# Supplementary material for: Characterization of Burn Eschar Pericytes
Source: J Clin Med. 2020 Feb 24;9(2):606. doi: 10.3390/jcm9020606 (PMC7074206; doi:10.3390/jcm9020606)
Supplement: Supplementary file 1 [file jcm-09-00606-s001.zip]

Archive with 3 entries (3 files):
- Supplemental Data S1(a).xlsx
- Supplemental Data S1(b).xlsx
- Supplemental Data S2.xls
