# Supplementary material for: Characterization of Burn Eschar Pericytes
Source: J Clin Med. 2020 Feb 24;9(2):606. doi: 10.3390/jcm9020606 (PMC7074206; doi:10.3390/jcm9020606)
Supplement: Supplementary file 1 [file jcm-09-00606-s001.zip › Supplemental Data S1(a).xlsx]

## Sheet: NS_vs_CF.significant.gene.fdr0.
geneid	symbol	name	baseMean	baseMeanCF	baseMeanNS	foldChange	log2FoldChange	pval	padj	CF1	CF2	CF3	LS1	LS2	LS3
1404	HAPLN1	hyaluronan and proteoglycan link protein 1	2990.88	28.7676	5953	205.76	7.68482	8.50222e-53	1.35661e-48	0.197875	0.332911	0.263164	26.2934	75.9949	66.5598
10875	FGL2	fibrinogen like 2	565.554	12.1557	1118.95	90.723	6.5034	1.90398e-42	1.519e-38	0.153094	0.133793	0.0887521	14.9525	12.5399	6.74616
56956	LHX9	LIM homeobox 9	203.988	0.756092	407.221	449.491	8.81215	5.02637e-35	2.67336e-31	0.0404988	0	0	7.55065	7.34482	4.95067
57575	PCDH10	protocadherin 10	295.566	5.86728	585.265	97.4263	6.60624	6.66012e-33	2.65672e-29	0.0251117	0.0199507	0.0145578	1.07764	2.46064	2.42661
10085	EDIL3	EGF like repeats and discoidin domains 3	2017.12	163.26	3870.97	23.5866	4.55989	1.77687e-24	5.67034e-21	1.4299	2.19208	0.835575	19.6113	39.6221	48.7112
6319	SCD	stearoyl-CoA desaturase	13993.9	25742.3	2245.55	0.0866061	-3.52939	1.02087e-23	2.71484e-20	223.16	163.568	232.269	24.5343	16.5578	12.5447
5743	PTGS2	prostaglandin-endoperoxide synthase 2	1162.2	69.1776	2255.22	32.2666	5.01197	4.57703e-22	1.0433e-18	1.27249	0.358172	0.463692	9.49244	31.0595	26.0781
22998	LIMCH1	LIM and calponin homology domains 1	1546.86	369.58	2724.14	7.32899	2.87361	1.26585e-21	2.52474e-18	1.54318	1.66362	2.03869	10.2054	15.7112	13.2666
55806	HR	HR, lysine demethylase and nuclear receptor corepressor	960.846	228.837	1692.86	7.34715	2.87718	6.35625e-21	1.12689e-17	1.96441	2.16456	1.30477	14.7235	13.6573	11.9074
387066	SNHG5	small nucleolar RNA host gene 5	1851.38	538.89	3163.87	5.83362	2.54439	8.66305e-20	1.38228e-16	50.3695	37.9868	51.3651	239.738	278.111	305.264
93649	MYOCD	myocardin	101.723	3.09181	200.354	61.7314	5.94793	9.76197e-20	1.41602e-16	0.0127162	0.0121233	0.0221155	0.674101	1.08842	1.33691
6664	SOX11	SRY-box 11	58.939	1.17719	116.701	89.8473	6.4894	2.68168e-18	3.56574e-15	0.0124901	0.00595388	0	0.468437	0.630925	0.668227
1717	DHCR7	7-dehydrocholesterol reductase	1619.31	2661.94	576.683	0.215282	-2.2157	1.55584e-16	1.90961e-13	40.701	40.3137	43.9477	9.63465	8.58987	9.00378
1513	CTSK	cathepsin K	7142.99	12587.2	1698.78	0.133917	-2.90059	2.05398e-16	2.34095e-13	488.19	200.334	245.981	43.438	31.9332	48.1904
10417	SPON2	spondin 2	1657.58	2879.26	435.908	0.150406	-2.73306	5.88093e-16	6.25575e-13	71.9088	32.8737	35.4518	5.07657	7.32406	8.53607
5915	RARB	retinoic acid receptor beta	139.222	7.14457	271.3	37.4136	5.22549	3.69211e-15	3.68196e-12	0.113702	0.0963561	0.0109859	1.48523	4.04175	2.80578
3638	INSIG1	insulin induced gene 1	3412.86	5860.95	964.775	0.163422	-2.61332	7.64218e-15	7.17286e-12	69.0755	72.0054	71.3392	15.2555	12.6137	7.09618
5142	PDE4B	phosphodiesterase 4B	756.137	134.714	1377.56	10.1698	3.34622	1.00777e-14	8.93335e-12	0.745529	0.787841	1.35127	4.91711	15.3953	9.77877
60529	ALX4	ALX homeobox 4	193.924	14.8685	372.979	24.9805	4.64273	1.42817e-14	1.19937e-11	0.109579	0.199442	0.0433125	1.61658	4.22832	3.19154
1038	CDR1	cerebellar degeneration related protein 1	670.015	1119.07	220.956	0.196514	-2.34729	5.10891e-14	4.07589e-11	35.001	38.6841	38.6376	6.98373	5.79347	9.67447
10457	GPNMB	glycoprotein nmb	5913.92	9714.26	2113.57	0.216131	-2.21002	8.2314e-14	6.2543e-11	201.04	111.851	137.916	27.4699	32.3214	37.5862
3992	FADS1	fatty acid desaturase 1	3812.82	6197.18	1428.46	0.229063	-2.12619	1.36163e-13	9.87552e-11	69.8002	45.922	69.1063	13.3365	16.1881	12.9977
2170	FABP3	fatty acid binding protein 3	229.593	422.571	36.6157	0.0866835	-3.5281	2.15553e-13	1.49538e-10	18.0064	8.97749	10.2824	0.518444	1.26078	1.43097
101929484	LINC01615	long intergenic non-protein coding RNA 1615	286.08	495.946	76.2136	0.152977	-2.70861	2.38193e-13	1.58359e-10	18.1502	22.3606	17.2218	2.70237	3.24321	3.02714
1008	CDH10	cadherin 10	100.993	7.94936	194.037	23.5559	4.55801	2.54545e-13	1.62461e-10	0.149779	0.0109843	0.0701322	1.90294	1.78641	1.70587
65266	WNK4	WNK lysine deficient protein kinase 4	441.195	112.519	769.871	6.7926	2.76396	5.39382e-13	3.31015e-10	1.42056	1.06855	1.0653	5.50825	12.0969	6.70501
7039	TGFA	transforming growth factor alpha	74.9067	1.89023	147.923	71.6855	6.16361	6.43978e-13	3.80567e-10	0.0557553	0	0	0.659495	1.03269	2.34473
119	ADD2	adducin 2	260.32	4.62266	516.018	107.481	6.74793	8.69899e-13	4.95718e-10	0.0902546	0.0172093	0	0.58586	5.74322	5.08133
221476	PI16	peptidase inhibitor 16	8881.62	426.212	17337	40.3252	5.33361	9.07619e-13	4.99378e-10	6.72203	9.04038	5.69877	524.049	311.201	31.9204
342184	FMN1	formin 1	1975.66	683.349	3267.97	4.75024	2.248	2.28226e-12	1.21386e-09	1.66806	2.14221	1.53299	9.41229	10.3306	5.98608
80781	COL18A1	collagen type XVIII alpha 1 chain	3873.12	6865.9	880.344	0.127347	-2.97317	2.45188e-12	1.262e-09	59.1619	37.6024	25.8499	2.87729	8.77521	3.92002
6307	MSMO1	methylsterol monooxygenase 1	2926.51	4827.06	1025.96	0.211195	-2.24335	3.90415e-12	1.9467e-09	71.1181	111.513	97.4188	23.6902	21.1755	15.4621
9415	FADS2	fatty acid desaturase 2	4926.11	8015.69	1836.53	0.227824	-2.13401	4.25822e-12	2.05891e-09	92.2498	99.3626	78.8869	13.9859	22.5956	26.1723
2044	EPHA5	EPH receptor A5	57.1712	4.0341	110.308	26.8915	4.74908	4.82366e-12	2.26371e-09	0.0161001	0.0306989	0.00466679	0.658019	0.346397	0.417328
51129	ANGPTL4	angiopoietin like 4	391.737	41.4117	742.063	17.712	4.14666	5.12627e-12	2.33699e-09	0.912725	0.87017	0.816366	31.7487	5.72658	8.46842
3949	LDLR	low density lipoprotein receptor	3832.61	6261.6	1403.63	0.222593	-2.16752	7.91573e-12	3.50843e-09	33.7516	39.2092	31.4129	9.23843	8.97196	5.2676
3399	ID3	inhibitor of DNA binding 3, HLH protein	2229.9	220.889	4238.91	19.1039	4.25579	1.34186e-11	5.68621e-09	6.06471	5.53056	11.5794	46.0552	327.412	78.9839
3664	IRF6	interferon regulatory factor 6	352.64	45.7487	659.531	14.3141	3.83937	1.3542e-11	5.68621e-09	0.604335	0.622251	0.115614	3.83568	10.1249	5.37618
1301	COL11A1	collagen type XI alpha 1 chain	1563.4	102.534	3024.27	29.3803	4.87678	1.97228e-11	8.06917e-09	0.116784	1.32911	0.272925	9.79171	20.4169	23.5844
2893	GRIA4	glutamate ionotropic receptor AMPA type subunit 4	27.8582	55.1577	0.558648	0.0122718	-6.34851	4.24573e-11	1.69362e-08	0.233105	0.117655	0.554455	0.00494487	0	0.00426513
57687	VAT1L	vesicle amine transport 1 like	248.689	15.1744	482.203	31.5058	4.97755	5.16081e-11	2.00844e-08	0.244173	0.260175	0.0249798	2.02006	3.84938	11.1423
1006	CDH8	cadherin 8	120.524	4.58435	236.463	51.5421	5.68768	5.29009e-11	2.00973e-08	0	0.10483	0.00956164	0.777195	2.97004	2.59935
5787	PTPRB	protein tyrosine phosphatase, receptor type B	164.128	18.473	309.783	16.5188	4.04604	5.41661e-11	2.00994e-08	0.112582	0.0371536	0.0489495	0.434101	1.04808	1.80211
2042	EPHA3	EPH receptor A3	98.917	4.60866	193.225	40.3489	5.33446	8.30163e-11	3.01047e-08	0.0557487	0.0151856	0.0207763	0.361876	2.48084	0.901712
358	AQP1	aquaporin 1 (Colton blood group)	2295.95	3786.66	805.242	0.211674	-2.24008	1.69015e-10	5.99291e-08	30.8713	27.0129	45.8286	5.96831	5.17213	11.2486
4883	NPR3	natriuretic peptide receptor 3	2496.36	278.253	4714.46	16.832	4.07314	3.08656e-10	1.07063e-07	2.30362	1.9124	0.597875	5.06622	40.2653	36.5061
22999	RIMS1	regulating synaptic membrane exocytosis 1	157.931	10.6098	305.251	28.3724	4.82642	4.70961e-10	1.59886e-07	0.0650121	0.0563463	0.0308364	0.23871	2.52936	1.6435
255738	PCSK9	proprotein convertase subtilisin/kexin type 9	266.943	502.337	31.5482	0.0622415	-4.00598	4.98909e-10	1.65846e-07	9.67196	3.89274	3.35007	0.342433	0.609094	0.0759499
55714	TENM3	teneurin transmembrane protein 3	3550.61	1295.28	5805.95	4.45822	2.15647	5.11216e-10	1.66469e-07	3.9286	7.20495	4.20728	16.2763	26.0545	28.1835
2852	GPER1	G protein-coupled estrogen receptor 1	385.96	630.405	141.516	0.223678	-2.16051	5.60938e-10	1.79006e-07	9.15436	7.30263	9.36351	1.3352	1.95417	2.5569
55384	MEG3	maternally expressed 3 (non-protein coding)	3803.97	1645.77	5962.16	3.59734	1.84693	5.83751e-10	1.82634e-07	6.76966	5.25433	6.76712	27.6133	23.4354	16.7603
39	ACAT2	acetyl-CoA acetyltransferase 2	717.742	1140.56	294.923	0.25738	-1.95803	6.08885e-10	1.84751e-07	17.5441	21.3861	25.2762	4.20651	6.89153	5.78761
2078	ERG	ERG, ETS transcription factor	40.6836	1.967	79.4001	38.1977	5.25541	6.13674e-10	1.84751e-07	0.00702045	0.0133862	0.0122097	0.126586	0.467915	0.773032
1272	CNTN1	contactin 1	38.3798	72.1144	4.64521	0.0643629	-3.95763	7.22371e-10	2.13447e-07	0.536459	0.291241	0.479453	0.0483647	0.0156821	0.0185406
2224	FDPS	farnesyl diphosphate synthase	1277.65	1932.84	622.449	0.320257	-1.6427	8.40881e-10	2.43947e-07	43.7438	42.8322	50.5642	12.5219	16.8079	15.2533
54463	RETREG1	reticulophagy regulator 1	78.8296	146.835	10.824	0.0741369	-3.75366	8.70644e-10	2.48071e-07	2.14569	0.924745	2.18535	0.158996	0.0515541	0.173711
151354	FAM84A	family with sequence similarity 84 member A	89.0271	160.402	17.6524	0.110939	-3.17217	1.03763e-09	2.90465e-07	0.70108	0.639332	0.6229	0.0439695	0.0641565	0.110616
445	ASS1	argininosuccinate synthase 1	2250.62	3488.65	1012.58	0.288504	-1.79334	1.13421e-09	3.12026e-07	67.7686	97.3066	79.6328	25.0764	21.044	25.9735
4619	MYH1	myosin heavy chain 1	26.8842	1.58895	52.1794	30.7502	4.94252	1.46808e-09	3.9703e-07	0	0.0172465	0.0157306	0.384893	0.564775	0.185686
3422	IDI1	isopentenyl-diphosphate delta isomerase 1	1594.53	2448.2	740.856	0.300742	-1.7334	1.52451e-09	4.05418e-07	23.1325	29.5026	25.1735	7.76611	9.32862	6.70684
54566	EPB41L4B	erythrocyte membrane protein band 4.1 like 4B	41.4907	3.88628	79.095	19.6735	4.29818	1.77101e-09	4.63251e-07	0.0138129	0.0197534	0.0300287	0.179325	0.528155	0.62729
6415	SELENOW	selenoprotein W	1376.49	619.743	2133.24	3.42142	1.7746	1.82849e-09	4.7057e-07	34.341	31.796	26.3649	71.5824	134.096	114.824
100130872	LOC100130872	uncharacterized LOC100130872	98.7643	180.976	16.5523	0.0909158	-3.45932	1.93122e-09	4.8912e-07	2.32844	1.06304	1.46392	0.228647	0.0690252	0.136012
4597	MVD	mevalonate diphosphate decarboxylase	904.648	1360.89	448.405	0.327501	-1.61043	2.16982e-09	5.40963e-07	32.4006	34.7756	28.6339	9.66471	11.4173	10.7257
5608	MAP2K6	mitogen-activated protein kinase kinase 6	234	434.852	33.1479	0.076009	-3.71769	2.56168e-09	6.28834e-07	0.903822	2.39555	0.538097	0.124424	0.0473606	0.128318
110006322	PKD1P5-LOC105376752	PKD1P5-LOC105376752 readthrough	16.1879	0	32.3758	264.121	8.04506	2.64219e-09	6.3877e-07	0	0	0	0.210619	0.0357723	0.11246
4885	NPTX2	neuronal pentraxin 2	119.717	226.085	13.3485	0.0591787	-4.07878	4.24463e-09	1.01086e-06	2.60913	1.77951	6.44006	0.115804	0.408347	0.124857
6422	SFRP1	secreted frizzled related protein 1	3029.19	484.038	5574.34	11.4297	3.51472	5.60487e-09	1.31517e-06	7.17963	4.18363	3.11634	46.956	10.8781	107.96
54039	PCBP3	poly(rC) binding protein 3	161.679	295	28.3572	0.0951019	-3.39438	6.68975e-09	1.54698e-06	5.19784	2.59861	3.63801	0.685776	0.166771	0.216886
94274	PPP1R14A	protein phosphatase 1 regulatory inhibitor subunit 14A	92.364	15.8257	168.902	10.5784	3.40305	6.99009e-09	1.59334e-06	1.19133	1.13578	0.365631	7.4804	6.93234	14.3865
144402	CPNE8	copine 8	237.876	395.719	80.032	0.201449	-2.31151	9.11902e-09	2.04531e-06	5.82107	3.77977	5.486	0.703517	1.24726	1.10596
3157	HMGCS1	3-hydroxy-3-methylglutaryl-CoA synthase 1	1870.31	2859.29	881.325	0.306266	-1.70714	9.22927e-09	2.04531e-06	17.7001	23.3551	20.7429	6.94845	7.29951	4.99535
6713	SQLE	squalene epoxidase	1947.22	2976.22	918.207	0.306575	-1.70569	1.01952e-08	2.22843e-06	35.4138	47.2573	46.478	15.1885	14.2377	10.8568
1734	DIO2	iodothyronine deiodinase 2	424.803	124.817	724.79	5.7586	2.52572	1.11872e-08	2.40346e-06	0.912455	0.318261	1.02569	4.49971	2.77404	5.7456
6720	SREBF1	sterol regulatory element binding transcription factor 1	1634.13	2550.3	717.964	0.279346	-1.83987	1.12973e-08	2.40346e-06	30.3942	12.4	15.0403	5.12101	5.8965	4.9142
2304	FOXE1	forkhead box E1	36.8983	0	73.7966	601.195	9.23169	1.23789e-08	2.59892e-06	0	0	0	1.81553	0.0441509	0.910214
5742	PTGS1	prostaglandin-endoperoxide synthase 1	2249.56	3744.02	755.099	0.200271	-2.31997	1.28782e-08	2.66864e-06	27.4491	16.5463	38.4608	8.65686	3.28761	4.57445
23475	QPRT	quinolinate phosphoribosyltransferase	771.34	1273.22	269.463	0.20999	-2.25161	1.31135e-08	2.68255e-06	16.8443	15.2541	8.59123	3.87203	1.38814	3.29874
23213	SULF1	sulfatase 1	13226	5329.92	21122	3.93846	1.97763	1.4573e-08	2.91933e-06	45.1278	36.0632	30.4216	86.3713	218.117	138.644
284756	C20orf197	chromosome 20 open reading frame 197	9.41557	0	18.8311	155.039	7.27648	1.46369e-08	2.91933e-06	0	0	0	0.0740564	0.230521	0.166079
4915	NTRK2	neurotrophic receptor tyrosine kinase 2	126.201	22.2862	230.116	10.2139	3.35246	1.56148e-08	3.07592e-06	0.081446	0.0450863	0.0182772	0.253919	0.510584	0.710979
618	BCYRN1	brain cytoplasmic RNA 1	442.945	147.172	738.717	4.99721	2.32112	1.93551e-08	3.76623e-06	24.517	44.8453	29.9961	92.5259	206.209	214.238
6536	SLC6A9	solute carrier family 6 member 9	813.79	1361.79	265.795	0.193647	-2.3685	2.1725e-08	4.17644e-06	12.8933	12.5427	19.6206	5.06866	2.0479	1.65237
85477	SCIN	scinderin	51.1104	1.63667	100.584	58.7004	5.8753	2.37155e-08	4.50481e-06	0	0.0472355	0.0143613	0.154849	2.47957	1.4281
2051	EPHB6	EPH receptor B6	423.85	805.106	42.5936	0.0524544	-4.25279	2.55359e-08	4.79354e-06	2.47958	13.6432	4.63147	0.809983	0.132617	0.179848
148398	SAMD11	sterile alpha motif domain containing 11	487.408	37.5882	937.227	24.7548	4.62964	2.68005e-08	4.89091e-06	0.554313	0.691074	0.667413	2.82932	41.5521	4.12479
2861	GPR37	G protein-coupled receptor 37	50.3437	94.2502	6.43721	0.0681691	-3.87474	2.68792e-08	4.89091e-06	0.685092	1.57845	0.906028	0.0823531	0.120162	0.0177581
2222	FDFT1	farnesyl-diphosphate farnesyltransferase 1	2812.19	4151.97	1472.41	0.352536	-1.50416	2.69742e-08	4.89091e-06	32.4858	32.8071	34.6332	10.4673	13.5665	11.6989
55859	BEX1	brain expressed X-linked 1	184.207	17.2229	351.192	20.3556	4.34735	2.79115e-08	5.004e-06	0.189503	1.92712	0.384507	6.97057	17.1065	30.2584
23551	RASD2	RASD family member 2	254.844	12.7676	496.92	38.5051	5.26698	3.76717e-08	6.67877e-06	0.219854	0.279472	0.0637271	0.475705	16.0416	5.7102
116496	FAM129A	family with sequence similarity 129 member A	2268.5	3548.47	988.535	0.276705	-1.85358	4.05594e-08	7.1117e-06	18.7987	22.4735	24.901	8.66703	3.84264	6.05147
2637	GBX2	gastrulation brain homeobox 2	7.0478	0	14.0956	116.398	6.86292	4.2474e-08	7.36646e-06	0	0	0	0.283632	0.318347	0.43283
3778	KCNMA1	potassium calcium-activated channel subfamily M alpha 1	1228.47	1855.15	601.786	0.322413	-1.63302	4.92204e-08	8.44475e-06	4.22946	2.69963	2.66341	0.807747	0.864599	1.43037
285533	RNF175	ring finger protein 175	9.84425	19.071	0.617509	0.0357062	-4.80768	5.23464e-08	8.88552e-06	0.798192	0.463203	0.362136	0.0500601	0	0
27092	CACNG4	calcium voltage-gated channel auxiliary subunit gamma 4	11.1936	0.378046	22.0092	43.1756	5.43215	5.7002e-08	9.57394e-06	0.0158748	0	0	0.263341	0.189337	0.395028
2556	GABRA3	gamma-aminobutyric acid type A receptor alpha3 subunit	12.1792	0	24.3584	199.983	7.64374	5.8104e-08	9.65737e-06	0	0	0	0.451242	0.0823015	0.620308
8912	CACNA1H	calcium voltage-gated channel subunit alpha1 H	10.5537	20.8574	0.249893	0.0188125	-5.73217	6.75583e-08	1.1113e-05	0.188503	0.0256735	0.134648	0	0	0.00418814
8470	SORBS2	sorbin and SH3 domain containing 2	214.707	25.5353	403.878	15.7595	3.97815	7.21648e-08	1.17496e-05	0.0716141	0.233273	0.0518953	0.430427	2.5624	2.91438
222663	SCUBE3	signal peptide, CUB domain and EGF like domain containing 3	5559.31	454.911	10663.7	23.3246	4.54378	7.77994e-08	1.25391e-05	2.04294	4.28624	1.15412	3.90917	111.431	66.0528
51200	CPA4	carboxypeptidase A4	311.656	94.1946	529.117	5.58293	2.48102	8.44856e-08	1.34805e-05	1.72031	1.89809	0.773186	6.25956	5.51937	13.131
37	ACADVL	acyl-CoA dehydrogenase very long chain	4825.32	2549.59	7101.06	2.76644	1.46803	9.13398e-08	1.44299e-05	50.5958	34.6448	34.834	94.2615	119.225	119.733
3875	KRT18	keratin 18	225.61	35.3396	415.879	11.6988	3.54829	1.02722e-07	1.60689e-05	0.390327	0.93032	0.994019	2.73477	18.7976	6.6776
23175	LPIN1	lipin 1	1978.21	2927.74	1028.69	0.348687	-1.52	1.0478e-07	1.62317e-05	22.1028	14.7829	12.5326	6.29572	5.39077	5.49058
80760	ITIH5	inter-alpha-trypsin inhibitor heavy chain family member 5	477.589	872.385	82.7921	0.0938473	-3.41354	1.17341e-07	1.80029e-05	6.47708	3.98201	4.32096	1.0526	0.151149	0.155642
114780	PKD1L2	polycystin 1 like 2 (gene/pseudogene)	20.6733	38.9018	2.44487	0.0665315	-3.90982	1.24818e-07	1.89676e-05	0.295619	0.215875	0.0875116	0.00907292	0.0088256	0.0195643
5999	RGS4	regulator of G protein signaling 4	687.654	83.2017	1292.11	15.3815	3.94312	1.33281e-07	2.00626e-05	1.77153	0.445056	0.301853	2.13238	24.0429	11.5792
116535	MRGPRF	MAS related GPR family member F	1626.17	2511.33	741.02	0.292614	-1.77293	1.36956e-07	2.04231e-05	77.125	36.3622	28.108	14.4782	13.0113	13.3111
7123	CLEC3B	C-type lectin domain family 3 member B	1153.22	2018.59	287.842	0.141241	-2.82377	1.47841e-07	2.18421e-05	95.4508	66.7634	16.8074	12.3538	3.71896	8.86099
54538	ROBO4	roundabout guidance receptor 4	71.3854	17.4878	125.283	7.08099	2.82395	1.49433e-07	2.18748e-05	0.192453	0.170375	0.21517	1.17985	0.945155	2.06098
1306	COL15A1	collagen type XV alpha 1 chain	1218.57	2341.94	95.2063	0.0403269	-4.63211	1.50855e-07	2.18822e-05	29.1936	1.94358	27.0717	1.24581	0.922982	0.106207
56479	KCNQ5	potassium voltage-gated channel subfamily Q member 5	305.813	15.487	596.14	37.7937	5.24007	1.56255e-07	2.24613e-05	0.229645	0.00781923	0.0855838	0.266192	5.74261	6.00022
646576	HHIP-AS1	HHIP antisense RNA 1	28.0401	1.91928	54.1609	26.2873	4.71629	1.585e-07	2.24919e-05	0.0481012	0.0458585	0.125484	0.416312	3.00348	2.96245
4162	MCAM	melanoma cell adhesion molecule	1580.65	210.782	2950.52	13.9476	3.80195	1.59287e-07	2.24919e-05	0.849769	4.86089	2.27367	6.98931	70.3841	40.4207
23414	ZFPM2	zinc finger protein, FOG family member 2	242.294	77.8232	406.764	5.18984	2.37569	1.63171e-07	2.28382e-05	1.06956	0.845885	0.391054	2.81392	3.71783	5.49691
27286	SRPX2	sushi repeat containing protein, X-linked 2	831.389	1291.29	371.483	0.285408	-1.8089	1.73799e-07	2.3876e-05	34.4605	15.4076	28.5825	10.1677	5.58197	6.43445
596	BCL2	BCL2, apoptosis regulator	96.7503	167.627	25.8731	0.15362	-2.70256	1.74042e-07	2.3876e-05	0.988557	0.609831	1.34001	0.157277	0.178488	0.11757
7851	MALL	mal, T-cell differentiation protein like	2185.01	120.376	4249.65	35.0188	5.13006	1.75075e-07	2.3876e-05	3.27308	1.33977	0.727022	3.14331	153.967	26.9794
11178	LZTS1	leucine zipper tumor suppressor 1	147.55	43.65	251.45	5.72199	2.51652	1.97669e-07	2.67289e-05	0.428902	0.399395	0.225514	1.24456	2.26033	2.59994
114804	RNF157	ring finger protein 157	62.9594	112.856	13.0623	0.11525	-3.11717	2.27347e-07	3.04835e-05	1.81143	0.575656	0.64695	0.13998	0.0983408	0.100615
3156	HMGCR	3-hydroxy-3-methylglutaryl-CoA reductase	2003.23	2927.75	1078.72	0.366174	-1.4494	2.56767e-07	3.39139e-05	25.3001	31.2581	26.5991	9.93374	11.8807	9.14486
1016	CDH18	cadherin 18	91.7615	14.831	168.692	11.1106	3.47387	2.57181e-07	3.39139e-05	0.231522	0.0245253	0.0671092	1.49049	1.28141	0.698811
2334	AFF2	AF4/FMR2 family member 2	227.062	50.1329	403.991	7.99841	2.99971	2.62668e-07	3.43535e-05	0.183297	0.218438	0.0597718	0.983249	2.13526	0.603402
1718	DHCR24	24-dehydrocholesterol reductase	5987.98	9248	2727.95	0.293383	-1.76914	2.66123e-07	3.45224e-05	79.6813	119.884	80.1491	19.2787	24.003	41.121
253738	EBF3	early B-cell factor 3	170.67	284.12	57.22	0.200562	-2.31788	2.89194e-07	3.72127e-05	2.99898	2.75326	2.69371	0.649788	0.320367	0.737052
59284	CACNG7	calcium voltage-gated channel auxiliary subunit gamma 7	43.6195	7.29337	79.9456	10.6675	3.41515	2.95797e-07	3.77579e-05	0.278638	0.0664117	0.0807663	1.03832	1.07518	2.41233
6506	SLC1A2	solute carrier family 1 member 2	171.222	286.331	56.1128	0.194798	-2.35995	4.24195e-07	5.3718e-05	1.30872	0.681692	1.03629	0.246916	0.115532	0.223758
79625	NDNF	neuron derived neurotrophic factor	633.745	217.29	1050.2	4.79012	2.26006	4.31723e-07	5.42407e-05	4.85522	4.06833	1.13797	20.9698	11.9621	14.9724
1595	CYP51A1	cytochrome P450 family 51 subfamily A member 1	3847.6	5559.7	2135.51	0.381605	-1.38985	4.60162e-07	5.73621e-05	71.4581	79.715	69.5118	29.6094	31.0562	24.6429
83729	INHBE	inhibin beta E subunit	99.6712	183.501	15.8411	0.086107	-3.53772	4.74585e-07	5.86475e-05	1.54689	1.58011	6.45672	0.430336	0.201551	0.206211
5788	PTPRC	protein tyrosine phosphatase, receptor type C	34.3658	5.05414	63.6775	12.2501	3.61472	4.77825e-07	5.86475e-05	0.0146333	0.0279021	0.0445371	0.216361	0.662189	0.250343
28999	KLF15	Kruppel like factor 15	37.0479	66.4614	7.63429	0.113703	-3.13665	5.51951e-07	6.72285e-05	1.27231	1.0074	1.18139	0.248853	0.0756467	0.0670766
7345	UCHL1	ubiquitin C-terminal hydrolase L1	1792.28	2756.06	828.504	0.29926	-1.74053	6.06192e-07	7.32758e-05	67.9663	114.862	132.949	23.0252	43.5376	30.7394
6616	SNAP25	synaptosome associated protein 25	8.71115	0.421097	17.0012	33.2761	5.05642	6.33932e-07	7.60528e-05	0	0.0163657	0	0.185713	0.192694	0.331048
1612	DAPK1	death associated protein kinase 1	521.644	945.271	98.0174	0.102711	-3.28334	6.58523e-07	7.84133e-05	5.23382	10.5911	3.32419	1.40632	0.173998	0.409655
79776	ZFHX4	zinc finger homeobox 4	1006.88	529.994	1483.77	2.77928	1.47471	6.746e-07	7.97327e-05	2.23919	1.69593	1.09909	4.34137	4.22303	5.45308
91683	SYT12	synaptotagmin 12	24.3645	1.51218	47.2168	28.307	4.82309	6.93341e-07	8.13452e-05	0.0566751	0	0	0.214602	0.318098	1.11061
590	BCHE	butyrylcholinesterase	55.1249	8.25169	101.998	11.9846	3.58311	7.60824e-07	8.8611e-05	0.171904	0	0.261598	1.33283	1.34173	2.66017
326625	MMAB	methylmalonic aciduria (cobalamin deficiency) cblB type	468.726	695.532	241.92	0.346057	-1.53092	7.76783e-07	8.96433e-05	6.79182	7.51954	7.16122	2.15648	2.51362	2.88628
1776	DNASE1L3	deoxyribonuclease 1 like 3	12.0536	1.21557	22.8916	17.5375	4.13237	7.80923e-07	8.96433e-05	0	0.0964904	0.0440049	1.31394	0.710067	0.755546
2194	FASN	fatty acid synthase	5998	8763.08	3232.93	0.366638	-1.44757	7.92431e-07	9.03145e-05	52.1716	42.374	41.8631	12.6852	22.0998	15.6352
57482	KIAA1211	KIAA1211	18.3776	33.6346	3.12069	0.0951615	-3.39348	8.41889e-07	9.52707e-05	0.139756	0.281285	0.195798	0.0167997	0.0272363	0.0144904
2494	NR5A2	nuclear receptor subfamily 5 group A member 2	65.6893	4.02477	127.354	31.0193	4.95509	8.86311e-07	9.95914e-05	0.0104212	0.0596117	0.0271862	0.0826782	1.96674	1.19935
11227	GALNT5	polypeptide N-acetylgalactosaminyltransferase 5	5912.21	2954.64	8869.78	2.982	1.57628	9.63905e-07	0.000107104	16.9143	11.1613	9.20905	23.8989	44.9604	42.6139
153769	SH3RF2	SH3 domain containing ring finger 2	26.3192	3.10581	49.5326	15.2999	3.93545	9.66596e-07	0.000107104	0.0894686	0.0341189	0.0155601	0.283926	0.564927	1.32467
317762	CCDC85C	coiled-coil domain containing 85C	272.883	94.6249	451.142	4.73214	2.24249	9.91998e-07	0.000109161	1.10418	0.787237	0.333975	2.5415	3.0987	4.89797
4047	LSS	lanosterol synthase	4179.66	6116.95	2242.37	0.363905	-1.45837	1.12056e-06	0.000121657	67.0948	53.596	32.9585	17.4195	18.6696	19.9605
2997	GYS1	glycogen synthase 1	1470.45	842.782	2098.13	2.47211	1.30575	1.12081e-06	0.000121657	11.7841	9.02503	9.88079	26.2031	29.0155	20.9346
5021	OXTR	oxytocin receptor	4935.13	1491.8	8378.47	5.58682	2.48203	1.12872e-06	0.000121688	10.1408	25.4559	8.27526	35.5251	138.595	80.5277
216	ALDH1A1	aldehyde dehydrogenase 1 family member A1	781.885	12.7677	1551	120.559	6.91359	1.1634e-06	0.000124585	0	0.547824	0.119922	1.90641	81.4667	3.18861
116372	LYPD1	LY6/PLAUR domain containing 1	30.0383	0.378046	59.6986	116.964	6.86993	1.2059e-06	0.000128275	0.0110739	0	0	0.00798701	0.87793	0.737133
109729127	KRT7-AS	KRT7 antisense RNA 1	34.3847	5.00176	63.7676	12.3119	3.62198	1.24307e-06	0.000131353	0.0320675	0.091717	0.250968	1.91966	2.2498	0.738119
25758	KIAA1549L	KIAA1549 like	1072.69	550.609	1594.76	2.88032	1.52623	1.26459e-06	0.000132748	2.20708	1.63509	2.38376	3.62642	7.6995	6.8447
4897	NRCAM	neuronal cell adhesion molecule	173.297	323.745	22.8488	0.070556	-3.82509	1.4357e-06	0.000149725	0.276936	2.4694	3.3573	0.217363	0.0628598	0.167215
11240	PADI2	peptidyl arginine deiminase 2	18.676	2.76148	34.5905	12.1162	3.59887	1.4796e-06	0.000153302	0.0124801	0.0356946	0.0325574	0.225029	0.253919	0.574525
1745	DLX1	distal-less homeobox 1	53.0092	13.3712	92.6472	6.85697	2.77757	1.49699e-06	0.00015372	0.27431	0.283314	0.178901	0.972735	2.54998	1.62116
7058	THBS2	thrombospondin 2	13980.3	22903.3	5057.33	0.218953	-2.19131	1.5029e-06	0.00015372	170.824	175.146	163.295	70.6511	18.2401	22.5728
1075	CTSC	cathepsin C	1721.39	2806.84	635.941	0.224848	-2.15298	1.52431e-06	0.000154916	14.2918	9.08889	4.97547	2.12571	0.872156	3.35715
9568	GABBR2	gamma-aminobutyric acid type B receptor subunit 2	305.058	515.06	95.0568	0.18304	-2.44977	1.66107e-06	0.000167517	7.34725	3.41714	1.30071	0.787071	0.594013	0.778369
79589	RNF128	ring finger protein 128, E3 ubiquitin protein ligase	93.8142	9.95008	177.678	17.5076	4.12991	1.66929e-06	0.000167517	0.175596	0.0608758	0.152695	0.218754	2.83348	3.92263
2828	GPR4	G protein-coupled receptor 4	61.3696	13.0885	109.651	8.19941	3.03552	1.70481e-06	0.000170013	0.411015	0.102222	0.0776982	1.75287	1.90569	1.05612
2181	ACSL3	acyl-CoA synthetase long chain family member 3	2886.89	4103.09	1670.69	0.404888	-1.30441	1.75578e-06	0.000174008	38.5686	37.0204	47.2733	15.0479	16.8714	18.5952
627	BDNF	brain derived neurotrophic factor	472.436	84.139	860.734	10.1888	3.34892	1.76946e-06	0.000174281	0.122317	0.405082	0.106365	0.385385	3.1255	3.28204
83849	SYT15	synaptotagmin 15	399.418	136.648	662.187	4.81389	2.2672	1.80847e-06	0.000176405	1.14225	1.089	0.878358	3.07069	9.47755	2.57224
64919	BCL11B	B-cell CLL/lymphoma 11B	70.1275	15.6172	124.638	7.81574	2.96638	1.81314e-06	0.000176405	0.0971291	0.0308668	0.118246	0.906028	0.699613	0.326289
387763	C11orf96	chromosome 11 open reading frame 96	107.238	194.97	19.506	0.0990513	-3.33568	1.8685e-06	0.000180689	12.8746	5.27718	1.85404	1.03503	0.517793	0.357102
100134259	LINC01119	long intergenic non-protein coding RNA 1119	303.823	123.453	484.193	3.88881	1.95933	1.929e-06	0.000185417	6.39007	3.6467	3.56098	19.6685	10.0713	22.9557
92211	CDHR1	cadherin related family member 1	13.5029	24.9429	2.06281	0.0838187	-3.57658	1.94584e-06	0.000185915	0.223067	0.134689	0.0969874	0.0214514	0.0104333	0.00462565
84281	C2orf88	chromosome 2 open reading frame 88	188.431	39.8761	336.985	8.38021	3.06699	1.99112e-06	0.000189109	0.447184	0.291703	0.399097	0.797834	6.46463	2.39392
2922	GRP	gastrin releasing peptide	36.8554	1.13414	72.5767	56.4606	5.81917	2.18817e-06	0.000206595	0.114633	0	0	0.385831	5.68333	0.665588
7060	THBS4	thrombospondin 4	107.722	203.335	12.1077	0.059148	-4.07953	2.24711e-06	0.000210911	3.58072	0.28213	3.56406	0.266794	0.103809	0.0552288
53358	SHC3	SHC adaptor protein 3	226.691	74.1851	379.196	5.06526	2.34064	2.27696e-06	0.000212463	0.540715	0.186007	0.29569	1.28254	1.08332	2.78466
1193	CLIC2	chloride intracellular channel 2	88.8425	162.74	14.9454	0.0906371	-3.46375	2.33054e-06	0.000216198	4.66893	1.50302	2.00364	0.510217	0.141803	0.0628687
100505746	ITGB2-AS1	ITGB2 antisense RNA 1	25.7233	5.05414	46.3924	8.93627	3.15967	2.49332e-06	0.000229961	0.0399344	0.076145	0.121542	0.446438	1.10668	0.695609
27346	TMEM97	transmembrane protein 97	556.096	849.919	262.273	0.307471	-1.70148	2.52299e-06	0.000231361	10.5381	16.7784	15.4328	3.0127	4.10578	6.42386
58526	MID1IP1	MID1 interacting protein 1	1048.81	1463.38	634.23	0.430648	-1.21542	2.54624e-06	0.000232158	16.1657	15.452	17.6144	7.5978	6.90911	6.93683
157506	RDH10	retinol dehydrogenase 10	1713.78	765.014	2662.55	3.45887	1.7903	2.65284e-06	0.000240504	4.65777	11.2391	8.8175	39.8172	21.0528	27.0528
3861	KRT14	keratin 14	114.256	3.14886	225.363	68.7489	6.10326	2.72125e-06	0.000245312	0.133131	0.0951929	0.0289421	0.264055	17.0693	0.890323
221178	SPATA13	spermatogenesis associated 13	451.999	687.96	216.038	0.311489	-1.68275	3.05742e-06	0.000272831	3.18074	2.80657	2.38894	1.25429	0.594137	0.765152
2558	GABRA5	gamma-aminobutyric acid type A receptor alpha5 subunit	33.6218	4.12487	63.1188	15.1874	3.92481	3.06071e-06	0.000272831	0.0344951	0.131547	0	0.497588	1.56098	0.579404
29968	PSAT1	phosphoserine aminotransferase 1	5237.65	8189.2	2286.1	0.277316	-1.8504	3.08259e-06	0.000273255	100.647	174.742	191.958	67.8384	37.2025	26.9218
23743	BHMT2	betaine--homocysteine S-methyltransferase 2	376.889	573.188	180.591	0.313442	-1.67373	3.14656e-06	0.000277384	6.98348	10.5547	10.4129	3.28873	2.248	3.42442
1396	CRIP1	cysteine rich protein 1	1001.64	401.617	1601.67	3.95953	1.98533	3.18997e-06	0.000279666	56.2732	36.9247	19.0189	74.0255	234.804	134.573
26507	CNNM1	cyclin and CBS domain divalent metal cation transport mediator 1	49.3086	85.1471	13.4701	0.157291	-2.66849	3.27093e-06	0.000285196	0.626782	0.471314	0.713924	0.15281	0.0495481	0.0823776
101928687	LINC01468	long intergenic non-protein coding RNA 1468	36.6634	0	73.3267	599.932	9.22866	3.42766e-06	0.000297237	0	0	0	0.0334516	7.74445	0.490505
8291	DYSF	dysferlin	50.2323	14.7403	85.7242	5.72398	2.51702	3.53374e-06	0.000304781	0.119704	0.0713271	0.0780697	0.464056	0.698106	0.386303
5420	PODXL	podocalyxin like	5528.75	751.991	10305.5	13.6226	3.76793	3.7338e-06	0.000320304	8.47151	3.48739	4.89001	9.87053	196.288	21.6748
25840	METTL7A	methyltransferase like 7A	380.318	619.312	141.324	0.226016	-2.1455	3.80164e-06	0.000324379	15.1466	5.49745	4.17623	2.50229	1.27339	1.6787
3355	HTR1F	5-hydroxytryptamine receptor 1F	34.9965	0.37338	69.6196	137.109	7.09918	4.00649e-06	0.000339076	0	0	0.0125263	0	0.879243	1.59511
6372	CXCL6	C-X-C motif chemokine ligand 6	539.742	24.3599	1055.12	42.507	5.40963	4.01638e-06	0.000339076	1.24721	0.187746	0.570817	76.6978	1.93426	2.49101
3486	IGFBP3	insulin like growth factor binding protein 3	79702.6	38983.1	120422	3.0743	1.62026	4.08713e-06	0.000343232	419.06	511.707	666.105	1090.28	2419.43	1513.35
70	ACTC1	actin, alpha, cardiac muscle 1	9570.69	605.405	18536	30.4906	4.93029	4.16956e-06	0.000347737	1.90201	14.7175	3.97462	21.5555	598.606	43.6514
90853	SPOCD1	SPOC domain containing 1	951.685	381.387	1521.98	3.973	1.99023	4.18448e-06	0.000347737	1.69271	5.64283	2.79571	8.74262	15.2073	18.1347
3855	KRT7	keratin 7	3116.27	1051.19	5181.35	4.90787	2.2951	4.20614e-06	0.000347737	11.0373	23.3939	44.5395	127.254	204.251	67.6279
79156	PLEKHF1	pleckstrin homology and FYVE domain containing 1	272.273	411.454	133.092	0.321304	-1.63799	4.23478e-06	0.000348058	11.4913	9.43309	10.1832	3.86172	2.85578	3.33088
2919	CXCL1	C-X-C motif chemokine ligand 1	206.037	27.8589	384.215	13.5618	3.76147	4.25366e-06	0.000348058	1.53091	0.35502	0.971451	29.0065	2.14811	6.46071
147495	APCDD1	APC down-regulated 1	1072.02	1813.84	330.202	0.180178	-2.4725	4.45908e-06	0.000363005	45.2267	23.8284	25.4488	11.7418	1.99805	2.90875
386627	SAP30L-AS1	SAP30L antisense RNA 1 (head to head)	107.235	36.7553	177.714	4.80229	2.26372	4.62478e-06	0.000374584	0.441918	0.481501	0.46663	1.30907	2.76823	2.74917
90768	LOC90768	uncharacterized LOC90768	205.946	82.5876	329.304	3.96821	1.98849	4.84342e-06	0.000389522	0.363798	0.567549	0.368119	1.20221	1.82376	2.27141
64399	HHIP	hedgehog interacting protein	64.6133	3.64672	125.58	33.7231	5.07567	4.85804e-06	0.000389522	0	0.0876149	0.0399572	0.0773291	2.8799	1.75324
3897	L1CAM	L1 cell adhesion molecule	189.58	10.8016	368.358	33.4473	5.06382	4.98056e-06	0.000397349	0.130457	0.0574034	0.0785373	2.9892	0.0352024	5.98064
84433	CARD11	caspase recruitment domain family member 11	9.49189	0.756092	18.2277	20.2123	4.33716	5.10763e-06	0.000405459	0.0242434	0	0	0.26228	0.102052	0.1659
22943	DKK1	dickkopf WNT signaling pathway inhibitor 1	9155.68	2007.75	16303.6	8.07739	3.01389	5.50862e-06	0.000435127	43.0476	74.8048	26.206	73.54	855.991	268.362
122481	AK7	adenylate kinase 7	9.79549	18.4346	1.15635	0.0667417	-3.90527	5.57213e-06	0.000437975	0.462005	0.125847	0.172179	0.0238013	0.0115762	0.0102647
255324	EPGN	epithelial mitogen	26.9846	2.76148	51.2078	17.8828	4.1605	5.81349e-06	0.000454706	0.0182536	0.0522077	0.0476191	0.105322	0.986096	1.20369
7225	TRPC6	transient receptor potential cation channel subfamily C member 6	238.625	437.655	39.5949	0.0897087	-3.47861	5.89035e-06	0.00045847	3.14047	7.8228	1.22172	0.749338	0.091114	0.271753
283487	LINC00346	long intergenic non-protein coding RNA 346	133.22	216.963	49.4774	0.226799	-2.14051	5.99067e-06	0.000464015	2.40299	1.00178	1.20583	0.285751	0.392772	0.353632
54762	GRAMD1C	GRAM domain containing 1C	115.951	39.525	192.377	4.81054	2.2662	6.29591e-06	0.000485302	0.703187	0.316227	0.276896	2.03825	2.54119	1.57648
100506211	MIR210HG	MIR210 host gene	137.019	38.8197	235.218	5.98322	2.58092	7.05396e-06	0.00054112	0.78023	0.450819	0.986871	7.79304	2.18958	3.2947
6309	SC5D	sterol-C5-desaturase	1584.5	2217.31	951.687	0.426335	-1.22994	7.23164e-06	0.000552096	12.7891	15.1231	12.4708	6.60114	5.56718	5.28196
100130417	LOC100130417	uncharacterized LOC100130417	81.1928	17.7403	144.645	8.0706	3.01268	7.72152e-06	0.000586689	0.578537	0.584008	0.295933	2.0127	8.02234	1.88422
57214	CEMIP	cell migration inducing hyaluronan binding protein	44968.6	14984.4	74952.9	4.96718	2.31243	7.8779e-06	0.000595733	70.8375	165.9	24.8054	383.167	497.284	460.365
9975	NR1D2	nuclear receptor subfamily 1 group D member 2	3345.47	4856.75	1834.19	0.374543	-1.4168	8.0091e-06	0.000602798	59.8778	31.9138	26.4736	16.8432	13.8479	13.0738
6943	TCF21	transcription factor 21	50.4887	3.08248	97.8949	30.4275	4.9273	8.71752e-06	0.000653036	0	0.0231905	0.0634567	0.0614038	0.878884	1.99746
5730	PTGDS	prostaglandin D2 synthase	333.773	588.782	78.7648	0.133161	-2.90876	8.94452e-06	0.00066691	20.4525	39.0617	33.7626	2.51496	9.31517	0.917759
168455	CCDC71L	coiled-coil domain containing 71 like	1962.38	1106.4	2818.37	2.53202	1.34029	9.11412e-06	0.000676395	6.40454	7.56588	7.12978	16.1299	24.2684	13.8879
7097	TLR2	toll like receptor 2	25.9412	46.9284	4.95397	0.105678	-3.24225	9.4618e-06	0.000698947	0.210569	0.413311	0.743198	0.089336	0.0260702	0.0308223
126393	HSPB6	heat shock protein family B (small) member 6	3885.49	2007.42	5763.57	2.85466	1.51332	9.72204e-06	0.000714861	53.0334	81.9567	43.3602	112.679	211.182	198.509
4642	MYO1D	myosin ID	5486.46	7814.71	3158.2	0.40141	-1.31685	9.7989e-06	0.000714922	62.0524	43.2266	59.5618	25.9614	15.8348	24.6379
1896	EDA	ectodysplasin A	28.2745	48.9933	7.55562	0.15293	-2.70905	9.81248e-06	0.000714922	0.477719	0.250048	0.39098	0.0945828	0.0394305	0.0349634
54674	LRRN3	leucine rich repeat neuronal 3	34.7129	8.10192	61.324	7.55535	2.9175	9.89473e-06	0.000717638	0.0438293	0.181072	0.0508176	0.484711	0.758497	0.936138
643650	LINC00842	long intergenic non-protein coding RNA 842	28.1034	5.47057	50.7362	9.06061	3.17961	1.0045e-05	0.000725238	0.0189262	0.0902187	0.131663	0.505064	1.30127	0.518054
3783	KCNN4	potassium calcium-activated channel subfamily N member 4	48.3562	7.36547	89.347	11.8781	3.57023	1.04719e-05	0.000752659	0.170158	0.115875	0.147966	0.262983	3.27442	1.76929
2938	GSTA1	glutathione S-transferase alpha 1	8.33809	0.74676	15.9294	17.7962	4.1535	1.07754e-05	0.000770998	0	0	0.0696313	0.635284	0.280894	0.622678
7071	KLF10	Kruppel like factor 10	919.178	533.422	1304.93	2.42875	1.28022	1.10907e-05	0.000789427	6.59208	5.02778	7.22277	18.5742	15.3135	12.0932
4599	MX1	MX dynamin like GTPase 1	160.9	260.945	60.8557	0.231615	-2.1102	1.11319e-05	0.000789427	2.2167	3.21967	3.77759	0.933518	0.803695	0.43499
3752	KCND3	potassium voltage-gated channel subfamily D member 3	157.791	290.994	24.5882	0.084288	-3.56853	1.12041e-05	0.000791029	0.545921	7.84557	5.15163	0.422908	0.595792	0.176098
1832	DSP	desmoplakin	4922.94	2319.03	7526.85	3.22962	1.69137	1.13017e-05	0.000794408	8.20627	9.40499	9.21755	13.0861	46.378	29.1145
83481	EPPK1	epiplakin 1	7.62479	0.74676	14.5028	16.2191	4.01962	1.21056e-05	0.000847178	0	0	0.0118344	0.0834324	0.0620621	0.0931293
6139	RPL17	ribosomal protein L17	1953.67	1184.56	2722.79	2.28249	1.19061	1.22394e-05	0.000851174	37.5136	32.3977	33.0599	91.9295	65.3043	79.3375
51705	EMCN	endomucin	232.643	34.4267	430.859	12.3137	3.62219	1.22694e-05	0.000851174	0.998103	0.12859	0.0703729	5.87574	6.77541	1.25862
9066	SYT7	synaptotagmin 7	64.4383	120.345	8.53114	0.0713896	-3.80814	1.28478e-05	0.000887442	1.68387	0.111262	0.739379	0.0721472	0.0116968	0.0881587
4071	TM4SF1	transmembrane 4 L six family member 1	196.848	57.8731	335.823	5.76601	2.52757	1.31154e-05	0.00090202	1.35241	1.07446	2.04405	2.41532	13.3514	10.6569
57369	GJD2	gap junction protein delta 2	21.3666	0.378046	42.3552	82.9428	6.37404	1.32528e-05	0.000907562	0.0496812	0	0	0.107497	4.63578	0.37088
9435	CHST2	carbohydrate sulfotransferase 2	635.898	1046.69	225.11	0.213996	-2.22434	1.36122e-05	0.000928191	3.50105	18.2576	10.2207	2.82888	1.5144	2.80848
11009	IL24	interleukin 24	6.26166	0.37338	12.1499	24.0117	4.58567	1.40019e-05	0.0009507	0	0	0.0217698	0.162505	0.281023	0.295908
284266	SIGLEC15	sialic acid binding Ig like lectin 15	14.003	1.8809	26.125	12.7634	3.67394	1.45187e-05	0.000977604	0.108539	0	0.0629226	0.260944	1.16762	0.877789
79974	CPED1	cadherin like and PC-esterase domain containing 1	1290.98	1843.56	738.402	0.398433	-1.32759	1.45207e-05	0.000977604	16.1594	9.75835	17.4298	4.36357	5.28023	7.78726
10669	CGREF1	cell growth regulator with EF-hand domain 1	59.6348	105.545	13.7248	0.128807	-2.95672	1.57932e-05	0.00105881	2.58749	0.558192	1.79017	0.367793	0.132506	0.117495
4598	MVK	mevalonate kinase	345.41	502.891	187.928	0.371695	-1.42781	1.60459e-05	0.00107125	10.7641	9.87767	9.88635	3.03632	4.49223	3.95193
120114	FAT3	FAT atypical cadherin 3	203.923	49.2477	358.597	7.24577	2.85714	1.6661e-05	0.0011033	0.105774	0.17988	0.0497183	0.185567	1.1011	1.22534
26157	GIMAP2	GTPase, IMAP family member 2	26.3256	48.4073	4.2439	0.0865184	-3.53085	1.66643e-05	0.0011033	2.45443	1.08	0.985075	0.326814	0.0264921	0.0234908
333	APLP1	amyloid beta precursor like protein 1	327.599	165.181	490.016	2.9462	1.55886	1.69193e-05	0.00111556	3.31701	3.44984	1.8168	8.55971	8.32638	8.61581
81553	FAM49A	family with sequence similarity 49 member A	26.4003	46.8615	5.93909	0.125246	-2.99716	1.69969e-05	0.00111606	0.60256	0.419802	0.302294	0.117006	0.0243892	0.0216261
2139	EYA2	EYA transcriptional coactivator and phosphatase 2	210.357	79.9606	340.753	4.22758	2.07983	1.71307e-05	0.00112023	2.0555	0.883769	1.0339	2.68888	6.33395	7.73503
1746	DLX2	distal-less homeobox 2	59.6716	10.2131	109.13	10.5427	3.39817	1.85264e-05	0.00120656	0.141798	0.225312	0.205509	0.579537	4.74204	0.940935
2847	MCHR1	melanin concentrating hormone receptor 1	13.3963	1.97167	24.821	11.9481	3.57871	1.86606e-05	0.00120736	0.0449448	0.0428492	0.0195416	0.162081	0.804078	0.391441
3196	TLX2	T-cell leukemia homeobox 2	22.5932	3.02437	42.162	13.1365	3.71551	1.869e-05	0.00120736	0.202419	0	0	0.474477	0.976342	1.14906
157285	PRAG1	PEAK1 related, kinase-activating pseudokinase 1	191.497	50.514	332.479	6.54959	2.7114	1.95778e-05	0.00125543	0.358076	0.594663	0.431909	0.616491	4.77317	4.00965
5733	PTGER3	prostaglandin E receptor 3	105.982	26.5495	185.415	6.89828	2.78624	1.95915e-05	0.00125543	0.229046	0.0992578	0.0181068	0.593212	0.905736	0.841984
257194	NEGR1	neuronal growth regulator 1	1748.39	2572.93	923.848	0.357266	-1.48493	2.02317e-05	0.00129127	13.1876	26.2077	18.9848	6.02002	5.44486	10.0922
7739	ZNF185	zinc finger protein 185 with LIM domain	502.444	237.864	767.024	3.20993	1.68254	2.06471e-05	0.00131253	1.40725	1.77476	3.07375	4.68324	6.08707	9.92635
10821	OR7E12P	olfactory receptor family 7 subfamily E member 12 pseudogene	50.7742	16.6352	84.9133	5.01673	2.32675	2.07799e-05	0.00131573	0.990829	0.429378	0.430804	3.83301	3.03338	2.32549
8835	SOCS2	suppressor of cytokine signaling 2	902.632	354.725	1450.54	4.05918	2.02119	2.11652e-05	0.00133154	5.41244	2.83344	2.30075	7.30198	27.2929	7.86152
4357	MPST	mercaptopyruvate sulfurtransferase	725.073	1023.65	426.501	0.41374	-1.2732	2.12075e-05	0.00133154	33.071	19.3495	29.272	12.9091	9.19327	11.6862
6280	S100A9	S100 calcium binding protein A9	3.61085	0	7.2217	60.1369	5.91018	2.128e-05	0.00133154	0	0	0	0.476438	0.529658	0.645772
51700	CYB5R2	cytochrome b5 reductase 2	226.919	350.383	103.455	0.293081	-1.77063	2.16785e-05	0.00134989	7.083	5.63558	9.21623	2.89235	1.95484	1.61997
3908	LAMA2	laminin subunit alpha 2	2543.26	3505.68	1580.83	0.448014	-1.15838	2.17424e-05	0.00134989	15.9779	17.7074	13.5863	6.80333	8.08414	6.57062
374897	SBSN	suprabasin	160.299	265.279	55.3187	0.207066	-2.27184	2.26786e-05	0.00140148	7.6619	3.77895	1.98991	1.09048	0.544713	1.09311
7056	THBD	thrombomodulin	158.422	51.7845	265.06	5.07705	2.34399	2.2749e-05	0.00140148	0.8778	0.592248	0.246611	1.44154	4.41517	2.84801
6563	SLC14A1	solute carrier family 14 member 1 (Kidd blood group)	64.9919	6.59432	123.389	18.2519	4.18997	2.28688e-05	0.00140344	0.135197	0.0429645	0.00979707	0.0812583	1.33583	2.00452
5738	PTGFRN	prostaglandin F2 receptor inhibitor	1578.58	892.096	2265.07	2.51819	1.33239	2.30287e-05	0.00140784	8.16069	6.01197	4.55339	21.0484	11.3963	14.5273
4129	MAOB	monoamine oxidase B	7.60956	14.0039	1.21521	0.0889497	-3.49087	2.34535e-05	0.00142741	0.167863	0.22005	0.310188	0.0454013	0.0147212	0
151176	ERFE	erythroferrone	65.6637	110.093	21.2343	0.191998	-2.38084	2.35278e-05	0.00142741	0.938156	2.27181	1.64792	0.405983	0.329097	0.221778
10769	PLK2	polo like kinase 2	1088.69	454.603	1722.77	3.76771	1.91369	2.39198e-05	0.0014457	5.36789	10.2033	2.53813	14.6514	20.8426	34.959
56776	FMN2	formin 2	2023.18	1100.92	2945.43	2.65975	1.41129	2.42067e-05	0.00145752	8.0057	8.49481	5.88833	11.6944	28.1189	20.6944
100507127	LINC00707	long intergenic non-protein coding RNA 707	31.7671	2.77548	60.7586	21.0958	4.39888	2.4884e-05	0.00149266	0.0709454	0.0507282	0	0.127922	0.46041	2.07435
644068	RPS14P3	ribosomal protein S14 pseudogene 3	40.6309	67.4301	13.8318	0.204615	-2.28901	2.53845e-05	0.00151698	3.83363	2.354	4.40721	0.890418	0.54704	0.727597
79698	ZMAT4	zinc finger matrin-type 4	10.556	1.12481	19.9871	15.6465	3.96777	2.68285e-05	0.0015973	0.0220716	0	0.0383861	0.397975	0.108395	0.562959
221935	SDK1	sidekick cell adhesion molecule 1	62.8217	118.043	7.60059	0.0637864	-3.97061	2.71338e-05	0.00160947	0.34346	0.839371	0.164057	0.0732689	0.0101817	0.00300939
81851	KRTAP1-1	keratin associated protein 1-1	12.2216	0.421097	24.0221	46.6097	5.54256	2.73961e-05	0.00161901	0	0.0574882	0	0.0869814	2.07296	1.38796
10610	ST6GALNAC2	ST6 N-acetylgalactosaminide alpha-2,6-sialyltransferase 2	19.3993	4.59466	34.2039	7.16863	2.8417	2.77086e-05	0.00163143	0.103469	0.0493224	0.134962	0.447758	1.07073	0.627588
392490	FLJ44635	TPT1-like protein	69.2768	110.641	27.9124	0.25107	-1.99384	2.87647e-05	0.00168739	2.39976	1.62439	2.39981	0.588476	0.50509	0.522511
54518	APBB1IP	amyloid beta precursor protein binding family B member 1 interacting protein	808.209	455.193	1161.23	2.53416	1.34151	2.96168e-05	0.00173101	7.35093	9.96109	5.17125	21.2519	14.9938	21.6704
64859	NABP1	nucleic acid binding protein 1	2095.74	1233.27	2958.2	2.38092	1.25152	2.98094e-05	0.00173147	13.7954	12.9088	7.89995	30.6612	22.2307	29.976
104	ADARB1	adenosine deaminase, RNA specific B1	1800.91	972.422	2629.4	2.68595	1.42543	2.98418e-05	0.00173147	3.96497	5.56074	2.60405	10.0918	14.575	8.45138
7980	TFPI2	tissue factor pathway inhibitor 2	780.192	293.126	1267.26	4.308	2.10702	3.06779e-05	0.00176741	3.01716	3.95758	7.09623	7.76972	15.4426	39.7691
7035	TFPI	tissue factor pathway inhibitor	1148.38	1665.05	631.716	0.376678	-1.40859	3.06827e-05	0.00176741	21.4161	18.694	10.9386	6.96631	3.8583	8.50184
2906	GRIN2D	glutamate ionotropic receptor NMDA type subunit 2D	248.876	116.317	381.436	3.25341	1.70195	3.11353e-05	0.00178703	1.24019	0.723688	1.05985	2.65258	4.673	2.53404
144481	SOCS2-AS1	SOCS2 antisense RNA 1	44.8693	5.25901	84.4795	15.7967	3.98156	3.15952e-05	0.00180048	0.474308	0.72351	0	3.14724	14.5752	1.65237
83992	CTTNBP2	cortactin binding protein 2	4.82655	0.37338	9.27971	18.4726	4.20731	3.15952e-05	0.00180048	0	0	0.00793253	0.0526348	0.0512	0.102149
152503	SH3D19	SH3 domain containing 19	3046.57	4242.19	1850.95	0.433013	-1.20752	3.18149e-05	0.00180341	33.122	21.5986	19.4509	12.0945	8.56078	11.3685
387836	CLEC2A	C-type lectin domain family 2 member A	30.9814	58.1845	3.77837	0.0654487	-3.93349	3.18728e-05	0.00180341	3.34737	0.297855	2.79438	0.289712	0	0.111061
3786	KCNQ3	potassium voltage-gated channel subfamily Q member 3	105.372	32.5759	178.169	5.39163	2.43072	3.23455e-05	0.00182369	0.274419	0.0550789	0.0669839	0.659744	0.631627	0.784695
664	BNIP3	BCL2 interacting protein 3	2391.62	1346.65	3436.58	2.53322	1.34097	3.36006e-05	0.00188778	34.5776	36.2397	36.853	134.098	64.3322	76.3973
753	LDLRAD4	low density lipoprotein receptor class A domain containing 4	186.874	35.5862	338.163	9.35553	3.22582	3.39407e-05	0.0019002	0.354852	0.0137152	0.0708884	1.252	1.95802	0.695074
57449	PLEKHG5	pleckstrin homology and RhoGEF domain containing G5	302.33	132.623	472.037	3.52883	1.81919	3.46203e-05	0.00193147	1.48857	0.783253	0.39611	2.45231	3.6695	3.18293
3164	NR4A1	nuclear receptor subfamily 4 group A member 1	278.187	131.602	424.772	3.2097	1.68244	3.59331e-05	0.00199773	1.11885	2.10703	1.08103	4.60267	5.45599	4.10746
9241	NOG	noggin	303.516	46.6764	560.355	11.9294	3.57644	3.60921e-05	0.00199806	0.892161	1.20725	1.10115	1.39071	34.1836	3.61653
101927359	LOC101927359	uncharacterized LOC101927359	3.37058	0	6.74116	55.9513	5.8061	3.61894e-05	0.00199806	0	0	0	0.0834985	0.135371	0.0960274
101448202	LOC101448202	uncharacterized LOC101448202	5.19684	0.37338	10.0203	19.6219	4.2944	3.69125e-05	0.00203095	0	0	0.054739	0.771822	0.309146	0.430763
3417	IDH1	isocitrate dehydrogenase (NADP(+)) 1, cytosolic	2513.16	3412.94	1613.39	0.469496	-1.09082	3.75744e-05	0.00205578	67.6472	48.2719	46.4128	23.5972	26.8689	25.9442
3280	HES1	hes family bHLH transcription factor 1	77.7912	29.8296	125.753	4.17707	2.06249	3.76214e-05	0.00205578	0.931735	0.994888	0.745402	3.9514	4.78501	2.55038
407006	MIR221	microRNA 221	21.8811	6.32677	37.4355	5.81736	2.54037	3.97497e-05	0.00216388	1.98002	3.30348	2.15224	16.4229	17.7117	10.47
4939	OAS2	2'-5'-oligoadenylate synthetase 2	161.929	257.45	66.4071	0.256457	-1.96321	3.98709e-05	0.00216388	2.36092	1.04289	1.56713	0.482459	0.237414	0.543428
23162	MAPK8IP3	mitogen-activated protein kinase 8 interacting protein 3	1078.23	660.449	1496.02	2.24697	1.16798	4.02899e-05	0.00217921	6.18737	3.83307	3.62866	11.9166	9.91116	8.66193
80144	FRAS1	Fraser extracellular matrix complex subunit 1	1771.57	745.031	2798.12	3.72459	1.89708	4.08741e-05	0.00220334	2.29372	2.97463	0.565837	8.82309	7.31117	5.76435
51062	ATL1	atlastin GTPase 1	189.752	293.525	85.9799	0.290619	-1.7828	4.14569e-05	0.00222723	4.3197	2.30245	2.33823	1.0864	0.646301	0.844131
50964	SOST	sclerostin	24.1254	0.421097	47.8296	91.7649	6.51987	4.17477e-05	0.00223533	0	0.0225704	0	0.0512245	2.62428	0.0736384
339855	KY	kyphoscoliosis peptidase	31.2022	5.45552	56.9488	10.1857	3.34847	4.19508e-05	0.00223868	0.0763683	0.0364038	0.0166021	0.0826202	0.60276	0.647305
57568	SIPA1L2	signal induced proliferation associated 1 like 2	491.598	810.758	172.438	0.2115	-2.24127	4.21392e-05	0.00224124	2.43414	10.4469	2.69071	1.33307	0.677313	1.42702
102724550	LINC02015	long intergenic non-protein coding RNA 2015	10.9623	2.302	19.6227	8.02548	3.00459	4.32392e-05	0.00229211	0.0552424	0.0175556	0.0320252	0.265621	0.232543	0.378029
100507308	TARID	TCF21 antisense RNA inducing promoter demethylation	15.3383	0.74676	29.9298	33.706	5.07493	4.39674e-05	0.00232299	0	0	0.0317354	0.0394827	0.332856	0.976252
5212	VIT	vitrin	668.566	1089.52	247.614	0.225165	-2.15095	4.63388e-05	0.00244021	25.9583	10.4884	5.5626	4.14564	1.1274	3.95065
348938	NIPAL4	NIPA like domain containing 4	17.7878	2.39276	33.1828	13.3718	3.74112	4.70025e-05	0.00246519	0.0332117	0.0474948	0.0144402	0.38326	0.0932031	0.867761
64388	GREM2	gremlin 2, DAN family BMP antagonist	3403.53	1818.05	4989.02	2.72181	1.44457	4.71223e-05	0.00246519	32.3605	12.0503	14.2285	50.7449	66.1747	39.7447
684	BST2	bone marrow stromal cell antigen 2	102.189	173.47	30.9075	0.178422	-2.48664	4.77368e-05	0.00248918	12.1298	4.68684	6.0871	0.847877	0.599829	2.59288
3856	KRT8	keratin 8	96.2287	33.9892	158.468	4.62592	2.20974	4.81335e-05	0.00250169	0.507971	0.540166	0.543658	1.39503	4.19436	1.92036
79953	SYNDIG1	synapse differentiation inducing 1	53.7644	7.37014	100.159	13.2847	3.7317	4.89964e-05	0.00253827	0.123331	0.0734879	0.0804347	0.42252	3.10415	0.210991
57863	CADM3	cell adhesion molecule 3	92.0629	177.662	6.46404	0.0362564	-4.78562	4.94616e-05	0.00254729	0.216719	2.28567	3.06239	0.195384	0.00950289	0
84665	MYPN	myopalladin	291.105	76.6334	505.576	6.5749	2.71697	4.95159e-05	0.00254729	0.207257	0.861509	0.410918	0.6936	4.57163	5.00782
84168	ANTXR1	anthrax toxin receptor 1	11610.4	6837.21	16383.7	2.38101	1.25158	4.96496e-05	0.00254729	38.665	41.5411	44.9496	110.257	121.041	70.1822
2152	F3	coagulation factor III, tissue factor	5278.03	2380.07	8175.99	3.41658	1.77255	5.14232e-05	0.00262631	24.8247	66.8368	35.5169	129.961	84.6406	237.852
6442	SGCA	sarcoglycan alpha	154.822	26.3656	283.279	10.6533	3.41323	5.15188e-05	0.00262631	0.0374746	1.28618	0.94503	15.7845	6.23109	3.21718
342667	STAC2	SH3 and cysteine rich domain 2	46.4936	14.9218	78.0654	5.18576	2.37456	5.2344e-05	0.00265988	0.232624	0.221778	0.14449	0.479367	1.34061	1.34378
10129	FRY	FRY microtubule binding protein	381.086	600.585	161.587	0.268169	-1.89879	5.30235e-05	0.00268585	1.45818	3.97682	1.73191	0.421414	0.559639	1.02092
347902	AMIGO2	adhesion molecule with Ig like domain 2	1057.22	415.021	1699.42	4.08122	2.029	5.33932e-05	0.00269602	0.814595	2.74242	4.66335	7.12982	15.5854	12.3206
285671	RNF180	ring finger protein 180	130.119	50.6405	209.598	4.1005	2.0358	5.38111e-05	0.00270855	0.153145	0.193103	0.249161	1.26489	0.623869	0.590069
101926926	RDH10-AS1	RDH10 antisense RNA 1	23.1392	6.32677	39.9516	6.19364	2.63079	5.68196e-05	0.00284494	0.06679	0.111433	0.0725993	0.782793	0.492017	0.322013
347252	IGFBPL1	insulin like growth factor binding protein like 1	32.2067	10.5387	53.8747	5.03879	2.33308	5.701e-05	0.00284494	0.0917964	0.131275	0.159649	0.529661	0.912373	0.552029
114798	SLITRK1	SLIT and NTRK like family member 1	11.4486	0	22.8971	188.033	7.55485	5.70556e-05	0.00284494	0	0	0	0	0.26147	0.0443239
7128	TNFAIP3	TNF alpha induced protein 3	131.878	53.9884	209.767	3.85602	1.94711	5.76304e-05	0.00286464	0.597579	0.366936	0.369916	0.927745	1.93282	2.31873
26227	PHGDH	phosphoglycerate dehydrogenase	3755.6	5285.87	2225.33	0.417905	-1.25875	5.84639e-05	0.00289705	112.711	116.86	113.215	68.0782	39.832	36.3112
23302	WSCD1	WSC domain containing 1	5.48761	10.0886	0.886652	0.0942902	-3.40675	5.98964e-05	0.00295884	0.0935416	0.0624262	0.0732079	0.00674663	0.0131254	0
57471	ERMN	ermin	12.0994	2.3881	21.8106	8.85379	3.14629	6.01495e-05	0.00296218	0.0115166	0.032939	0.0200293	0.0913692	0.242396	0.279415
8618	CADPS	calcium dependent secretion activator	44.8697	6.9677	82.7717	11.5904	3.53486	6.03446e-05	0.00296264	0.115914	0.0368365	0.0167995	0.104503	1.28762	0.558852
400360	C15orf54	chromosome 15 open reading frame 54 (putative)	23.4044	5.46591	41.3429	7.40392	2.88829	6.07618e-05	0.00297367	0	0.0441878	0.0725474	0.287487	0.221119	0.42097
51302	CYP39A1	cytochrome P450 family 39 subfamily A member 1	38.2276	68.7416	7.71351	0.111055	-3.17065	6.09419e-05	0.00297367	1.87247	0.953441	0.777127	0.306933	0.0149283	0.0661854
10082	GPC6	glypican 6	1418.52	807.631	2029.41	2.49073	1.31657	6.15154e-05	0.0029925	7.51095	3.9231	3.73792	17.0185	10.4533	9.78763
5230	PGK1	phosphoglycerate kinase 1	8298.78	4955.29	11642.3	2.33428	1.22297	6.39178e-05	0.00309991	75.687	89.7477	100.385	266.849	173.508	189.038
6000	RGS7	regulator of G protein signaling 7	44.0443	76.5122	11.5763	0.15187	-2.71909	6.41264e-05	0.00310061	0.422753	1.20913	2.15057	0.152454	0.281767	0.157797
2888	GRB14	growth factor receptor bound protein 14	37.5865	2.71376	72.4593	25.476	4.67107	6.45707e-05	0.00310116	0.0160149	0.0305364	0.055705	0.0115506	1.92132	0.906619
253935	ANGPTL5	angiopoietin like 5	12.5136	2.77081	22.2563	7.79338	2.96225	6.46229e-05	0.00310116	0.068983	0.0657667	0.0199955	0.215599	0.516238	0.514971
1535	CYBA	cytochrome b-245 alpha chain	1016.61	664.289	1368.94	2.04777	1.03405	6.47209e-05	0.00310116	45.0366	39.1313	36.6089	71.157	84.6987	93.9842
90355	C5orf30	chromosome 5 open reading frame 30	957.828	388.701	1526.95	3.90707	1.96609	6.5157e-05	0.00311271	5.84202	3.37034	4.94985	4.81853	32.7052	18.2741
3872	KRT17	keratin 17	28.9303	3.99572	53.8649	13.1982	3.72227	6.66182e-05	0.00317301	0.172969	0.164904	0	0.399208	0.898005	3.29268
3397	ID1	inhibitor of DNA binding 1, HLH protein	773.89	111.132	1436.65	12.8421	3.68281	6.77945e-05	0.0032177	3.10797	1.46986	2.0855	2.29455	78.1545	4.94784
64067	NPAS3	neuronal PAS domain protein 3	25.067	42.3783	7.75574	0.187317	-2.41644	6.79598e-05	0.0032177	0.386302	0.265512	0.273424	0.0259179	0.04412	0.100598
89796	NAV1	neuron navigator 1	6477.04	3864.96	9089.12	2.33558	1.22378	6.88801e-05	0.00325163	10.9991	13.6353	12.3706	37.8757	27.2085	22.4378
7076	TIMP1	TIMP metallopeptidase inhibitor 1	22385	31096.2	13673.8	0.436797	-1.19496	6.91167e-05	0.00325317	1624.6	1099.5	1743.6	788.872	588.288	579.624
10736	SIX2	SIX homeobox 2	100.129	170.939	29.3176	0.1719	-2.54036	7.12809e-05	0.00334517	1.92119	6.38655	1.80253	0.346411	0.549791	0.912104
140597	TCEAL2	transcription elongation factor A like 2	11.8005	2.30666	21.2943	8.62996	3.10935	7.18763e-05	0.00336322	0.197822	0.0471497	0.0430057	1.24843	0.659247	0.615325
3082	HGF	hepatocyte growth factor	88.5644	156.828	20.3007	0.130336	-2.93969	7.43413e-05	0.00346839	0.717844	1.1943	0.709902	0.0812142	0.0148126	0.253932
202	CRYBG1	crystallin beta-gamma domain containing 1	689.077	1056.5	321.654	0.302952	-1.72284	7.65975e-05	0.00355884	6.02119	5.55461	6.74893	1.7548	0.673669	3.22029
9699	RIMS2	regulating synaptic membrane exocytosis 2	11.6819	2.34505	21.0187	8.59157	3.10292	7.67261e-05	0.00355884	0.00915367	0.00872688	0.00795986	0.0462141	0.0577985	0.130973
114823	LENG8	leukocyte receptor cluster member 8	2517.11	1580.18	3454.04	2.1702	1.11783	7.78317e-05	0.00359966	22.7304	14.4656	18.9016	45.1761	44.2113	32.2186
3759	KCNJ2	potassium voltage-gated channel subfamily J member 2	70.9218	121.401	20.4425	0.168905	-2.56571	7.91584e-05	0.00365044	1.49623	1.00238	0.509888	0.14583	0.0496493	0.308171
338645	LUZP2	leucine zipper protein 2	33.4629	10.9645	55.9614	5.03281	2.33136	8.20301e-05	0.00377197	0.0704406	0.0959376	0.0962561	0.595142	0.25416	0.507072
9051	PSTPIP1	proline-serine-threonine phosphatase interacting protein 1	15.4455	2.7091	28.1819	9.90381	3.30798	8.42487e-05	0.00386285	0	0.0380307	0.0867202	0.287708	0.811609	0.260567
100287482	SMKR1	small lysine rich protein 1	7.11545	13.0745	1.15635	0.0937729	-3.41469	8.53248e-05	0.00390098	1.05219	0.300938	0.365985	0.0758882	0.0369098	0.0327282
400931	MIRLET7BHG	MIRLET7B host gene	225.243	118.101	332.385	2.79165	1.48112	8.96113e-05	0.00408525	0.643696	0.502637	0.602394	1.88358	1.61718	1.40727
10857	PGRMC1	progesterone receptor membrane component 1	6527.4	9095.54	3959.26	0.431972	-1.21099	9.1706e-05	0.00416883	249.099	199.884	176.122	118.451	62.0901	89.7767
8497	PPFIA4	PTPRF interacting protein alpha 4	227.822	75.0034	380.641	5.0105	2.32496	9.3221e-05	0.00422567	1.10112	0.328556	0.160803	3.87386	2.064	1.72035
57172	CAMK1G	calcium/calmodulin dependent protein kinase IG	17.6267	2.77548	32.4779	11.3302	3.50211	9.61249e-05	0.00434496	0.0881791	0.0630508	0	0.174896	0.433055	1.15198
65997	RASL11B	RAS like family 11 member B	48.1185	8.35548	87.8816	10.3677	3.37402	9.74059e-05	0.00439042	0.222588	0.265262	0.0725844	0.72243	4.64588	0.553887
22809	ATF5	activating transcription factor 5	2367.89	1099.08	3636.69	3.28055	1.71394	9.88297e-05	0.00444136	17.1119	19.3777	15.4631	106.413	36.9153	27.2265
57018	CCNL1	cyclin L1	968.357	628.421	1308.29	2.06674	1.04736	9.90928e-05	0.00444136	10.6464	7.70647	8.93059	21.6785	15.8817	18.9884
2134	EXTL1	exostosin like glycosyltransferase 1	66.0068	22.086	109.928	4.92363	2.29972	0.000100011	0.00446995	0.39339	0.181058	0.165144	0.538108	1.27529	1.83124
978	CDA	cytidine deaminase	89.4822	27.203	151.761	5.55155	2.47289	0.0001005	0.00447927	0.681342	1.56981	1.38246	2.17041	8.36532	10.5612
64066	MMP27	matrix metallopeptidase 27	15.294	28.4267	2.16128	0.0755769	-3.72591	0.000102547	0.00455779	1.5869	0.378228	0.402483	0.166912	0	0
2736	GLI2	GLI family zinc finger 2	653.916	396.313	911.519	2.28647	1.19312	0.000103908	0.00460544	2.71891	2.59214	2.36432	4.10765	7.6866	5.99507
169611	OLFML2A	olfactomedin like 2A	396.3	664.677	127.922	0.190811	-2.38979	0.000105199	0.00464976	8.06436	3.89031	1.38149	1.08184	0.220655	1.18899
8728	ADAM19	ADAM metallopeptidase domain 19	1683.1	1041.9	2324.3	2.21843	1.14954	0.000106497	0.00469409	5.35415	8.6745	6.59945	13.4436	17.4362	16.0522
280636	SELENOH	selenoprotein H	481.82	290.039	673.6	2.30621	1.20553	0.000107575	0.00472857	10.3062	6.0698	8.44212	16.3126	20.3841	20.7006
91373	UAP1L1	UDP-N-acetylglucosamine pyrophosphorylase 1 like 1	592.562	806.526	378.599	0.466473	-1.10013	0.000109001	0.00477807	12.7672	8.71625	10.1875	4.44656	4.9611	5.42583
56670	SUCNR1	succinate receptor 1	6.14034	0.378046	11.9026	23.408	4.54893	0.000109953	0.00479939	0.0130233	0	0	0.037572	0.274109	0.0648145
10656	KHDRBS3	KH RNA binding domain containing, signal transduction associated 3	554.833	810.507	299.159	0.366438	-1.44836	0.000110089	0.00479939	27.6126	8.30906	19.368	6.54535	7.06574	6.38574
5163	PDK1	pyruvate dehydrogenase kinase 1	508.702	287.743	729.661	2.5152	1.33067	0.000110891	0.00482121	1.94209	1.30778	1.78297	5.87884	2.94794	3.82662
64641	EBF2	early B-cell factor 2	29.5829	51.4496	7.71613	0.153712	-2.70169	0.000111221	0.00482239	0.435873	0.692584	0.242966	0.0161216	0.0705695	0.125149
58472	SQOR	sulfide quinone oxidoreductase	544.532	780.713	308.35	0.39202	-1.351	0.000111602	0.0048258	21.1655	12.5551	13.8853	7.65978	3.68166	7.24421
8076	MFAP5	microfibril associated protein 5	4694.44	2401.19	6987.69	2.89053	1.53134	0.000113569	0.0048976	23.2997	58.014	21.207	115.986	106.272	82.8512
79085	SLC25A23	solute carrier family 25 member 23	1005.31	1417.89	592.733	0.414561	-1.27034	0.000114632	0.00493009	25.3526	19.0543	10.0446	8.89865	7.15452	6.40271
152	ADRA2C	adrenoceptor alpha 2C	132.568	15.4664	249.671	16.0255	4.00229	0.000118072	0.00506442	0.222474	0.68933	0.0967298	0.320916	13.7744	2.81992
26577	PCOLCE2	procollagen C-endopeptidase enhancer 2	591.881	278.17	905.591	3.22978	1.69144	0.000118398	0.00506476	10.7828	4.39844	3.35876	10.4468	29.2252	19.3731
3038	HAS3	hyaluronan synthase 3	49.344	13.7156	84.9725	6.1302	2.61593	0.000118732	0.00506547	0.177943	0.127235	0.0676971	0.208553	0.944116	1.16233
84929	FIBCD1	fibrinogen C domain containing 1	139.315	40.266	238.363	5.86285	2.5516	0.000120274	0.00511759	0.982519	0.362597	0.248046	0.788643	3.81349	4.65319
93664	CADPS2	calcium dependent secretion activator 2	127.214	194.584	59.8445	0.305213	-1.71211	0.000121803	0.00516885	1.51065	1.12017	1.32093	0.532668	0.32973	0.344584
26548	ITGB1BP2	integrin subunit beta 1 binding protein 2	7.21701	0.74676	13.6873	15.4171	3.94646	0.000123168	0.00521291	0	0	0.0738678	0.153167	0.685364	0.581295
3606	IL18	interleukin 18	15.8954	4.73781	27.053	5.61466	2.4892	0.00012659	0.00534356	0.189889	0.226294	0.123843	0.650541	1.23231	1.24036
11322	TMC6	transmembrane channel like 6	17.459	1.17252	33.7456	26.0656	4.70408	0.000129768	0.00546327	0.0174075	0.0165959	0.0151372	0.0502201	1.25792	0.119121
59084	ENPP5	ectonucleotide pyrophosphatase/phosphodiesterase 5 (putative)	73.6858	133.851	13.521	0.0998691	-3.32382	0.000130544	0.0054775	1.89617	1.23627	0.872307	0.335282	0.0085827	0.0456621
5350	PLN	phospholamban	13.1854	1.91928	24.4514	11.7743	3.55756	0.000130793	0.0054775	0.018024	0.0171837	0.0470201	0.727984	0.214971	0.100915
348	APOE	apolipoprotein E	73.6795	130.085	17.2742	0.131861	-2.92291	0.000134072	0.00560013	2.15246	5.41884	2.71988	0.994538	0.0707874	0.313839
7006	TEC	tec protein tyrosine kinase	12.2887	21.417	3.1603	0.148713	-2.74939	0.000135585	0.00564857	0.406123	0.114722	0.274678	0.0542433	0.0316588	0.0280721
83473	KATNAL2	katanin catalytic subunit A1 like 2	40.7437	66.0439	15.4435	0.234232	-2.09399	0.00013854	0.00575033	1.57605	0.696311	0.852387	0.221798	0.175299	0.322834
388662	SLC6A17	solute carrier family 6 member 17	86.9616	11.3995	162.524	13.9596	3.80318	0.000138749	0.00575033	0.187232	0.0162275	0.0444038	0.0736583	2.2749	1.03241
8863	PER3	period circadian regulator 3	834.159	1150.43	517.884	0.446728	-1.16253	0.000143518	0.00592322	10.5326	5.30481	5.2272	3.19657	2.71749	3.41054
6721	SREBF2	sterol regulatory element binding transcription factor 2	3796.65	5086.93	2506.38	0.48942	-1.03085	0.000143663	0.00592322	40.0051	40.8494	34.2476	19.3103	21.1079	16.4978
1308	COL17A1	collagen type XVII alpha 1 chain	4.45733	0	8.91467	73.9259	6.20801	0.000144941	0.00596052	0	0	0	0.00700038	0.14981	0.0543428
132430	PABPC4L	poly(A) binding protein cytoplasmic 4 like	87.7733	28.5091	147.038	5.07481	2.34335	0.000145518	0.00596888	0.517738	0.0630126	0.210739	1.39832	1.53023	0.973106
10642	IGF2BP1	insulin like growth factor 2 mRNA binding protein 1	262.728	108.421	417.035	3.83224	1.93819	0.000146618	0.00599854	0.211121	0.692632	0.669553	1.21368	2.09109	3.00919
64220	STRA6	stimulated by retinoic acid 6	7.97073	1.50285	14.4386	8.72925	3.12586	0.000149195	0.00608836	0.0187405	0	0.0162964	0.0743406	0.0920362	0.163219
57192	MCOLN1	mucolipin 1	370.04	514.063	226.018	0.436788	-1.195	0.000150494	0.00612573	11.1341	10.3428	10.6299	4.88562	5.00736	4.26246
79616	CCNJL	cyclin J like	16.2257	4.13984	28.3115	6.50278	2.70106	0.000151999	0.00613333	0.0982103	0	0.0488011	0.232739	0.433102	0.296755
2353	FOS	Fos proto-oncogene, AP-1 transcription factor subunit	93.548	37.155	149.941	3.99109	1.99678	0.000152352	0.00613333	0.681263	0.408944	1.16289	3.63968	2.14198	3.34342
137814	NKX2-6	NK2 homeobox 6	15.9753	1.64134	30.3093	17.6597	4.14239	0.000152427	0.00613333	0.0601	0.171894	0	0.173387	3.33105	0.934704
3880	KRT19	keratin 19	1346.07	124.067	2568.06	20.6088	4.36519	0.000152879	0.00613333	0.851369	9.38719	0.289696	4.75217	58.2763	171.832
50848	F11R	F11 receptor	70.8464	21.7371	119.956	5.4567	2.44803	0.000153016	0.00613333	0.135141	0.25768	0.186067	2.00625	0.7506	0.455385
7087	ICAM5	intercellular adhesion molecule 5	48.5848	12.3663	84.8033	6.81757	2.76926	0.000153194	0.00613333	0.108829	0.276679	0.141953	0.274722	1.74338	1.74897
100128893	GATA6-AS1	GATA6 antisense RNA 1 (head to head)	11.3392	2.47887	20.1994	8.08858	3.01589	0.000153372	0.00613333	0	0.145167	0.0264817	0.351428	0.555504	0.587295
4330	MN1	MN1 proto-oncogene, transcriptional regulator	1835.35	1040.24	2630.46	2.50875	1.32697	0.000154597	0.00614323	6.62256	6.80158	4.6309	20.7951	16.3656	8.24875
2564	GABRE	gamma-aminobutyric acid type A receptor epsilon subunit	556.582	239.706	873.458	3.60695	1.85078	0.000154653	0.00614323	4.59513	3.17861	2.32841	22.7758	7.88999	5.20141
23231	SEL1L3	SEL1L family member 3	1848.88	1006.01	2691.74	2.66382	1.4135	0.000154774	0.00614323	4.72854	10.5436	11.0585	16.8596	32.0975	23.6783
123	PLIN2	perilipin 2	2362.34	1559.49	3165.19	2.01488	1.01069	0.00015528	0.00614802	36.0915	27.7483	23.9774	62.6077	59.8264	54.8245
653720	GOLGA8M	golgin A8 family member M	13.9718	2.26361	25.68	10.4678	3.38789	0.000156264	0.00617165	0.0517985	0	0.00900861	0.381065	0.174437	0.0773371
3219	HOXB9	homeobox B9	102.632	41.114	164.15	3.94278	1.97921	0.000157813	0.00621743	1.06884	0.519118	0.455956	3.89812	2.15061	1.88187
84913	ATOH8	atonal bHLH transcription factor 8	899.538	300.238	1498.84	4.95816	2.30981	0.000158499	0.0062291	3.07405	2.28437	1.43752	4.58833	25.913	3.19497
147463	ANKRD29	ankyrin repeat domain 29	95.8838	163.088	28.6793	0.174217	-2.52104	0.000162335	0.00636417	3.33735	2.56393	0.577602	0.619287	0.238689	0.251961
57520	HECW2	HECT, C2 and WW domain containing E3 ubiquitin protein ligase 2	412.035	203.316	620.755	3.03461	1.60151	0.000163095	0.00637831	0.861546	0.615001	0.658831	0.964863	3.5234	2.0496
5673	PSG5	pregnancy specific beta-1-glycoprotein 5	6836.14	3625.79	10046.5	2.75029	1.45959	0.000169056	0.00659523	95.4827	104.13	34.9821	184.017	290.637	175.767
221091	LRRN4CL	LRRN4 C-terminal like	623.669	1037.54	209.797	0.199986	-2.32203	0.000169754	0.00660631	34.6293	12.4508	7.60152	6.65423	0.886691	3.0008
7481	WNT11	Wnt family member 11	14.9035	25.2602	4.54674	0.180838	-2.46723	0.000170533	0.00662051	0.8477	0.269392	0.638859	0.12228	0.099122	0.0878922
57452	GALNT16	polypeptide N-acetylgalactosaminyltransferase 16	144.737	257.817	31.6562	0.121818	-3.0372	0.000171758	0.00665187	4.44097	0.566379	1.35501	0.414426	0.0341635	0.290813
8718	TNFRSF25	TNF receptor superfamily member 25	74.3075	28.9199	119.695	4.08629	2.03079	0.000172803	0.00667612	1.12404	0.373825	0.386432	1.90422	3.19111	2.48808
4300	MLLT3	MLLT3, super elongation complex subunit	418.941	583.858	254.024	0.43178	-1.21163	0.000177379	0.00683636	4.22388	3.48457	3.29351	1.96164	1.41062	1.3914
6840	SVIL	supervillin	557.985	868.839	247.131	0.281621	-1.82818	0.000178815	0.00687512	5.76209	3.86724	3.14474	2.28225	0.494752	0.768663
1300	COL10A1	collagen type X alpha 1 chain	137.469	255.609	19.3294	0.0756604	-3.72432	0.00017988	0.00689943	0.51306	0.394467	8.99492	0.381978	0.209006	0.175031
5866	RAB3IL1	RAB3A interacting protein like 1	399.17	577.302	221.038	0.379528	-1.39772	0.0001807	0.00691428	13.9998	6.52389	9.09863	5.10145	3.18591	2.81196
84460	ZMAT1	zinc finger matrin-type 1	23.9	7.97375	39.8263	4.85261	2.27876	0.000183732	0.00701347	0.102931	0.024533	0.123072	0.343353	0.442315	0.456238
51225	ABI3	ABI family member 3	6.16358	0.751426	11.5757	12.9398	3.69374	0.000186436	0.0070997	0.0241038	0	0.0209603	0.139078	0.372039	0.164945
3569	IL6	interleukin 6	190.042	62.148	317.936	5.09149	2.34809	0.000193509	0.00734405	0.595339	2.48863	3.54423	10.1401	5.75112	19.5436
4239	MFAP4	microfibril associated protein 4	4910.06	7370.2	2449.91	0.329801	-1.60033	0.000194034	0.00734405	162.869	116.246	197.207	94.6514	33.5557	28.2364
2313	FLI1	Fli-1 proto-oncogene, ETS transcription factor	298.648	173.571	423.725	2.42628	1.27875	0.000194233	0.00734405	1.6436	1.97058	1.55918	4.03229	4.46399	4.26035
2263	FGFR2	fibroblast growth factor receptor 2	68.8632	17.2772	120.449	6.90373	2.78738	0.000198333	0.00748132	0.053455	0.108296	0.110398	0.346986	1.41105	0.187055
400221	FLJ22447	uncharacterized LOC400221	18.7319	4.22595	33.2378	7.52408	2.91151	0.000201856	0.00759626	0.199015	0.0758945	0.138448	2.09566	0.502653	0.544752
5649	RELN	reelin	146.697	30.0241	263.369	8.68772	3.11898	0.000205848	0.00772824	0.154397	0.126754	0.0335652	0.751664	0.0902684	1.91833
8744	TNFSF9	TNF superfamily member 9	79.8164	125.027	34.606	0.276418	-1.85508	0.000206668	0.00774083	2.84517	4.33378	2.55942	0.896301	0.665373	1.17998
7167	TPI1	triosephosphate isomerase 1	9808.27	6254.36	13362.2	2.12222	1.08557	0.000207349	0.00774815	141.967	110.232	156.401	354.935	249.385	267.634
1803	DPP4	dipeptidyl peptidase 4	3280.92	5325.67	1236.17	0.229921	-2.12079	0.000208187	0.00776129	94.3112	51.0333	37.6366	23.5331	2.52718	15.2953
196	AHR	aryl hydrocarbon receptor	2357.79	3171.37	1544.21	0.483744	-1.04768	0.000210764	0.00783904	24.3794	25.9268	16.2429	9.43612	11.148	12.0214
100131897	FAM196B	family with sequence similarity 196 member B	632.328	357.408	907.248	2.51811	1.33234	0.000211896	0.00786282	3.35028	1.15342	2.90599	7.17589	5.79316	5.52105
84675	TRIM55	tripartite motif containing 55	31.7981	3.76646	59.8298	15.1737	3.9235	0.000218424	0.00808625	0.133691	0	0.0498238	0.165298	0.308186	2.3525
57611	ISLR2	immunoglobulin superfamily containing leucine rich repeat 2	8.49462	1.17719	15.8121	12.2375	3.61324	0.000221379	0.00817666	0.0202306	0.00964366	0	0.0510691	0.255482	0.0818053
6505	SLC1A1	solute carrier family 1 member 1	333.631	89.2607	578.001	6.41178	2.68073	0.000223758	0.00824544	1.79123	1.36062	0.0506545	7.4679	5.06766	7.80027
9314	KLF4	Kruppel like factor 4	919.751	1280.12	559.383	0.433326	-1.20647	0.000226524	0.00832816	14.773	11.4771	6.42317	5.932	4.07229	4.09326
10653	SPINT2	serine peptidase inhibitor, Kunitz type 2	59.9384	22.8573	97.0196	4.22314	2.07832	0.000230855	0.00846787	0.362601	0.69139	0.578071	1.56914	1.80196	3.77836
57480	PLEKHG1	pleckstrin homology and RhoGEF domain containing G1	79.891	131.563	28.2185	0.212125	-2.23702	0.000232207	0.00849792	0.697389	0.241146	0.245089	0.138126	0.0557725	0.0494539
641371	ACOT1	acyl-CoA thioesterase 1	85.2299	130.345	40.1147	0.306843	-1.70443	0.00023446	0.00854093	3.63457	2.97934	4.04669	0.85747	1.26306	1.18336
2550	GABBR1	gamma-aminobutyric acid type B receptor subunit 1	727.472	443.405	1011.54	2.26222	1.17774	0.000234786	0.00854093	0.709283	0.406005	0.458793	1.4739	1.22468	0.833663
4651	MYO10	myosin X	3450.33	1753.09	5147.56	2.92073	1.54633	0.000235281	0.00854093	7.32201	5.86336	6.9719	8.39729	35.9556	15.2328
23043	TNIK	TRAF2 and NCK interacting kinase	187.905	57.9705	317.839	5.42445	2.43948	0.000235523	0.00854093	0.545361	0.198798	0.037195	0.90622	1.54922	1.67639
6489	ST8SIA1	ST8 alpha-N-acetyl-neuraminide alpha-2,8-sialyltransferase 1	44.935	73.7806	16.0893	0.216286	-2.20899	0.000237856	0.00860595	0.610986	0.219105	0.199848	0.0848996	0.0865179	0.0453323
5226	PGD	phosphogluconate dehydrogenase	3981.16	5396.93	2565.4	0.472676	-1.08108	0.000238853	0.00862249	95.891	86.7231	94.4389	33.5651	37.7228	61.7634
4277	MICB	MHC class I polypeptide-related sequence B	363.344	509.99	216.698	0.422739	-1.24216	0.000242167	0.00872237	0.779476	1.16845	1.02312	0.394242	0.447124	0.44374
3176	HNMT	histamine N-methyltransferase	465.78	713.183	218.377	0.303652	-1.71951	0.000244386	0.00878248	5.82561	9.38091	6.8678	4.14529	1.17037	1.46748
4199	ME1	malic enzyme 1	1276.88	1743.63	810.13	0.462173	-1.1135	0.000248648	0.00891413	15.1879	26.8637	21.8639	9.32392	9.18924	11.8659
10797	MTHFD2	methylenetetrahydrofolate dehydrogenase (NADP+ dependent) 2, methenyltetrahydrofolate cyclohydrolase	3728.27	5410.16	2046.39	0.375869	-1.4117	0.000249631	0.00891413	61.2897	111.025	132.081	58.1949	31.1799	27.4102
8013	NR4A3	nuclear receptor subfamily 4 group A member 3	90.8511	34.0592	147.643	4.28201	2.09829	0.000249725	0.00891413	0.344305	0.232178	0.124142	1.5687	0.860184	0.532868
8406	SRPX	sushi repeat containing protein, X-linked	2556.54	3459.44	1653.64	0.474242	-1.07631	0.000255634	0.00910466	113.737	63.5054	65.0648	45.0711	33.2633	35.6537
5010	CLDN11	claudin 11	15296.2	24137.6	6454.79	0.264952	-1.9162	0.000259751	0.00923069	672.319	325.942	143.406	120.22	34.34	142.71
4600	MX2	MX dynamin like GTPase 2	117.456	192.598	42.3132	0.217442	-2.2013	0.000261022	0.00925526	3.80658	3.05054	1.75901	1.19368	0.258032	0.400398
6098	ROS1	ROS proto-oncogene 1, receptor tyrosine kinase	10.1109	2.8092	17.4127	6.06406	2.60028	0.000263635	0.00932718	0.00739014	0.0281823	0.0128527	0.106602	0.0985112	0.10574
27345	KCNMB4	potassium calcium-activated channel subfamily M regulatory beta subunit 4	28.6876	9.38952	47.9857	5.01303	2.32568	0.000266929	0.00942281	0.115239	0.0878931	0.060126	0.723106	0.234465	0.365621
2215	FCGR3B	Fc fragment of IgG receptor IIIb	2.65783	0	5.31567	44.4056	5.47267	0.000269533	0.00949376	0	0	0	0.0637949	0.0868782	0.0770356
1821	DRP2	dystrophin related protein 2	49.6596	16.8691	82.45	4.84109	2.27533	0.00027175	0.00955077	0.160644	0.109396	0.0465643	0.215175	0.644028	0.680519
1509	CTSD	cathepsin D	7602.95	10170.2	5035.67	0.491519	-1.02468	0.000273895	0.00960498	280.152	179.234	176.461	107.735	106.435	97.5842
114784	CSMD2	CUB and Sushi multiple domains 2	550.795	277.618	823.973	2.93815	1.55491	0.000275938	0.00965543	1.67671	0.464091	0.544244	3.19048	2.4557	2.00685
57619	SHROOM3	shroom family member 3	3186.7	1830.57	4542.83	2.4672	1.30288	0.000277092	0.00967457	6.01383	10.7084	4.75684	12.353	22.5972	19.5514
10626	TRIM16	tripartite motif containing 16	497.605	707.234	287.976	0.405289	-1.30298	0.000280282	0.00976458	5.52933	10.529	8.6522	3.24158	2.7072	4.36872
27129	HSPB7	heat shock protein family B (small) member 7	3829.39	1335.87	6322.92	4.70595	2.23448	0.000283208	0.00984502	6.59668	16.172	2.40288	13.9394	70.3911	38.683
91977	MYOZ3	myozenin 3	31.812	10.1306	53.4934	5.25794	2.3945	0.000285669	0.00990898	0.0935118	0.203776	0.0232332	0.645543	0.496733	0.581736
5880	RAC2	Rac family small GTPase 2	738.256	445.506	1031.01	2.29767	1.20017	0.000287222	0.00994123	18.8109	12.5399	7.9281	23.3398	28.9988	37.8865
360132	FKBP9P1	FK506 binding protein 9 pseudogene 1	113.054	183.642	42.4655	0.228806	-2.1278	0.000291258	0.0100591	3.36587	2.4067	1.10424	0.838629	0.483021	0.228426
653492	PSG10P	pregnancy specific beta-1-glycoprotein 10, pseudogene	31.086	8.76717	53.4049	5.92728	2.56737	0.000292748	0.0100887	0.562635	0.0596003	0.0815429	0.991948	1.73245	1.32228
84815	MGC12916	uncharacterized protein MGC12916	33.8952	12.5057	55.2847	4.374	2.12895	0.000297977	0.0102468	0.190007	0.284661	0.330453	0.704784	1.67584	1.26646
65981	CAPRIN2	caprin family member 2	635.664	398.505	872.823	2.17696	1.12232	0.000302801	0.0103903	2.84201	2.55491	2.79049	4.49352	8.26903	5.2775
220108	FAM124A	family with sequence similarity 124 member A	15.7448	25.5756	5.91393	0.232438	-2.10508	0.000310448	0.0106299	0.200811	0.125178	0.154473	0.0445641	0.0270933	0.0384382
2591	GALNT3	polypeptide N-acetylgalactosaminyltransferase 3	21.9879	7.25506	36.7207	5.04908	2.33602	0.000311811	0.0106536	0.0333337	0.174787	0.072466	0.384667	0.47942	0.622106
7138	TNNT1	troponin T1, slow skeletal type	95.8592	29.6609	162.057	5.37545	2.42638	0.00031297	0.0106704	1.95947	0.502952	0.360444	8.39798	2.82877	3.3522
1604	CD55	CD55 molecule (Cromer blood group)	1267.21	1752.89	781.541	0.442767	-1.17538	0.000320827	0.010915	18.1451	20.6025	24.8706	13.7885	6.4931	8.21552
57571	CARNS1	carnosine synthase 1	20.6947	7.17363	34.2158	4.71612	2.2376	0.000324245	0.0110078	0.0685948	0.117714	0.0477191	0.375999	0.490875	0.264571
7552	ZNF711	zinc finger protein 711	85.8965	40.2168	131.576	3.2387	1.69542	0.000333582	0.011283	0.369844	0.295729	0.487602	1.43699	1.18857	1.15782
57211	ADGRG6	adhesion G protein-coupled receptor G6	305.594	167.018	444.169	2.63671	1.39874	0.000333768	0.011283	1.1968	1.07388	0.88427	4.05641	2.25006	2.01948
10682	EBP	emopamil binding protein (sterol isomerase)	460.14	631.325	288.956	0.455303	-1.1351	0.00033455	0.0112856	25.2722	20.0558	26.3142	8.31605	12.3817	12.2964
3576	CXCL8	C-X-C motif chemokine ligand 8	51.4854	11.9845	90.9862	7.45129	2.89749	0.000337354	0.0113406	0.191615	0.243575	0.472104	4.72187	0.403301	1.78805
116039	OSR2	odd-skipped related transciption factor 2	1566.5	2583.2	549.798	0.210665	-2.24698	0.000337601	0.0113406	65.5063	51.2605	14.1508	16.7243	1.88829	8.57789
1829	DSG2	desmoglein 2	17.3818	3.43614	31.3276	8.63734	3.11059	0.000347932	0.011663	0.055666	0.00884509	0.0161354	0.468402	0.0781086	0.144291
1844	DUSP2	dual specificity phosphatase 2	62.5871	7.54234	117.632	15.352	3.94036	0.00035038	0.0117205	0.12926	0.277274	0.168603	0.209762	8.50184	0.52268
6195	RPS6KA1	ribosomal protein S6 kinase A1	66.2383	29.1072	103.369	3.51928	1.81528	0.000354776	0.0118427	0.498832	0.297234	0.311776	0.831989	1.3452	1.74557
7412	VCAM1	vascular cell adhesion molecule 1	52.9806	18.2635	87.6978	4.72142	2.23922	0.000369826	0.0123193	0.363776	0.0788215	0.301954	1.288	0.556841	1.66642
1958	EGR1	early growth response 1	1590.33	803.154	2377.52	2.94625	1.55888	0.00037119	0.012339	8.14328	5.46266	19.6886	33.6618	20.5748	45.7986
56675	NRIP3	nuclear receptor interacting protein 3	341.992	195.579	488.405	2.48446	1.31293	0.000376115	0.0124767	1.91556	2.4668	2.28728	3.61893	7.30133	6.03839
2627	GATA6	GATA binding protein 6	201.929	74.9704	328.887	4.37047	2.12779	0.000381004	0.0126127	0.374925	1.66349	0.476502	2.04889	5.48339	4.00097
55785	FGD6	FYVE, RhoGEF and PH domain containing 6	315.788	180.042	451.533	2.48531	1.31343	0.000384361	0.0126974	1.24284	0.592448	0.754489	2.57501	1.93311	1.86364
51363	CHST15	carbohydrate sulfotransferase 15	93.0003	144.017	41.9833	0.289128	-1.79022	0.000385224	0.0126996	1.40181	0.520595	0.963853	0.329178	0.285897	0.207876
3425	IDUA	iduronidase, alpha-L-	369.318	506.485	232.152	0.455211	-1.13539	0.000387524	0.0127491	10.4631	9.90736	8.5827	4.67159	4.76064	3.8523
105377105	FLNB-AS1	FLNB antisense RNA 1	51.5957	19.2096	83.9818	4.34043	2.11784	0.000389582	0.0127854	0.146925	0.364195	0.153317	1.46237	0.762795	0.731218
283624	LINC00641	long intergenic non-protein coding RNA 641	178.234	95.8046	260.663	2.70089	1.43344	0.000390411	0.0127854	0.503506	0.521176	0.625486	1.62899	1.55431	1.33794
4620	MYH2	myosin heavy chain 2	137.4	24.5631	250.237	10.1433	3.34246	0.000391032	0.0127854	0.00885231	0.447298	0.0384891	1.26417	3.04942	1.04083
54756	IL17RD	interleukin 17 receptor D	380.198	571.76	188.636	0.327269	-1.61145	0.000397202	0.0129606	4.24487	2.41893	1.83773	1.23162	0.365362	1.1565
728377	ARHGEF34P	Rho guanine nucleotide exchange factor 34, pseudogene	10.0396	2.66604	17.4132	6.15502	2.62176	0.000404901	0.0131849	0.0129521	0.0123482	0.0563145	0.205515	0.145391	0.19338
134429	STARD4	StAR related lipid transfer domain containing 4	1415.99	1889.3	942.691	0.495857	-1.01201	0.000406394	0.0132066	11.645	14.1228	15.6287	8.27967	5.5218	7.06725
8934	RAB29	RAB29, member RAS oncogene family	706.092	946.806	465.378	0.488104	-1.03474	0.000409219	0.0132714	10.2287	10.7091	9.50012	6.11243	4.03902	4.85575
51393	TRPV2	transient receptor potential cation channel subfamily V member 2	774.329	1094.67	453.983	0.412885	-1.27619	0.00041129	0.0133114	19.0616	11.6469	20.6731	3.69225	7.61855	10.1693
100133941	CD24	CD24 molecule	17.7045	5.01576	30.3932	5.9029	2.56142	0.000412352	0.0133188	0.016294	0.0116507	0.0212535	0.0763878	0.0457265	0.179923
4223	MEOX2	mesenchyme homeobox 2	345.002	602.589	87.4149	0.144167	-2.79418	0.000417635	0.0134502	16.8795	8.3418	8.78687	0.695668	4.01189	0.142867
441212	RP9P	RP9 pseudogene	316.96	442.164	191.757	0.430982	-1.2143	0.000418106	0.0134502	16.8767	13.5283	14.4567	6.9945	4.88933	7.57391
57699	CPNE5	copine 5	18.671	2.72309	34.6189	12.1167	3.59892	0.000426923	0.0137062	0.0431349	0.0274158	0.0250062	0.134813	0.998669	0.0715578
92312	MEX3A	mex-3 RNA binding family member A	73.8295	35.172	112.487	3.16272	1.66117	0.000433972	0.0139045	0.275632	0.186489	0.293807	0.910621	0.78599	0.713537
5654	HTRA1	HtrA serine peptidase 1	18721.4	27055.8	10386.9	0.380566	-1.39378	0.000438145	0.0140101	791.537	391.983	518.273	353.153	155.059	128.8
26153	KIF26A	kinesin family member 26A	80.6039	147.589	13.6189	0.0912672	-3.45376	0.000441291	0.0140638	1.74061	0.215115	1.01608	0.226671	0.0113073	0.0200525
5132	PDC	phosducin	11.5964	2.68937	20.5034	7.24403	2.85679	0.000441587	0.0140638	0.246569	0.0391788	0	0.414951	0.691954	0.945906
72	ACTG2	actin, gamma 2, smooth muscle, enteric	14.4659	4.3691	24.5627	5.50553	2.46088	0.000444995	0.0141211	0.204548	0.195011	0.0355742	1.06221	0.516626	0.839843
196051	PLPP4	phospholipid phosphatase 4	131.188	60.3774	201.998	3.3235	1.73271	0.000445157	0.0141211	0.849807	1.26029	2.38115	4.54013	5.54255	5.30622
153478	PLEKHG4B	pleckstrin homology and RhoGEF domain containing G4B	37.2002	10.9168	63.4837	5.74018	2.5211	0.000446317	0.0141298	0.0331007	0.0405737	0.0493436	0.0647999	0.457822	0.208861
118421	LINC00161	long intergenic non-protein coding RNA 161	2.37851	0	4.75702	39.8485	5.31645	0.000450133	0.0142153	0	0	0	0.145318	0.247374	0.188013
9717	SEC14L5	SEC14 like lipid binding 5	19.9552	35.2063	4.70407	0.133314	-2.9071	0.000450798	0.0142153	0.379535	0.297512	0.051339	0.0608304	0.0177517	0.0157406
56120	PCDHGB8P	protocadherin gamma subfamily B, 8 pseudogene	7.80093	1.967	13.6349	6.6068	2.72395	0.000453391	0.0142688	0.0275979	0.0526222	0.0479972	0.258762	0.309795	0.343372
26575	RGS17	regulator of G protein signaling 17	26.5801	46.5693	6.59086	0.14124	-2.82378	0.000459671	0.014438	3.15709	0.460337	0.775158	0.348252	0.0521168	0.184849
100192378	ZFHX4-AS1	ZFHX4 antisense RNA 1	16.7189	4.65638	28.7815	6.01122	2.58766	0.000465524	0.0145931	0.222897	0.0910734	0.0553792	0.666018	0.335102	1.22817
221395	ADGRF5	adhesion G protein-coupled receptor F5	16.8235	2.288	31.359	12.9426	3.69406	0.000473381	0.0148103	0	0.00862037	0.0393136	0.0195643	0.234716	0.444374
3911	LAMA5	laminin subunit alpha 5	185.338	290.244	80.4319	0.27607	-1.8569	0.000474348	0.0148115	1.87202	0.903723	0.642038	0.144294	0.27738	0.515617
133396	IL31RA	interleukin 31 receptor A	26.0491	42.1565	9.94163	0.235971	-2.08332	0.000476959	0.014864	0.356262	0.558781	0.239844	0.124331	0.0645025	0.0857923
7020	TFAP2A	transcription factor AP-2 alpha	84.1051	28.324	139.886	4.87108	2.28424	0.000482115	0.0149952	0.486623	0.0366264	0.378616	1.08063	1.39258	1.8801
3437	IFIT3	interferon induced protein with tetratricopeptide repeats 3	551.429	758.032	344.827	0.45215	-1.14513	0.000483049	0.0149952	13.074	12.956	7.67004	4.52884	4.26328	6.60978
54899	PXK	PX domain containing serine/threonine kinase like	1858.59	2519.45	1197.73	0.471568	-1.08446	0.000492507	0.0152591	36.8589	28.1094	26.4063	20.1324	12.384	10.4506
5155	PDGFB	platelet derived growth factor subunit B	28.2452	8.37987	48.1105	5.67934	2.50572	0.000504902	0.0156128	0.042363	0.148089	0.0859556	0.448126	0.960984	0.228401
56953	NT5M	5',3'-nucleotidase, mitochondrial	22.9858	37.2458	8.72586	0.234685	-2.09121	0.000508041	0.0156369	0.891508	0.621112	1.55048	0.247306	0.240564	0.234641
50940	PDE11A	phosphodiesterase 11A	24.5273	6.51861	42.536	6.37102	2.67152	0.000508562	0.0156369	0.0328213	0.0156455	0.0380545	0.0355082	0.272485	0.262033
2983	GUCY1B3	guanylate cyclase 1 soluble subunit beta	131.713	223.702	39.7242	0.175378	-2.51146	0.000508622	0.0156369	4.39939	1.84199	1.03303	0.837981	0.293084	0.0974548
5801	PTPRR	protein tyrosine phosphatase, receptor type R	6.71915	0.794477	12.6438	14.1548	3.82322	0.00051428	0.0157805	0	0.0112412	0.0102532	0.0170083	0.165447	0.183378
8671	SLC4A4	solute carrier family 4 member 4	731.093	409.275	1052.91	2.55868	1.3554	0.000520555	0.0159424	2.41304	2.27505	1.90653	2.36713	8.60544	6.1751
50649	ARHGEF4	Rho guanine nucleotide exchange factor 4	54.1777	23.0575	85.2979	3.67329	1.87707	0.000521685	0.0159464	0.137576	0.262323	0.136724	0.786718	0.758379	0.470722
59350	RXFP1	relaxin/insulin like family peptide receptor 1	38.5319	68.0174	9.04645	0.131443	-2.92749	0.000532043	0.0162319	0.643987	0.668943	0.267463	0.17331	0.0134869	0.0179384
187	APLNR	apelin receptor	14.6508	1.12481	28.1769	22.1246	4.46758	0.000536018	0.016322	0.00935738	0	0.016274	0.0134979	0.558023	0.0698546
643355	LINC01750	long intergenic non-protein coding RNA 1750	19.3835	33.5439	5.22311	0.156455	-2.67618	0.000537344	0.0163311	0.124276	0.761667	0.494025	0.115243	0.0622785	0.0441782
9915	ARNT2	aryl hydrocarbon receptor nuclear translocator 2	1362.36	870.119	1854.6	2.12112	1.08482	0.000547213	0.0165995	3.99371	6.7126	6.40421	9.01858	14.1203	14.2457
4088	SMAD3	SMAD family member 3	2248.13	1348.05	3148.21	2.3169	1.21219	0.000548908	0.0166193	13.4256	9.07654	4.65414	20.2083	16.0351	26.4576
55966	AJAP1	adherens junctions associated protein 1	17.3571	31.1334	3.58086	0.119033	-3.07057	0.000551065	0.016653	0.0492468	0.532108	0.599538	0.0118397	0.0806184	0.0510607
57529	RTL9	retrotransposon Gag like 9	15.7972	26.1465	5.44784	0.213128	-2.23021	0.000552827	0.0166747	0.190667	0.133941	0.305423	0.0217133	0.0492833	0.0624284
283033	LINC00841	long intergenic non-protein coding RNA 841	3.48417	0.378046	6.5903	12.9314	3.6928	0.000562713	0.0169409	0.0192269	0	0	0.15254	0.0674463	0.0837273
100507257	MEG9	maternally expressed 9 (non-protein coding)	136.01	70.6013	201.418	2.82772	1.49964	0.000563835	0.0169427	1.36126	0.963515	1.20167	3.46606	3.9938	2.55336
2700	GJA3	gap junction protein alpha 3	81.5152	19.9759	143.055	7.07444	2.82262	0.000568909	0.017063	0.292914	0.0897611	0.136453	0.105631	1.65137	1.91983
5468	PPARG	peroxisome proliferator activated receptor gamma	116.187	199.693	32.6814	0.162122	-2.62485	0.000570211	0.0170699	3.60919	5.73485	2.11325	1.38832	0.101286	0.374212
730755	KRTAP2-3	keratin associated protein 2-3	101.491	17.9109	185.071	10.2339	3.35529	0.000580706	0.0173516	0.383455	0.426506	1.88952	0.414846	11.6129	17.0959
91584	PLXNA4	plexin A4	88.6894	38.1487	139.23	3.60329	1.84932	0.000592202	0.017662	0.137787	0.0707338	0.119817	0.568238	0.406506	0.202205
5325	PLAGL1	PLAG1 like zinc finger 1	1369.83	898.194	1841.46	2.03419	1.02445	0.000600704	0.0178666	8.12808	4.98443	5.2992	14.1617	14.4421	8.63313
100292680	LINC00942	long intergenic non-protein coding RNA 942	62.0174	104.539	19.4958	0.186464	-2.42303	0.000601302	0.0178666	0.388239	2.31336	3.18616	0.472526	0.289406	0.37738
283659	PRTG	protogenin	15.5566	25.4689	5.64423	0.224073	-2.15796	0.000607227	0.0180091	0.0899118	0.132866	0.0508207	0.0226969	0.0189242	0.0195769
96459	FNIP1	folliculin interacting protein 1	1379.22	1798.3	960.148	0.530008	-0.915915	0.000615208	0.018212	9.41602	7.40861	6.75275	4.87486	3.52326	4.12732
7480	WNT10B	Wnt family member 10B	5.80374	1.17252	10.4349	8.17948	3.03201	0.000620961	0.0183483	0.0229846	0.021913	0.019987	0.0994651	0.241884	0.243078
113791	PIK3IP1	phosphoinositide-3-kinase interacting protein 1	522.709	727.773	317.646	0.432892	-1.20792	0.00062557	0.0184503	17.4603	10.2228	11.4305	7.73373	3.59926	5.47896
102467080	LOC102467080	uncharacterized LOC102467080	23.6749	4.49358	42.8563	9.46429	3.24249	0.000628648	0.0185068	0.0556186	0.424203	0.0967298	0.44126	0.975526	4.46344
84536	LINC01547	long intergenic non-protein coding RNA 1547	68.5998	32.9945	104.205	3.12628	1.64444	0.000631338	0.018508	0.556565	0.530615	0.746134	2.1409	2.06627	1.61578
2258	FGF13	fibroblast growth factor 13	99.0885	30.9522	167.225	5.32065	2.4116	0.000632049	0.018508	0.914871	0.255649	0.0685824	3.10582	1.54931	1.66817
85480	TSLP	thymic stromal lymphopoietin	8.77634	14.76	2.79268	0.195021	-2.3583	0.000632169	0.018508	0.120041	0.125889	0.177455	0.0259736	0.0252656	0.029871
6204	RPS10	ribosomal protein S10	1278.82	891.04	1666.6	1.85793	0.893698	0.000633706	0.0185191	40.4522	35.0458	42.7006	82.8372	64.4169	74.3301
23180	RFTN1	raftlin, lipid raft linker 1	2037.98	1371.63	2704.33	1.95936	0.970383	0.000634913	0.0185204	19.4259	23.4312	16.7347	34.2879	47.1094	37.2701
22936	ELL2	elongation factor for RNA polymerase II 2	5696.91	3128.43	8265.39	2.62812	1.39403	0.000639677	0.0186253	13.41	32.4556	20.4246	43.8645	94.1582	42.0255
23732	FRRS1L	ferric chelate reductase 1 like	18.7312	3.11047	34.352	10.5163	3.39455	0.000641601	0.0186473	0.0398565	0.0126661	0	0.373701	0.0326231	0.136371
1030	CDKN2B	cyclin dependent kinase inhibitor 2B	479.729	674.268	285.19	0.420943	-1.2483	0.000644783	0.0187057	3.76314	7.57913	7.89154	2.81887	2.45339	3.07121
259	AMBP	alpha-1-microglobulin/bikunin precursor	4.35642	7.78657	0.926264	0.122615	-3.0278	0.000646205	0.018713	0.265983	0.217356	0.231294	0.0822166	0	0
717	C2	complement C2	123.769	200.014	47.5238	0.234833	-2.09029	0.000659903	0.019075	0.506888	0.191576	0.199925	0.125345	0.0533436	0.0259025
3059	HCLS1	hematopoietic cell-specific Lyn substrate 1	177.428	67.7849	287.072	4.20892	2.07345	0.000667578	0.019262	1.14886	1.19718	1.97482	2.58217	12.8588	3.158
27065	NSG1	neuronal vesicle trafficking associated 1	13.8775	4.45053	23.3046	5.19986	2.37847	0.000679382	0.0195541	0.0367661	0.122682	0.0319711	0.251914	0.477198	0.308774
83988	NCALD	neurocalcin delta	320.413	171.059	469.767	2.72428	1.44588	0.000680155	0.0195541	2.74255	1.29577	1.08691	2.99333	6.71742	4.11436
55553	SOX6	SRY-box 6	7.17894	1.22024	13.1376	10.0835	3.33392	0.000684514	0.0196441	0.00556243	0.0106062	0	0.0320949	0.117075	0.027683
10846	PDE10A	phosphodiesterase 10A	30.9916	7.86334	54.1199	6.78161	2.76163	0.000687943	0.019707	0.0196265	0.0498972	0.0512007	0.0802146	0.633404	0.146516
4128	MAOA	monoamine oxidase A	166.067	288.711	43.423	0.149177	-2.7449	0.000692744	0.019809	0.871129	4.34349	1.49762	0.772732	0.0702494	0.186872
57118	CAMK1D	calcium/calmodulin dependent protein kinase ID	121.206	186.327	56.086	0.298415	-1.74461	0.000709392	0.0202488	1.54534	0.444876	0.811551	0.349668	0.233844	0.233742
140609	NEK7	NIMA related kinase 7	11710.3	7441.95	15978.7	2.13483	1.09412	0.000729928	0.0207977	59.6558	105.947	66.8871	138.907	173.368	198.405
4121	MAN1A1	mannosidase alpha class 1A member 1	3180.51	4379.95	1981.07	0.448568	-1.1566	0.000732336	0.0208291	46.9984	35.7404	32.3448	26.3272	10.8366	14.2516
400464	LOC400464	ubiquitin conjugating enzyme E2 Q2 pseudogene	14.2651	23.8321	4.69816	0.201129	-2.31381	0.000746614	0.0211975	3.12822	1.77078	0.850076	0.21152	0.480092	0.425701
4669	NAGLU	N-acetyl-alpha-glucosaminidase	1065.67	1378.24	753.098	0.542766	-0.881599	0.000750074	0.0212579	27.7342	19.4996	18.3474	10.6015	12.1938	12.8944
644961	ACTG1P20	actin gamma 1 pseudogene 20	244.693	452.625	36.7602	0.0804276	-3.63617	0.000753192	0.0213084	23.4885	0.450216	0.499917	0.695999	0.648217	0.472596
79674	VEPH1	ventricular zone expressed PH domain containing 1	324.977	161.244	488.71	3.01269	1.59105	0.000756028	0.0213508	1.66865	0.707043	1.468	1.56948	4.08031	6.01591
4208	MEF2C	myocyte enhancer factor 2C	414.825	204.215	625.434	3.03815	1.6032	0.000757676	0.021356	1.30707	0.674065	0.368083	1.32517	3.89979	1.83171
127124	ATP6V1G3	ATPase H+ transporting V1 subunit G3	9.41476	2.8092	16.0203	5.60418	2.4865	0.000759209	0.021356	0.0782336	0.298344	0.136061	0.677106	1.15263	1.21673
55924	FAM212B	family with sequence similarity 212 member B	268.351	416.957	119.745	0.286567	-1.80306	0.00076023	0.021356	1.06625	4.49327	3.14	0.478219	0.955512	1.1817
23072	HECW1	HECT, C2 and WW domain containing E3 ubiquitin protein ligase 1	95.8926	144.326	47.4595	0.326931	-1.61294	0.000762898	0.0213933	1.32165	0.918458	0.56772	0.281377	0.335151	0.297181
9308	CD83	CD83 molecule	38.5699	61.5774	15.5624	0.252567	-1.98526	0.000769129	0.0215302	0.918413	0.563738	0.415728	0.199627	0.0617863	0.211319
285440	CYP4V2	cytochrome P450 family 4 subfamily V member 2	464.846	631.918	297.774	0.468868	-1.09275	0.000771403	0.0215561	6.19283	6.36759	5.03287	1.98698	2.83426	3.55731
7108	TM7SF2	transmembrane 7 superfamily member 2	70.6454	106.508	34.7832	0.325407	-1.61968	0.000775131	0.0216224	3.43505	2.78852	2.54343	1.05478	0.620388	1.18484
5803	PTPRZ1	protein tyrosine phosphatase, receptor type Z1	3.18622	0	6.37243	53.2207	5.73392	0.000787862	0.0219391	0	0	0	0	0.0669103	0.0259568
2743	GLRB	glycine receptor beta	243.182	346.261	140.102	0.403029	-1.31105	0.000806395	0.0224161	3.96435	4.73247	5.30359	1.64958	1.50952	2.60323
50814	NSDHL	NAD(P) dependent steroid dehydrogenase-like	499.007	670.622	327.392	0.485579	-1.04222	0.000809639	0.0224671	15.8007	20.4781	17.1968	7.37256	10.0543	9.06069
8325	FZD8	frizzled class receptor 8	102.648	51.521	153.775	2.96337	1.56724	0.000815553	0.0225919	0.495627	0.716924	0.876838	2.25574	2.0144	2.07325
163782	KANK4	KN motif and ankyrin repeat domains 4	46.9932	10.2524	83.7341	8.00461	3.00083	0.00082565	0.022832	0.0564645	0.0269159	0.147302	0.31901	1.47894	0.10538
18	ABAT	4-aminobutyrate aminotransferase	227.899	322.389	133.409	0.411808	-1.27996	0.000832184	0.0229363	2.57102	2.52994	2.02811	0.880808	0.805262	1.28526
339524	LINC01140	long intergenic non-protein coding RNA 1140	19.334	5.11119	33.5568	6.41198	2.68077	0.000832298	0.0229363	0.0438322	0.0522357	0.0381157	0.442592	0.0538159	0.388569
5176	SERPINF1	serpin family F member 1	2660.98	4159.9	1162.06	0.276552	-1.85438	0.000833741	0.0229365	145.86	45.9848	79.4881	49.5699	7.65141	15.5357
9595	CYTIP	cytohesin 1 interacting protein	3.19956	0.37338	6.02574	12.1	3.59694	0.000837127	0.0229543	0	0	0.021425	0.0533106	0.155572	0.153275
6932	TCF7	transcription factor 7	458.581	191.97	725.191	3.745	1.90497	0.000837267	0.0229543	1.94873	0.674551	0.271133	1.47038	4.62744	4.5135
348093	RBPMS2	RNA binding protein with multiple splicing 2	32.5177	50.3624	14.6729	0.292197	-1.77499	0.000841556	0.0230324	1.01799	0.767393	1.09109	0.187823	0.332188	0.324009
257144	GCSAM	germinal center associated signaling and motility	7.47483	1.92862	13.021	6.3098	2.65759	0.000844872	0.0230835	0.0478897	0.015219	0.0138813	0.115134	0.268789	0.119169
80307	FER1L4	fer-1 like family member 4, pseudogene	131.877	46.3346	217.419	4.62999	2.21101	0.000861098	0.0234866	0.486673	0.262923	0.176334	2.94263	0.603213	0.635794
9424	KCNK6	potassium two pore domain channel subfamily K member 6	266.135	142.829	389.441	2.71382	1.44033	0.000866542	0.0235803	1.94833	3.26526	1.74773	3.7719	8.0432	7.61679
81671	VMP1	vacuole membrane protein 1	3150.01	1938.15	4361.87	2.23379	1.15949	0.000868148	0.0235803	18.054	17.1434	20.7617	65.8092	28.1343	31.6289
100463482	MTRNR2L6	MT-RNR2-like 6	69.7711	19.7804	119.762	5.99147	2.58291	0.000868967	0.0235803	0.58549	0.520979	0.746727	0.872714	8.9274	1.55406
3675	ITGA3	integrin subunit alpha 3	3431.36	1963.63	4899.09	2.48393	1.31263	0.000870876	0.023592	15.032	15.8674	19.8989	16.6058	52.587	60.2797
100131187	TSTD1	thiosulfate sulfurtransferase like domain containing 1	27.1589	5.901	48.4168	8.00434	3.00078	0.000874462	0.023649	0.158594	0.302399	0.275821	3.46967	2.44787	0.164435
26471	NUPR1	nuclear protein 1, transcriptional regulator	2747.44	3921.59	1573.29	0.398053	-1.32897	0.000877845	0.0237003	138.895	174.066	166.926	112.085	43.0218	37.2547
25791	NGEF	neuronal guanine nucleotide exchange factor	43.7663	8.36587	79.1668	9.36469	3.22723	0.000888491	0.0239472	0	0.165853	0.137523	0.136876	1.98608	0.93465
23657	SLC7A11	solute carrier family 7 member 11	3192.54	4692.66	1692.42	0.358232	-1.48103	0.000901262	0.0242505	10.2885	29.8192	21.9471	12.24	4.59306	6.02479
100462983	MTRNR2L3	MT-RNR2-like 3	10.7861	3.89095	17.6813	4.40467	2.13903	0.000908893	0.0244146	0.118114	0.112607	0.136947	0.482738	0.662935	0.538844
9455	HOMER2	homer scaffolding protein 2	130.062	62.8568	197.268	3.11988	1.64149	0.000913717	0.024503	1.45271	1.28605	1.19557	1.87099	5.22337	5.39009
90246	LOC90246	uncharacterized LOC90246	62.7542	27.2252	98.2833	3.56249	1.83289	0.000917483	0.0245431	0.771647	0.358403	0.206465	1.89796	1.59636	1.18164
100507466	DPH6-AS1	DPH6 antisense RNA 1 (head to head)	11.6274	19.0757	4.17912	0.223079	-2.16437	0.000918291	0.0245431	0.884776	0.492055	0.352635	0.106356	0.129322	0.137605
57648	KIAA1522	KIAA1522	801.625	1077.29	525.962	0.484572	-1.04522	0.000920181	0.0245525	11.5875	7.26914	6.68937	4.74964	2.70532	4.88226
50650	ARHGEF3	Rho guanine nucleotide exchange factor 3	293.494	421.752	165.236	0.388602	-1.36363	0.000963298	0.0256601	6.15627	3.54758	2.10771	1.75637	1.16561	1.61404
692072	SNORD5	small nucleolar RNA, C/D box 5	15.402	6.18828	24.6157	3.88063	1.95629	0.000965045	0.0256638	3.72949	2.84448	4.54034	16.1392	11.5128	16.7048
11013	TMSB15A	thymosin beta 15a	25.3529	10.1549	40.5509	3.93895	1.97781	0.000968558	0.0257143	1.14461	0.623566	0.28438	1.82798	2.92535	3.30599
106635534	SNORA104	small nucleolar RNA, H/ACA box 104	30.1718	12.9268	47.4167	3.62104	1.8564	0.000974701	0.0258214	2.74212	4.4816	4.76899	17.7996	15.6654	11.21
2070	EYA4	EYA transcriptional coactivator and phosphatase 4	12.7857	20.9904	4.58099	0.226492	-2.14247	0.000975827	0.0258214	0.104898	0.200014	0.129224	0.0189142	0.0245315	0.0543806
132332	TMEM155	transmembrane protein 155	271.357	106.447	436.266	4.06532	2.02337	0.000981928	0.0259249	0.788619	1.00816	2.71191	12.1126	2.90473	3.57915
110006323	PKD1P4-NPIPA8	PKD1P4-NPIPA8 readthrough	3.0577	0.378046	5.73735	11.5294	3.52724	0.00098299	0.0259249	0.00383347	0	0	0.0138243	0.0134475	0.0262328
6533	SLC6A6	solute carrier family 6 member 6	1469.16	1937.15	1001.17	0.514154	-0.959727	0.000997171	0.0262555	10.883	11.312	10.8934	3.80914	5.96245	7.56733
4501	MT1X	metallothionein 1X	152.121	59.1711	245.071	4.11408	2.04057	0.000999138	0.026264	5.52593	3.98333	9.61049	9.72082	53.331	17.1884
11161	ERG28	ergosterol biosynthesis 28 homolog	615.254	809.978	420.53	0.516237	-0.953894	0.0010038	0.0263432	24.432	24.7087	19.7699	9.63952	12.8248	13.5935
5791	PTPRE	protein tyrosine phosphatase, receptor type E	46.7856	79.5135	14.0577	0.177628	-2.49307	0.0010264	0.0268921	0.203815	0.121445	0.875094	0.0780941	0.0357484	0.10302
642946	FLVCR1-AS1	FLVCR1 antisense RNA 1 (head to head)	17.239	28.4138	6.06424	0.217168	-2.20312	0.00103157	0.0269832	0.996311	0.908561	1.05472	0.0312427	0.395084	0.215584
57000	GSN-AS1	GSN antisense RNA 1	88.7728	44.2338	133.312	2.98589	1.57816	0.00103386	0.0269988	0.560168	0.414161	0.258467	1.31924	1.32338	1.03122
8515	ITGA10	integrin subunit alpha 10	68.5595	109.772	27.3473	0.248158	-2.01067	0.00105802	0.0275845	1.48812	0.246308	1.07837	0.178882	0.26826	0.237868
5027	P2RX7	purinergic receptor P2X 7	45.1835	71.1473	19.2197	0.269464	-1.89184	0.0010619	0.0276406	1.20715	0.547499	0.315933	0.143699	0.205562	0.196855
4241	MELTF	melanotransferrin	328.122	183.457	472.788	2.55357	1.35251	0.00107691	0.0279855	2.31029	1.69108	0.90452	5.71748	3.7564	2.94257
2624	GATA2	GATA binding protein 2	337.495	190.372	484.618	2.52608	1.3369	0.00109381	0.0283787	3.14138	2.22595	1.21819	4.37831	7.89248	4.31343
5723	PSPH	phosphoserine phosphatase	572.2	786.05	358.35	0.452322	-1.14458	0.00110605	0.0286496	18.0474	12.7451	18.0634	10.9027	4.90597	6.28534
56603	CYP26B1	cytochrome P450 family 26 subfamily B member 1	113.326	33.317	193.335	5.71329	2.51432	0.00111509	0.0288368	0.645376	0.227883	0.124713	3.61173	1.5009	0.364313
10123	ARL4C	ADP ribosylation factor like GTPase 4C	681.076	975.215	386.936	0.395143	-1.33955	0.00111929	0.0288836	3.20665	6.99437	5.74589	1.75711	1.30017	3.4802
9397	NMT2	N-myristoyltransferase 2	1256.6	808.423	1704.78	2.09465	1.06671	0.00112052	0.0288836	7.27931	5.23441	3.72772	7.13498	15.8532	11.1288
5166	PDK4	pyruvate dehydrogenase kinase 4	151.211	45.6017	256.82	5.54782	2.47192	0.0011227	0.0288932	1.10373	0.350756	0.230348	6.6338	0.825981	1.49227
397	ARHGDIB	Rho GDP dissociation inhibitor beta	82.8605	23.4703	142.251	6.0349	2.59333	0.00112933	0.0290171	0.0527878	0.754898	0.619695	0.799529	4.42568	3.95713
21	ABCA3	ATP binding cassette subfamily A member 3	56.2808	92.3059	20.2557	0.218999	-2.191	0.00114021	0.029182	1.31543	0.258658	0.343162	0.130452	0.0692163	0.204582
9414	TJP2	tight junction protein 2	661.385	314.78	1007.99	3.1842	1.67093	0.00114122	0.029182	3.36481	1.97936	2.49909	1.99164	15.1544	8.00396
101929130	LOC101929130	uncharacterized LOC101929130	100.582	163.648	37.5171	0.226822	-2.14037	0.00114174	0.029182	5.1056	3.28889	2.63985	1.71181	0.232346	0.515058
64121	RRAGC	Ras related GTP binding C	1553.09	1980.69	1125.49	0.564633	-0.824614	0.00114538	0.029182	31.7868	30.671	29.0609	16.6647	18.1508	17.4446
160518	DENND5B	DENN domain containing 5B	671.195	465.303	877.087	1.87367	0.905865	0.00114563	0.029182	2.10025	2.09793	2.02981	3.34701	4.34234	4.14497
29965	CDIP1	cell death inducing p53 target 1	541.42	334.235	748.604	2.22301	1.15251	0.00114672	0.029182	7.37204	4.21362	2.93627	7.80342	12.8992	11.4049
58529	MYOZ1	myozenin 1	7.76124	1.49819	14.0243	8.4425	3.07767	0.00115124	0.0292307	0.0343971	0	0.0897333	0.223278	0.772237	0.171187
4317	MMP8	matrix metallopeptidase 8	6.33171	11.1983	1.46511	0.134791	-2.8912	0.0011523	0.0292307	0.302971	0.0962816	0.0731828	0.0364193	0.0118088	0.010471
26091	HERC4	HECT and RLD domain containing E3 ubiquitin protein ligase 4	4101.78	2581.31	5622.25	2.16635	1.11527	0.00118013	0.0298892	19.0199	19.8394	16.3767	20.6155	43.1494	58.4189
2824	GPM6B	glycoprotein M6B	82.7249	133.625	31.8251	0.236531	-2.0799	0.0011912	0.0301216	0.34481	0.727409	1.23126	0.328061	0.12353	0.104971
10335	MRVI1	murine retrovirus integration site 1 homolog	1280.1	558.714	2001.48	3.56211	1.83273	0.00120548	0.0304345	2.08061	7.23565	0.980018	7.21325	16.2892	14.8801
90271	OLMALINC	oligodendrocyte maturation-associated long intergenic non-coding RNA	34.9855	53.21	16.7609	0.313416	-1.67385	0.00120969	0.0304728	2.3147	2.04915	2.68376	0.834731	0.773312	0.617132
347	APOD	apolipoprotein D	185.366	330.674	40.0584	0.119823	-3.06103	0.00121081	0.0304728	21.3466	7.58005	10.5174	3.8577	0.0338067	0.659487
64061	TSPYL2	TSPY like 2	621.795	426.077	817.513	1.90518	0.929926	0.00122679	0.0307725	7.48984	5.06636	7.29996	13.0259	13.4408	11.5228
317649	EIF4E3	eukaryotic translation initiation factor 4E family member 3	431.604	636.582	226.625	0.352774	-1.50318	0.00122778	0.0307725	4.62789	4.87493	2.90568	2.60842	0.675482	1.09221
79971	WLS	wntless Wnt ligand secretion mediator	796.853	1026.23	567.476	0.549482	-0.863856	0.00122851	0.0307725	14.5407	10.5195	11.445	6.10618	6.32061	7.74047
2821	GPI	glucose-6-phosphate isomerase	3706.42	2624.86	4787.97	1.81245	0.857943	0.00123126	0.0307931	26.1719	19.0963	25.4533	42.102	40.3052	46.6673
5159	PDGFRB	platelet derived growth factor receptor beta	14809.7	19786.7	9832.8	0.493234	-1.01965	0.00123661	0.0308785	161.341	148.985	143.821	105.802	55.3101	63.7992
25925	ZNF521	zinc finger protein 521	586.745	921.92	251.57	0.270058	-1.88866	0.00124865	0.0311068	11.5671	5.30501	7.87726	4.85865	0.730065	0.933553
90	ACVR1	activin A receptor type 1	1679.75	2181.42	1178.08	0.5361	-0.899427	0.00125047	0.0311068	22.0591	18.0185	19.1626	13.4935	8.95289	9.4144
6044	SNORA62	small nucleolar RNA, H/ACA box 62	5.24777	1.17252	9.32301	7.25009	2.858	0.0012516	0.0311068	0.353575	0.33709	0.307463	2.29512	3.47287	2.19959
10602	CDC42EP3	CDC42 effector protein 3	6779.81	4030.87	9528.74	2.35308	1.23455	0.00125814	0.0312027	15.8608	38.7736	29.2392	42.4639	74.8694	87.9383
100190986	LOC100190986	uncharacterized LOC100190986	304.67	181.974	427.366	2.33003	1.22035	0.00125937	0.0312027	3.40316	3.58602	2.80357	10.141	7.66545	5.15348
102464835	MIR6087	microRNA 6087	10551.7	14241.4	6861.92	0.479141	-1.06148	0.00126844	0.0313786	10454.5	16631.9	10543.4	4342.37	6206.59	7991.42
9770	RASSF2	Ras association domain family member 2	211.376	306.92	115.832	0.374987	-1.41509	0.00127201	0.0314182	1.30998	1.79098	0.988867	0.66338	0.316782	0.575658
57476	GRAMD1B	GRAM domain containing 1B	440.449	251.677	629.221	2.48375	1.31252	0.00127637	0.0314772	1.91316	1.08201	1.00383	1.55292	4.41803	3.97398
10570	DPYSL4	dihydropyrimidinase like 4	129.571	41.2109	217.931	5.23155	2.38724	0.00128272	0.0315399	0.320415	0.324568	1.30607	7.12069	1.16614	2.08051
6464	SHC1	SHC adaptor protein 1	6797.65	4765.1	8830.21	1.84205	0.88131	0.00128401	0.0315399	50.479	46.8719	57.7692	89.4939	108.537	91.3164
8821	INPP4B	inositol polyphosphate-4-phosphatase type II B	848.02	1151.49	544.546	0.470348	-1.0882	0.00128484	0.0315399	3.93896	4.54222	5.86925	2.483	1.33411	3.0679
440270	GOLGA8B	golgin A8 family member B	276.12	148.636	403.603	2.68915	1.42715	0.00128951	0.0316003	1.59917	0.796102	0.500072	2.97723	2.92371	1.74465
128853	DUSP15	dual specificity phosphatase 15	9.92039	17.9883	1.85253	0.103567	-3.27136	0.00129126	0.0316003	0.304731	0.351686	0.0418403	0.0694058	0	0
10912	GADD45G	growth arrest and DNA damage inducible gamma	8.25662	14.5483	1.96489	0.140309	-2.83332	0.00130618	0.0318685	1.32931	0.243718	0.311216	0.110626	0.0358701	0.0954188
4013	VWA5A	von Willebrand factor A domain containing 5A	232.802	355.575	110.029	0.30639	-1.70656	0.00130622	0.0318685	7.12228	1.92034	2.65595	1.81358	0.6096	1.04831
5833	PCYT2	phosphate cytidylyltransferase 2, ethanolamine	852.252	1140.76	563.743	0.491705	-1.02414	0.00131591	0.0320561	6.19979	6.06893	5.93381	1.69957	3.97245	3.43155
2674	GFRA1	GDNF family receptor alpha 1	1393.95	1926.5	861.394	0.443717	-1.17229	0.00132232	0.0321629	6.90338	10.4136	6.90787	5.3752	3.50184	2.00764
89886	SLAMF9	SLAM family member 9	2.94237	0.378046	5.5067	11.0445	3.46526	0.00133653	0.0324592	0.0398905	0	0	0.115083	0.195906	0.223343
284612	SYPL2	synaptophysin like 2	15.2019	26.4206	3.98329	0.157685	-2.66488	0.00134191	0.0325403	0.158496	0.604425	0.125296	0.0207844	0.0303268	0.0896366
9077	DIRAS3	DIRAS family GTPase 3	161.372	38.5525	284.192	7.28056	2.86405	0.00134474	0.0325594	2.15263	0.263111	0.311982	1.15448	15.0638	2.84999
100129518	SOD2-OT1	SOD2 overlapping transcript 1	6.67267	11.3612	1.98414	0.181267	-2.46381	0.0013532	0.0327046	0.380552	0.30234	0.193037	0.045745	0.0667471	0.0394568
574036	SERTAD4-AS1	SERTAD4 antisense RNA 1	57.4194	94.4247	20.4142	0.2164	-2.20823	0.00135544	0.0327046	3.06285	4.73696	7.39832	1.4727	0.191008	1.69368
84069	PLEKHN1	pleckstrin homology domain containing N1	53.5364	19.1197	87.9532	4.53675	2.18166	0.00135883	0.0327046	0.537624	0.143516	0.336606	0.449799	2.71575	1.44485
5493	PPL	periplakin	2134.82	3929.17	340.471	0.0854825	-3.54823	0.00135893	0.0327046	59.8974	20.8047	5.73838	6.35858	0.0612402	0.559312
26047	CNTNAP2	contactin associated protein like 2	13.0716	3.5129	22.6302	6.2309	2.63944	0.00136762	0.0328333	0.011009	0.0157436	0.0191465	0.0357308	0.208541	0.0582139
81578	COL21A1	collagen type XXI alpha 1 chain	39.8044	67.1244	12.4844	0.18553	-2.43028	0.0013684	0.0328333	0.965234	0.822795	0.0789977	0.147424	0.0876366	0.105966
26499	PLEK2	pleckstrin 2	194.273	95.5201	293.025	3.04448	1.6062	0.00137924	0.0330438	3.43603	1.20337	3.53671	4.77941	12.4469	7.72136
348013	TMEM255B	transmembrane protein 255B	57.4084	88.8767	25.9401	0.288966	-1.79103	0.00138228	0.033067	4.48369	2.00253	2.35341	1.34015	0.53845	0.628221
56882	CDC42SE1	CDC42 small effector 1	1645.89	1170.99	2120.8	1.7993	0.847435	0.00139536	0.0332909	16.5935	14.1726	17.464	30.3394	32.0687	25.1046
3383	ICAM1	intercellular adhesion molecule 1	193.243	99.3194	287.167	2.87246	1.52229	0.00139581	0.0332909	0.922607	1.79117	1.2253	5.2871	2.20077	4.10116
22875	ENPP4	ectonucleotide pyrophosphatase/phosphodiesterase 4	134.878	231.195	38.5616	0.165013	-2.59935	0.00140098	0.0333642	2.22224	1.7193	2.53946	0.889497	0.122441	0.0434278
139818	DOCK11	dedicator of cytokinesis 11	1441.95	1851.66	1032.24	0.553558	-0.853193	0.00140327	0.033369	13.9777	12.2937	10.4214	7.59648	5.57083	7.27177
80270	HSD3B7	hydroxy-delta-5-steroid dehydrogenase, 3 beta- and steroid delta-isomerase 7	689.029	940.223	437.836	0.461921	-1.11428	0.00141049	0.0334906	26.8623	11.217	11.5681	8.20864	5.70777	8.67432
401431	ATP6V0E2-AS1	ATP6V0E2 antisense RNA 1	20.0251	30.8637	9.18659	0.299417	-1.73977	0.00141414	0.0335276	0.479037	0.439788	0.401134	0.127964	0.112028	0.154523
7545	ZIC1	Zic family member 1	152.836	27.4948	278.176	10.0023	3.32226	0.001434	0.0339479	0.405959	0.089315	0.21724	0.232735	6.53612	0.259023
366	AQP9	aquaporin 9	87.5486	146.176	28.921	0.195962	-2.35135	0.0014391	0.0340181	1.61375	0.845669	1.34753	0.393107	0.322408	0.0199452
116362	RBP7	retinol binding protein 7	5.32905	1.17719	9.4809	7.31759	2.87137	0.00144177	0.0340308	0.125174	0.0596688	0	0.677106	0.395189	0.350417
643401	PURPL	p53 upregulated regulator of p53 levels	8.4271	1.97633	14.8779	7.20858	2.84972	0.00146797	0.0345981	0.147696	0.0938731	0	0.142033	0.794428	0.857561
64757	2019-03-01	mitochondrial amidoxime reducing component 1	51.7303	77.9293	25.5312	0.327547	-1.61023	0.00147363	0.0346803	1.86924	1.04148	1.68878	0.402701	0.408755	0.69469
31	ACACA	acetyl-CoA carboxylase alpha	2606.23	3324.21	1888.25	0.564403	-0.825202	0.00148889	0.0349877	14.1294	12.8183	11.4171	6.57756	7.24421	8.05467
3429	IFI27	interferon alpha inducible protein 27	160.243	241.624	78.8621	0.323676	-1.62738	0.00152616	0.0358109	16.8727	5.79274	5.48682	3.67439	1.86909	3.34375
57035	RSRP1	arginine and serine rich protein 1	1739.94	1195.98	2283.9	1.89489	0.922115	0.00153135	0.03588	6.27169	4.31989	3.38983	9.38921	9.94399	7.06049
1645	AKR1C1	aldo-keto reductase family 1 member C1	1050.16	1470.13	630.199	0.425277	-1.23352	0.00154364	0.0361148	73.6011	37.7198	31.5891	17.4574	31.6361	10.9064
286343	LURAP1L	leucine rich adaptor protein 1 like	707.664	978.302	437.026	0.44327	-1.17374	0.00155322	0.0362858	14.4932	18.449	14.3808	11.0517	4.04738	6.09474
5272	SERPINB9	serpin family B member 9	127.906	61.6289	194.183	3.12493	1.64383	0.00155674	0.0363148	0.787237	0.813077	0.353693	2.76324	1.07701	2.29361
64283	ARHGEF28	Rho guanine nucleotide exchange factor 28	184.93	268.765	101.094	0.37494	-1.41527	0.00157388	0.0366611	1.64824	2.0819	1.64427	0.555168	0.446116	1.0566
105373021	LOC105373021	uncharacterized LOC105373021	3.25409	0.378046	6.13012	11.9816	3.58274	0.00158206	0.0367979	0.0979327	0	0	0.918233	0.206124	0.304619
55323	LARP6	La ribonucleoprotein domain family member 6	1249.68	1590.59	908.764	0.567292	-0.817836	0.00158683	0.0368551	29.6353	26.9091	24.1963	17.5184	14.5305	14.0497
10439	OLFM1	olfactomedin 1	230.389	329.371	131.406	0.395461	-1.33839	0.00159332	0.036952	5.07265	2.67757	2.2701	1.52591	1.47564	0.908224
56256	SERTAD4	SERTA domain containing 4	159.298	257.435	61.1606	0.236281	-2.08143	0.00159856	0.0370198	3.03708	5.27391	8.15879	2.28827	0.266346	1.41703
1747	DLX3	distal-less homeobox 3	26.6448	7.84362	45.4461	5.68756	2.50781	0.0016029	0.0370664	0.188338	0.139655	0.072789	0.377326	1.68839	0.23433
6666	SOX12	SRY-box 12	1072.05	1368.06	776.044	0.56337	-0.827845	0.00161509	0.0372944	15.5005	11.1112	12.1677	7.02312	8.46373	6.42131
23500	DAAM2	dishevelled associated activator of morphogenesis 2	1276.03	1909.6	642.456	0.334054	-1.58185	0.0016207	0.0373697	5.46865	19.7541	12.3392	7.54205	2.2169	3.16616
9630	GNA14	G protein subunit alpha 14	22.5277	38.5966	6.45869	0.165889	-2.59171	0.00163459	0.0375893	1.46455	0.250077	0.418179	0.236484	0.0306717	0.0679921
83857	TMTC1	transmembrane and tetratricopeptide repeat containing 1	1249.69	2185.49	313.885	0.142227	-2.81373	0.00163646	0.0375893	5.52028	17.127	7.66921	3.92166	0.128821	0.316886
23508	TTC9	tetratricopeptide repeat domain 9	16.3331	6.06379	26.6024	4.22724	2.07972	0.00163796	0.0375893	0.0939343	0.00995052	0.0544557	0.203248	0.285578	0.181802
11031	RAB31	RAB31, member RAS oncogene family	3330.87	2213.75	4447.98	1.9961	0.997187	0.00163964	0.0375893	28.5886	23.1615	21.2918	39.0656	72.013	35.4936
64137	ABCG4	ATP binding cassette subfamily G member 4	11.6774	4.269	19.0858	4.33862	2.11724	0.00164647	0.0376916	0.0514777	0.0368082	0.0447641	0.120666	0.306985	0.168127
223117	SEMA3D	semaphorin 3D	1147.87	1678.67	617.064	0.364265	-1.45694	0.00166139	0.0379786	12.7817	16.715	5.56872	7.37372	2.13045	3.3235
3237	HOXD11	homeobox D11	4.52776	0.421097	8.63442	16.7548	4.0665	0.00168377	0.0384353	0	0.0354831	0	0.483184	0.0522237	0.231536
79669	C3orf52	chromosome 3 open reading frame 52	48.4873	20.6787	76.2958	3.67354	1.87717	0.00169167	0.0385604	0.211431	0.335956	0.147085	0.37615	1.1768	1.06979
1837	DTNA	dystrobrevin alpha	114.211	193.807	34.6152	0.176282	-2.50404	0.00170216	0.0387442	1.26287	0.224075	0.240986	0.209998	0.0467614	0.0305522
23243	ANKRD28	ankyrin repeat domain 28	2949.82	3835.1	2064.53	0.534521	-0.903682	0.00171116	0.0388934	12.8756	13.6145	11.1324	8.3292	5.19707	6.78286
100302240	MIR1304	microRNA 1304	10.274	3.89095	16.6571	4.16335	2.05775	0.00172016	0.0390425	1.79507	1.71138	2.08129	5.6103	9.65535	8.93371
100506548	LOC100506548	uncharacterized LOC100506548	920.847	1208.81	632.886	0.519429	-0.945003	0.00176739	0.0400574	16.3352	11.6133	13.1797	9.79779	5.58255	5.94535
79144	PPDPF	pancreatic progenitor cell differentiation and proliferation factor	3509.82	2501.86	4517.78	1.79494	0.843936	0.0017858	0.0404174	149.757	131.149	141.56	202.982	299.762	264.494
2317	FLNB	filamin B	11724.3	8081.24	15367.3	1.89047	0.918747	0.00179478	0.040563	29.0774	43.0535	36.8721	66.8637	74.9148	68.9436
8972	MGAM	maltase-glucoamylase	8.89695	2.73243	15.0615	5.2884	2.40283	0.00180336	0.0406992	0.0419884	0.0160123	0	0.109022	0.0765917	0.120156
3488	IGFBP5	insulin like growth factor binding protein 5	2999.85	1468.61	4531.1	3.05598	1.61164	0.00182468	0.0411222	22.3685	4.44317	5.58568	36.0052	14.7626	44.9387
11010	GLIPR1	GLI pathogenesis related 1	5117.27	3105.74	7128.81	2.28365	1.19134	0.00182784	0.0411355	30.7582	43.0761	29.413	39.4028	72.9517	130.544
1891	ECH1	enoyl-CoA hydratase 1	813.041	560.628	1065.45	1.88841	0.91717	0.00183812	0.0413084	17.9346	24.5379	15.2582	38.9301	32.8479	39.184
100616209	MIR4461	microRNA 4461	1041.83	755.204	1328.46	1.74818	0.805851	0.00184635	0.0414352	478.282	436.34	424.224	662.85	908.062	796.031
4826	NNAT	neuronatin	19.8843	6.92465	32.844	4.61057	2.20494	0.00186754	0.0418518	0.514058	0.113098	0.0687716	1.36896	0.554853	1.20538
114041	B3GALT5-AS1	B3GALT5 antisense RNA 1	14.0242	3.82351	24.2249	6.06894	2.60144	0.00187856	0.0420398	0.223565	0.0236824	0	0.268742	0.714537	0.479053
339535	LINC01139	long intergenic non-protein coding RNA 1139	5.60665	1.13414	10.0792	7.82501	2.96809	0.00188611	0.0421077	0.106696	0	0	0.461723	0.174664	0.221252
3814	KISS1	KiSS-1 metastasis-suppressor	9.95312	2.61833	17.2879	6.20471	2.63336	0.00188688	0.0421077	0.0762613	0	0.397893	0.385021	1.55161	1.28094
693199	MIR614	microRNA 614	1.98414	0	3.96829	33.1727	5.05193	0.00189207	0.0421293	0	0	0	1.74543	2.54677	1.5055
147166	TRIM16L	tripartite motif containing 16 like	232.898	358.035	107.762	0.299779	-1.73803	0.00189312	0.0421293	2.5	11.8386	8.5286	2.81364	1.32992	3.00795
160851	DGKH	diacylglycerol kinase eta	717.764	496.178	939.35	1.88009	0.910804	0.00191214	0.0423892	1.10545	1.09628	1.10862	2.33181	2.37932	1.57066
51478	HSD17B7	hydroxysteroid 17-beta dehydrogenase 7	70.3662	102.649	38.0836	0.368888	-1.43875	0.00191252	0.0423892	2.19901	1.64384	2.34682	0.829058	0.736332	0.730639
79853	TM4SF20	transmembrane 4 L six family member 20	40.9714	76.593	5.34992	0.0716283	-3.80333	0.00191277	0.0423892	0.0451123	3.72028	0.156916	0.032537	0.0949501	0.168386
130132	RFTN2	raftlin family member 2	167.61	240.347	94.8727	0.391756	-1.35197	0.00193955	0.0428677	3.76064	2.35129	4.06112	1.77879	1.05536	1.15342
1462	VCAN	versican	18352.1	12844.2	23860.1	1.84627	0.88461	0.00194313	0.0428677	44.9866	45.427	44.8476	74.815	105.101	73.0046
7804	LRP8	LDL receptor related protein 8	279.863	407.219	152.508	0.373379	-1.42129	0.00194719	0.0428677	2.3592	1.58846	2.92813	0.34839	1.00686	1.25426
54360	CYTL1	cytokine like 1	21.3031	8.35179	34.2545	3.98186	1.99344	0.00194823	0.0428677	0.490055	0.103824	0.520842	2.00288	0.993242	1.49044
100996941	IL21-AS1	IL21 antisense RNA 1	11.4147	1.26329	21.5662	16.0781	4.00703	0.00194912	0.0428677	0	0.0415516	0	0.597255	0.12231	0.0180756
55240	STEAP3	STEAP3 metalloreductase	939.747	1234.3	645.189	0.518935	-0.946373	0.00195049	0.0428677	16.5585	11.9927	7.23047	5.47445	6.41694	6.66537
7850	IL1R2	interleukin 1 receptor type 2	5.56011	0.74676	10.3735	11.5223	3.52636	0.00195831	0.0429805	0	0	0.0516068	0.492239	0.145728	0.0922988
771	CA12	carbonic anhydrase 12	1261.04	652.343	1869.73	2.83809	1.50492	0.00200098	0.0438235	6.34066	1.79151	0.92214	8.27449	6.76527	9.82029
5055	SERPINB2	serpin family B member 2	52.941	22.1234	83.7586	3.7541	1.90847	0.00200222	0.0438235	0.628469	0.551234	0.174882	0.960952	2.78664	1.36058
23270	TSPYL4	TSPY like 4	1012.09	734.321	1289.87	1.7462	0.804217	0.00201744	0.0440962	7.49997	7.62781	8.09213	11.8739	14.8793	14.4154
5209	PFKFB3	6-phosphofructo-2-kinase/fructose-2,6-biphosphatase 3	1003.92	687.597	1320.24	1.90689	0.931225	0.00203415	0.0443267	6.62065	4.96662	6.05244	11.0118	15.1109	7.64336
81792	ADAMTS12	ADAM metallopeptidase with thrombospondin type 1 motif 12	1290.07	1760.22	819.918	0.463081	-1.11066	0.00203543	0.0443267	9.55839	6.86583	8.9811	3.70516	1.90882	6.2729
84501	SPIRE2	spire type actin nucleation factor 2	54.246	83.0918	25.4001	0.302564	-1.72469	0.00203905	0.0443267	1.74564	0.656099	1.03631	0.508455	0.282626	0.229723
285489	DOK7	docking protein 7	10.9716	1.87623	20.0671	9.85995	3.30158	0.00204926	0.0443267	0.0228832	0	0.0298482	0.0247565	0.441498	0.0925316
25907	TMEM158	transmembrane protein 158 (gene/pseudogene)	504.528	780.555	228.501	0.291485	-1.77851	0.00205007	0.0443267	27.3571	5.86417	23.127	2.76743	2.56869	11.0786
7223	TRPC4	transient receptor potential cation channel subfamily C member 4	517.503	271.594	763.411	2.79651	1.48363	0.00205141	0.0443267	0.972139	4.21185	1.64375	5.89744	8.66186	5.36227
266977	ADGRF1	adhesion G protein-coupled receptor F1	4.78924	1.22024	8.35825	6.50541	2.70164	0.00205227	0.0443267	0.00895569	0.0170763	0	0.0516738	0.0628316	0.0668559
11151	CORO1A	coronin 1A	15.498	5.81957	25.1764	4.24568	2.08599	0.00205434	0.0443267	0.169014	0.107422	0.122476	0.223483	0.652174	0.85867
7477	WNT7B	Wnt family member 7B	37.633	14.2191	61.047	4.23356	2.08187	0.00205572	0.0443267	0.208783	0.0928893	0.181554	0.190739	1.11324	0.770643
414152	C10orf105	chromosome 10 open reading frame 105	49.128	82.7423	15.5137	0.188142	-2.41011	0.00205793	0.0443267	1.39051	0.578669	0.307089	0.127352	0.015485	0.274614
3689	ITGB2	integrin subunit beta 2	147.208	61.3911	233.025	3.77029	1.91467	0.00206075	0.0443267	0.284008	0.376064	1.61901	2.8905	3.7305	2.24777
374383	NCR3LG1	natural killer cell cytotoxicity receptor 3 ligand 1	118.469	169.398	67.5412	0.397061	-1.33257	0.00206132	0.0443267	1.06649	1.08997	1.30578	0.387675	0.514782	0.493615
55214	P3H2	prolyl 3-hydroxylase 2	302.462	142.436	462.488	3.21903	1.68663	0.00206478	0.0443413	3.12807	1.30637	0.493472	2.61548	7.14702	5.82069
395	ARHGAP6	Rho GTPase activating protein 6	87.6399	141.15	34.1293	0.239039	-2.06468	0.00207846	0.0445445	1.23011	1.10285	0.460458	0.452417	0.125738	0.081086
91179	SCARF2	scavenger receptor class F member 2	1942	1155.3	2728.7	2.34989	1.23259	0.00207982	0.0445445	11.3439	17.1177	12.8303	16.591	56.7121	26.2371
9289	ADGRG1	adhesion G protein-coupled receptor G1	67.3798	109.534	25.2256	0.229394	-2.1241	0.00208416	0.0445776	1.44277	0.600357	0.145562	0.109233	0.195734	0.183476
100628315	DNM3OS	DNM3 opposite strand/antisense RNA	1517.59	894.584	2140.6	2.37215	1.24619	0.00209239	0.0446836	4.17176	2.17884	3.53306	13.5104	4.74339	4.90277
80210	ARMC9	armadillo repeat containing 9	926.917	1245.05	608.787	0.485107	-1.04363	0.00209472	0.0446836	11.1478	3.98994	7.67353	4.24839	3.84001	2.82126
51778	MYOZ2	myozenin 2	6.27998	1.92862	10.6313	5.17358	2.37116	0.00210452	0.0447761	0.0629002	0.0199892	0.0182323	0.151221	0.205939	0.182607
1104	RCC1	regulator of chromosome condensation 1	1261.06	1626.81	895.312	0.546769	-0.870996	0.00210467	0.0447761	20.8987	20.6164	25.8843	15.26	9.58072	12.4419
7079	TIMP4	TIMP metallopeptidase inhibitor 4	31.3591	48.4448	14.2733	0.29453	-1.76351	0.00210827	0.044793	1.63385	1.52588	0.753877	0.480981	0.210542	0.456351
9369	NRXN3	neurexin 3	24.308	8.28444	40.3316	4.83129	2.27241	0.00212585	0.0450963	0.00582276	0.0166538	0.0151901	0.022398	0.0490218	0.120745
29958	DMGDH	dimethylglycine dehydrogenase	67.1504	98.4453	35.8554	0.361863	-1.46648	0.00212919	0.0450963	0.962116	1.04121	1.06276	0.478242	0.319259	0.323531
11181	TREH	trehalase	2.97448	0.378046	5.57092	10.8692	3.44218	0.00213102	0.0450963	0.0293851	0	0	0.211938	0.123697	0.0548413
10402	ST3GAL6	ST3 beta-galactoside alpha-2,3-sialyltransferase 6	10.4437	3.52224	17.3651	4.74343	2.24593	0.00214653	0.0453642	0.0490215	0.0350519	0.0213141	0.274012	0.120374	0.114361
23127	COLGALT2	collagen beta(1-O)galactosyltransferase 2	118.707	46.4293	190.985	4.09673	2.03447	0.00215824	0.0455514	0.198297	0.610121	0.172436	0.520074	2.48522	1.18314
344887	NMRAL2P	NmrA like redox sensor 2, pseudogene	42.4799	67.2955	17.6642	0.262521	-1.92949	0.00216583	0.0456444	0.578192	1.67767	1.7051	0.471411	0.176369	0.422248
101927167	GATA2-AS1	GATA2 antisense RNA 1	71.1014	31.7478	110.455	3.43168	1.77892	0.00216837	0.0456444	1.10841	0.418289	0.301204	2.48157	2.47873	1.1636
84444	DOT1L	DOT1 like histone lysine methyltransferase	641.07	437.109	845.031	1.92165	0.942347	0.00217457	0.0457147	2.5629	2.63888	2.48335	3.87651	6.7608	4.34126
2331	FMOD	fibromodulin	646.589	1028.69	264.489	0.254896	-1.97202	0.00217916	0.045751	11.5689	9.53125	20.062	8.18722	1.16118	1.09203
105747689	LOC105747689	uncharacterized LOC105747689	67.359	30.8663	103.852	3.33448	1.73746	0.00218719	0.0458592	1.03551	0.904961	0.225115	2.80071	2.03823	2.36203
100874291	ALMS1-IT1	ALMS1 intronic transcript 1	5.05963	1.12481	8.99445	7.05688	2.81903	0.00219196	0.0458988	0.0309203	0	0.0537754	0.156107	0.325397	0.192355
653645	TBC1D3P1-DHX40P1	TBC1D3P1-DHX40P1 readthrough, transcribed pseudogene	2.77087	0.378046	5.16369	10.1718	3.34651	0.00219556	0.0459139	0.0283892	0	0	0.122853	0.159339	0.0706437
22841	RAB11FIP2	RAB11 family interacting protein 2	1826.7	2440.93	1212.47	0.492889	-1.02067	0.00222173	0.0464004	15.2795	19.43	9.58173	9.7539	5.7767	6.52521
51312	SLC25A37	solute carrier family 25 member 37	795.47	544.709	1046.23	1.90581	0.930403	0.00222569	0.0464224	4.56762	3.95631	3.95541	10.7735	7.25524	5.81299
56899	ANKS1B	ankyrin repeat and sterile alpha motif domain containing 1B	12.5991	21.6115	3.58678	0.164585	-2.6031	0.00223682	0.0465936	0.177151	0.0488896	0.0283771	0.0268987	0.00981206	0.00290014
10396	ATP8A1	ATPase phospholipid transporting 8A1	53.9287	87.6418	20.2155	0.228415	-2.13027	0.00227837	0.0473973	1.03131	0.280033	0.136224	0.145941	0.105327	0.0649699
2583	B4GALNT1	beta-1,4-N-acetyl-galactosaminyltransferase 1	125.023	58.3357	191.71	3.25786	1.70392	0.00228399	0.0474523	1.04532	0.62606	0.256383	1.27588	3.2532	1.70077
84856	LINC00839	long intergenic non-protein coding RNA 839	85.5941	132.908	38.2799	0.285736	-1.80724	0.0023491	0.0487415	4.6989	0.787907	2.3613	0.85152	0.679213	0.646332
1287	COL4A5	collagen type IV alpha 5 chain	202.157	296.786	107.528	0.361228	-1.46902	0.00236629	0.0490345	1.63384	2.51505	1.48313	0.517344	0.397001	1.17507
257019	FRMD3	FERM domain containing 3	58.8929	22.2209	95.5649	4.26634	2.093	0.00238215	0.0492991	0.142651	0.144	0.160531	0.127094	1.14799	0.683842
2122	MECOM	MDS1 and EVI1 complex locus	16.6738	3.65606	29.6915	8.00305	3.00055	0.00240438	0.0496946	0.0156019	0.0446234	0.00678356	0.0112528	0.257231	0.300884
554279	LINC00862	long intergenic non-protein coding RNA 862	20.1276	7.2504	33.0048	4.51626	2.17513	0.0024093	0.049732	0.0384267	0.402985	0.200491	0.997739	1.48277	0.573725
54101	RIPK4	receptor interacting serine/threonine kinase 4	14.9086	4.56561	25.2517	5.31278	2.40947	0.00241992	0.0498867	0.112501	0.013407	0.0366859	0.141996	0.552503	0.166219
1969	EPHA2	EPH receptor A2	473.591	298.961	648.221	2.15709	1.10909	0.00243156	0.0500618	3.11458	2.73494	3.95567	3.93115	9.68937	7.92029
283310	OTOGL	otogelin like	29.0283	14.3529	43.7037	3.00309	1.58645	0.00244665	0.0503077	0.0875736	0.0642235	0.0820103	0.247789	0.207951	0.255635
132014	IL17RE	interleukin 17 receptor E	107.631	52.0598	163.201	3.11153	1.63762	0.00244981	0.0503078	0.929361	0.585412	0.591685	0.897717	3.45805	2.24035
100616408	MIR5047	microRNA 5047	325.549	212.122	438.976	2.05368	1.03821	0.00245307	0.0503099	119.791	90.8457	70.0769	195.968	210.491	170.385
55034	MOCOS	molybdenum cofactor sulfurase	499.482	726.757	272.208	0.372314	-1.42541	0.00245741	0.0503343	5.47102	11.9167	16.7207	6.81178	2.40949	3.80101
11155	LDB3	LIM domain binding 3	14.5079	5.38914	23.6267	4.268	2.09356	0.00246841	0.0504947	0.0327818	0.02344	0.0498863	0.070931	0.247241	0.152952
1843	DUSP1	dual specificity phosphatase 1	1414.8	943.267	1886.34	1.98856	0.991722	0.00247344	0.0505329	17.379	24.93	18.1537	29.3571	60.2846	33.2377
84620	ST6GAL2	ST6 beta-galactoside alpha-2,6-sialyltransferase 2	20.2314	8.85433	31.6084	3.49614	1.80576	0.00250647	0.0511422	0.0445951	0.0354299	0.0775582	0.225147	0.119934	0.22194
57180	ACTR3B	ARP3 actin related protein 3 homolog B	107.31	59.5715	155.049	2.58102	1.36794	0.00251188	0.0511871	1.10522	0.913199	1.49501	3.04682	3.41178	2.73495
104472717	LINC01224	long intergenic non-protein coding RNA 1224	8.95512	3.14419	14.766	4.58401	2.19661	0.00254509	0.0517978	0.0572963	0.0546249	0.0332159	0.123974	0.254588	0.308915
94115	CGB8	chorionic gonadotropin beta subunit 8	3.07433	0.37338	5.77529	11.5918	3.53504	0.00258127	0.0523956	0	0	0.0533813	0.0442752	0.51682	0.305512
285141	ERICH2	glutamate rich 2	30.6898	51.2357	10.1439	0.195917	-2.35168	0.00258791	0.0523956	0.614253	0.566723	1.24059	0.37157	0.0417048	0.0616333
1012	CDH13	cadherin 13	2165.44	2832.47	1498.42	0.52529	-0.928813	0.00258947	0.0523956	38.5049	24.7469	20.6935	11.6057	19.4967	12.9093
106614088	MIR34AHG	MIR34A host gene	217.629	134.526	300.731	2.21863	1.14967	0.0025907	0.0523956	1.8076	1.42361	1.0479	3.31598	2.86719	3.33277
27063	ANKRD1	ankyrin repeat domain 1	261.612	65.414	457.809	6.97922	2.80307	0.00259089	0.0523956	0.0827516	1.47268	2.61452	1.09421	15.7335	14.1398
282973	JAKMIP3	Janus kinase and microtubule interacting protein 3	18.7812	29.7237	7.83865	0.264367	-1.91938	0.00260481	0.0526106	0.347114	0.117664	0.107322	0.0389439	0.0595293	0.0479865
338376	IFNE	interferon epsilon	18.466	7.64342	29.2886	3.71806	1.89455	0.00260973	0.0526434	0.258585	0.105655	0.32123	1.06573	0.958928	0.574519
5376	PMP22	peripheral myelin protein 22	3773.49	5080.69	2466.28	0.481635	-1.05399	0.00261435	0.0526699	75.4384	97.6339	65.2417	59.1911	28.3347	28.2972
100310846	ANKRD61	ankyrin repeat domain 61	12.6556	4.50389	20.8073	4.39739	2.13665	0.00263009	0.0528359	0.191323	0	0.23292	0.689953	0.751683	0.476088
120892	LRRK2	leucine rich repeat kinase 2	389.612	561.372	217.852	0.384493	-1.37897	0.002631	0.0528359	4.14401	2.18926	1.81718	1.63066	0.439004	1.01357
972	CD74	CD74 molecule	14.0432	21.9616	6.12477	0.282135	-1.82554	0.00263351	0.0528359	0.680227	0.617631	0.42251	0.186899	0.0909021	0.201509
100505783	OSER1-AS1	OSER1 antisense RNA 1 (head to head)	98.3728	143.678	53.068	0.366163	-1.44944	0.00263584	0.0528359	3.7207	2.10387	3.1462	1.49908	0.95414	0.814117
80339	PNPLA3	patatin like phospholipase domain containing 3	186.559	259.825	113.294	0.433822	-1.20482	0.00264006	0.0528542	3.35827	3.86794	4.81089	1.73609	1.75687	1.8235
259173	ALS2CL	ALS2 C-terminal like	145.288	83.9752	206.6	2.44046	1.28715	0.00265186	0.053024	0.708102	0.535414	0.417579	1.29733	1.63313	1.12912
101926978	LINC01111	long intergenic non-protein coding RNA 1111	8.41601	2.77548	14.0565	4.93318	2.30252	0.00265858	0.0530918	0.132887	0.0950186	0	0.311493	0.32631	0.496015
51222	ZNF219	zinc finger protein 219	347.28	504.504	190.057	0.373209	-1.42195	0.00266312	0.0531158	7.59302	5.97031	5.5681	4.38113	1.06543	1.64596
64968	MRPS6	mitochondrial ribosomal protein S6	776.574	1003.82	549.332	0.543123	-0.880649	0.00267289	0.0532442	61.1057	31.8288	42.0404	26.1021	25.0047	21.7613
51735	RAPGEF6	Rap guanine nucleotide exchange factor 6	967.504	1254.37	680.64	0.538325	-0.893451	0.00269419	0.0536017	7.47061	4.81295	5.00511	4.02069	2.27915	2.96804
154661	RUNDC3B	RUN domain containing 3B	8.69719	13.9842	3.41019	0.24642	-2.02081	0.00270867	0.0538226	0.185883	0.126583	0.138549	0.0478812	0.0279456	0.0330394
100996511	LINC01355	long intergenic non-protein coding RNA 1355	42.084	20.6029	63.5651	3.04342	1.6057	0.00272292	0.0540384	0.32568	0.221782	0.229262	1.11855	0.544027	0.704294
63976	PRDM16	PR/SET domain 16	25.7907	6.25466	45.3268	7.03549	2.81465	0.00273065	0.0540752	0.0360044	0.0190698	0.0069575	0.328927	0.0813935	0.0174209
57761	TRIB3	tribbles pseudokinase 3	997.666	1500	495.332	0.328031	-1.6081	0.00273155	0.0540752	8.69952	20.868	31.9004	13.1537	4.01993	3.40149
10418	SPON1	spondin 1	478.282	816.565	139.998	0.169966	-2.55669	0.00274342	0.054243	7.39858	1.2834	12.3235	2.93566	0.275153	0.283544
57139	RGL3	ral guanine nucleotide dissociation stimulator like 3	25.2183	40.4906	9.94588	0.243114	-2.04029	0.00276849	0.0546708	1.20865	0.566382	0.285022	0.236401	0.18684	0.0637202
5796	PTPRK	protein tyrosine phosphatase, receptor type K	1780.38	2258.24	1302.52	0.573182	-0.802935	0.00277578	0.0547471	13.3507	16.0265	14.4696	9.00828	7.76567	8.77027
6196	RPS6KA2	ribosomal protein S6 kinase A2	3840.14	5164.65	2515.64	0.483556	-1.04824	0.00280813	0.0553167	31.6049	40.3363	30.6412	23.7119	9.06647	17.4797
9044	BTAF1	B-TFIID TATA-box binding protein associated factor 1	1447.19	1046.21	1848.17	1.75437	0.810949	0.0028137	0.0553581	6.51426	6.49082	6.43837	13.8942	9.59654	10.9495
58476	TP53INP2	tumor protein p53 inducible nuclear protein 2	789.3	554.144	1024.46	1.83757	0.8778	0.00282314	0.0554754	5.52252	6.30137	4.78056	8.3086	13.3153	9.3584
414899	BLID	BH3-like motif containing, cell death inducer	1.91834	0	3.83667	31.4868	4.97667	0.00283812	0.0555792	0	0	0	0.364474	0.132952	0.0785932
442213	PTCHD4	patched domain containing 4	22.4429	7.42252	37.4634	4.97525	2.31477	0.00284025	0.0555792	0.0946601	0.0601644	0.0365843	0.0606871	0.33206	0.575793
146	ADRA1D	adrenoceptor alpha 1D	155.143	57.4592	252.826	4.38578	2.13283	0.00284049	0.0555792	0.388057	1.92771	0.408489	1.20792	5.17284	6.26396
57205	ATP10D	ATPase phospholipid transporting 10D (putative)	1039.07	723.26	1354.88	1.86361	0.898104	0.00284236	0.0555792	4.38099	5.23874	4.75661	5.74392	10.9414	10.6999
514	ATP5E	ATP synthase, H+ transporting, mitochondrial F1 complex, epsilon subunit	8.31266	13.3329	3.29247	0.255755	-1.96716	0.00284861	0.0556289	1.73646	1.419	0.862857	0.268374	0.261059	0.462966
102465432	MIR6723	microRNA 6723	4754.9	3424.77	6085.02	1.76413	0.818956	0.00285406	0.0556289	2056.27	1347.96	1682.76	3433.88	2676.26	2864.42
338596	ST8SIA6	ST8 alpha-N-acetyl-neuraminide alpha-2,8-sialyltransferase 6	9.03523	3.18724	14.8832	4.59173	2.19904	0.00285536	0.0556289	0.0158702	0.0302605	0.0138004	0.0515082	0.122477	0.113538
3866	KRT15	keratin 15	6.15203	1.5459	10.7582	6.51862	2.70457	0.00292271	0.0567794	0.0295927	0.028213	0.0514666	0.0640306	0.311426	0.405011
4741	NEFM	neurofilament medium	125.05	33.8729	216.227	6.3198	2.65988	0.00292453	0.0567794	0.810679	0.229002	0.234984	0.801251	0.326509	6.89241
56000	NXF3	nuclear RNA export factor 3	6.41909	0.799143	12.039	13.3075	3.73416	0.00292508	0.0567794	0.0287338	0.0273941	0	0.0621722	0.705571	0.0715011
645369	TMEM200C	transmembrane protein 200C	3.64473	0.37338	6.91608	13.6842	3.77444	0.00295128	0.0571828	0	0	0.0143613	0.0357344	0.220149	0.0205482
23015	GOLGA8A	golgin A8 family member A	492.094	276.864	707.325	2.52917	1.33866	0.00295303	0.0571828	2.73079	1.12542	1.51238	7.48095	3.60538	2.1884
5099	PCDH7	protocadherin 7	362.792	208.452	517.133	2.46867	1.30374	0.00296074	0.0572625	0.289125	0.917606	0.648393	1.66275	1.15568	1.94064
55640	FLVCR2	feline leukemia virus subgroup C cellular receptor family member 2	8.60176	14.4306	2.77288	0.197857	-2.33747	0.00298011	0.0575674	0.156918	0.0544007	0.285311	0.0205775	0.0400331	0.0354977
9472	AKAP6	A-kinase anchoring protein 6	427.342	196.265	658.418	3.3317	1.73626	0.00299386	0.0577093	1.03271	1.21946	0.232484	1.33465	5.26297	1.77407
3790	KCNS3	potassium voltage-gated channel modifier subfamily S member 3	103.24	149.182	57.2973	0.381732	-1.38937	0.00299469	0.0577093	3.92744	1.79077	2.11596	0.862109	1.06324	1.03573
51450	PRRX2	paired related homeobox 2	1578.06	1074.56	2081.56	1.92407	0.944158	0.00301362	0.058004	44.1761	32.4796	31.7953	56.6731	103.982	48.5462
10962	MLLT11	MLLT11, transcription factor 7 cofactor	280.442	172.146	388.738	2.24455	1.16643	0.00303787	0.0584002	3.75956	2.67016	4.05913	4.80437	10.9223	8.09954
7086	TKT	transketolase	6406.65	8205.57	4607.73	0.557926	-0.841854	0.00305802	0.058717	105.637	113.655	100.418	62.8612	46.3364	71.7782
53905	DUOX1	dual oxidase 1	34.0281	14.5484	53.5077	3.62473	1.85787	0.00307204	0.0589152	0.134233	0.127974	0.0750384	0.615464	0.437243	0.172977
10507	SEMA4D	semaphorin 4D	45.9799	71.9354	20.0245	0.275362	-1.8606	0.00307855	0.0589693	0.857679	0.198691	0.383367	0.185	0.129344	0.0698118
6423	SFRP2	secreted frizzled related protein 2	962.798	1814.5	111.092	0.060616	-4.04416	0.00308864	0.0590916	37.8965	35.9992	45.2316	7.0453	0.0575904	0
3433	IFIT2	interferon induced protein with tetratricopeptide repeats 2	268.225	381.613	154.837	0.403632	-1.30889	0.00311187	0.0594646	3.13149	7.50085	3.37338	2.05631	1.57397	2.20009
8804	CREG1	cellular repressor of E1A stimulated genes 1	1005.67	1332.46	678.887	0.505435	-0.984402	0.00311745	0.0595001	30.6805	30.9677	24.5748	21.973	9.39477	12.3953
3553	IL1B	interleukin 1 beta	4.83898	0.751426	8.92654	10.1951	3.34981	0.00317533	0.0605323	0.0363489	0	0.0316083	0.0524327	0.204014	0.542702
114614	MIR155HG	MIR155 host gene	28.4107	11.8159	45.0055	3.71808	1.89456	0.00319036	0.0607463	0.775755	0.105655	0.224861	1.49202	1.47727	1.03414
5592	PRKG1	protein kinase, cGMP-dependent, type I	969.394	1220.15	718.638	0.58498	-0.77354	0.00321514	0.0611451	8.15	7.55863	6.77463	4.86352	3.77618	4.62303
7273	TTN	titin	293.724	194.491	392.957	2.00479	1.00345	0.00324785	0.0616606	0.087087	0.0636977	0.0665136	0.158523	0.151292	0.126699
768211	RELL1	RELT like 1	550.537	726.155	374.92	0.512943	-0.96313	0.00324997	0.0616606	7.44716	9.95534	6.01838	4.61224	3.18978	4.40626
54869	EPS8L1	EPS8 like 1	24.9495	38.5035	11.3955	0.299449	-1.73962	0.00326026	0.0617822	0.457903	0.569417	0.796368	0.0861546	0.195548	0.272476
4820	NKTR	natural killer cell triggering receptor	1815.79	1332.57	2299	1.71348	0.776927	0.00333168	0.0630609	8.5929	7.48378	7.12717	13.6076	14.9628	11.4498
3707	ITPKB	inositol-trisphosphate 3-kinase B	207.695	299.439	115.95	0.384141	-1.38029	0.00335335	0.0633442	3.96759	1.07834	1.55987	0.815779	0.787342	0.874053
57722	IGDCC4	immunoglobulin superfamily DCC subclass member 4	114.733	168.114	61.3515	0.36299	-1.462	0.00335459	0.0633442	1.05794	0.856525	1.47487	0.532914	0.217958	0.490998
100505994	LUCAT1	lung cancer associated transcript 1 (non-protein coding)	8.63275	3.14419	14.1213	4.345	2.11936	0.00338059	0.0637597	0.161895	0.154346	0.0938538	0.817358	0.378609	0.637859
341	APOC1	apolipoprotein C1	13.4868	21.2309	5.7427	0.269457	-1.89188	0.00340122	0.064073	0.995668	0.771262	1.40695	0.448824	0.174636	0.232277
79762	C1orf115	chromosome 1 open reading frame 115	200.465	337.301	63.6291	0.18697	-2.41912	0.003415	0.0642568	2.01533	7.79027	4.60428	2.28603	0.154246	0.307735
154075	SAMD3	sterile alpha motif domain containing 3	13.2829	4.30738	22.2584	5.048	2.33571	0.00342744	0.0644148	0.0397449	0.0757837	0.0864038	0.0859974	0.683167	0.309066
112939	NACC1	nucleus accumbens associated 1	1618.5	1139.36	2097.64	1.83131	0.872874	0.00343257	0.0644355	10.2246	11.9974	10.7641	13.2391	23.7274	24.7504
221416	C6orf223	chromosome 6 open reading frame 223	3.2534	0.421097	6.08571	12.0599	3.59215	0.00344433	0.0645801	0	0.00959908	0	0.0580949	0.0211917	0.0688998
29126	CD274	CD274 molecule	66.9535	35.3929	98.514	2.75774	1.46349	0.00347212	0.0650049	0.366033	0.228634	0.482932	0.864824	0.84125	1.31129
6444	SGCD	sarcoglycan delta	5850.17	8062.44	3637.89	0.448865	-1.15565	0.00347513	0.0650049	17.627	37.8823	45.0851	18.263	9.30857	19.0185
23252	OTUD3	OTU deubiquitinase 3	272.911	175.656	370.166	2.09153	1.06456	0.00352508	0.0658621	1.51298	0.884589	1.17755	2.15231	3.08475	2.24646
375033	PEAR1	platelet endothelial aggregation receptor 1	988.77	550.1	1427.44	2.57726	1.36584	0.0035358	0.0659851	2.55132	8.38527	3.46411	18.7886	6.67311	12.8993
337876	CHSY3	chondroitin sulfate synthase 3	135.042	66.7088	203.376	3.02911	1.59889	0.00355456	0.0662577	0.68609	0.594637	1.20678	1.27083	4.49624	1.93037
80150	ASRGL1	asparaginase like 1	9.34337	3.05809	15.6287	4.90121	2.29314	0.00356063	0.0662933	0.103913	0.0198137	0.0361445	0.119915	0.247873	0.426653
4756	NEO1	neogenin 1	1510.91	963.835	2057.98	2.12192	1.08537	0.00359206	0.0667407	8.02777	4.43096	5.61805	6.75405	21.0465	10.5807
2123	EVI2A	ecotropic viral integration site 2A	47.6263	73.9973	21.2553	0.287395	-1.79889	0.00359302	0.0667407	1.4291	0.431162	1.41576	0.287039	0.152299	0.495163
10553	HTATIP2	HIV-1 Tat interactive protein 2	651.242	861.089	441.395	0.509587	-0.9726	0.00360863	0.0669329	15.6978	13.5075	8.80474	4.96484	5.17447	9.41439
145788	C15orf65	chromosome 15 open reading frame 65	26.355	39.1341	13.576	0.348428	-1.52107	0.00361451	0.0669329	1.95501	2.41611	2.39265	0.626683	0.8128	0.94594
9536	PTGES	prostaglandin E synthase	312.979	178.25	447.709	2.48756	1.31473	0.00361744	0.0669329	8.13559	3.19547	2.19921	11.0982	13.7671	8.01822
8502	PKP4	plakophilin 4	1506.59	1972.25	1040.92	0.524586	-0.930749	0.00362444	0.0669329	11.4102	20.9516	12.9679	8.69837	6.43274	9.27723
80133	MROH9	maestro heat like repeat family member 9	2.00339	0	4.00678	33.437	5.06337	0.00362792	0.0669329	0	0	0	0.020088	0.0977023	0.0173267
55788	LMBRD1	LMBR1 domain containing 1	1022.19	1281.91	762.469	0.590525	-0.759931	0.00362854	0.0669329	30.1271	20.4678	22.854	15.4672	14.5159	13.4144
57494	RIMKLB	ribosomal modification protein rimK like family member B	553.947	373.326	734.567	1.95136	0.964483	0.00363841	0.0670376	3.13466	1.81943	2.42925	6.12071	4.82577	3.37979
84695	LOXL3	lysyl oxidase like 3	667.497	936.658	398.335	0.423438	-1.23978	0.00364649	0.0671089	5.50442	6.28962	18.1138	4.41763	4.7894	3.76001
23017	FAIM2	Fas apoptotic inhibitory molecule 2	72.0179	109.532	34.5033	0.313819	-1.672	0.0036906	0.0678424	1.8594	0.798812	0.469101	0.281461	0.209368	0.471261
3236	HOXD10	homeobox D10	5.69488	1.17252	10.2172	7.87147	2.97663	0.00370339	0.0679991	0.0301832	0.028776	0.0262468	0.500698	0.0635282	0.168993
444	ASPH	aspartate beta-hydroxylase	14622.4	18614.2	10630.6	0.567203	-0.818064	0.00374789	0.0686718	71.3829	71.8217	58.8061	42.0503	31.3822	42.3786
9603	NFE2L3	nuclear factor, erythroid 2 like 3	71.1432	36.9405	105.346	2.82763	1.4996	0.00374863	0.0686718	0.543038	0.489734	0.280777	1.53489	0.751676	1.4426
10461	MERTK	MER proto-oncogene, tyrosine kinase	7.04094	11.9404	2.14148	0.176646	-2.50107	0.00376343	0.0688639	0.255284	0.0858994	0.104466	0.0649842	0.0105355	0
6615	SNAI1	snail family transcriptional repressor 1	357.609	181.379	533.839	2.92236	1.54713	0.00382679	0.0699429	5.90466	3.68191	4.49624	8.95478	27.7443	4.4278
2250	FGF5	fibroblast growth factor 5	2017.9	1149.35	2886.45	2.50085	1.32242	0.00383694	0.0700483	6.32212	11.2705	8.44186	7.05008	24.9018	35.6825
4093	SMAD9	SMAD family member 9	964.665	614.754	1314.58	2.12349	1.08644	0.00387032	0.0705629	6.04682	5.20789	3.25992	7.67604	17.0514	6.2029
57709	SLC7A14	solute carrier family 7 member 14	125.462	206.119	44.8062	0.21502	-2.21746	0.00387397	0.0705629	2.14944	0.522551	0.149529	0.32168	0.0904805	0.163802
767846	PFN1P2	profilin 1 pseudogene 2	276.793	172.682	380.904	2.18786	1.12952	0.00389138	0.070689	4.17312	3.97855	3.72829	11.8126	8.76331	5.53003
387755	INSC	INSC, spindle orientation adaptor protein	20.0618	7.85762	32.2659	4.04995	2.0179	0.0038915	0.070689	0.195924	0.10896	0.0141977	0.235515	0.469645	0.57895
55876	GSDMB	gasdermin B	114.589	61.3446	167.833	2.70935	1.43795	0.00389418	0.070689	1.23213	1.17468	1.09204	4.85347	2.84268	1.81308
218	ALDH3A1	aldehyde dehydrogenase 3 family member A1	7.99264	12.864	3.12124	0.246162	-2.02232	0.00390465	0.0707984	0.312421	0.212753	0.174649	0.0804757	0.0313128	0.0555306
201725	C4orf46	chromosome 4 open reading frame 46	479.693	625.799	333.586	0.530345	-0.914998	0.00394	0.0713582	4.41748	3.54733	3.9997	1.48455	2.22722	2.70871
5106	PCK2	phosphoenolpyruvate carboxykinase 2, mitochondrial	1941.28	2692.64	1189.91	0.439098	-1.18738	0.00396787	0.0717816	17.9528	31.3537	42.5139	21.5632	11.2882	8.23031
2009	EML1	echinoderm microtubule associated protein like 1	951.399	1189.77	713.023	0.595427	-0.748003	0.00400101	0.0722492	13.6247	10.7269	10.3498	6.09065	7.58116	7.11947
79940	LINC00472	long intergenic non-protein coding RNA 472	67.6215	35.0073	100.236	2.85146	1.5117	0.00400278	0.0722492	0.118629	0.231581	0.117894	0.321869	0.570706	0.48145
83875	BCO2	beta-carotene oxygenase 2	15.2755	6.15923	24.3919	3.84052	1.9413	0.00401345	0.0722835	0.154738	0.0491745	0.0598033	0.31001	0.518683	0.181829
9053	MAP7	microtubule associated protein 7	36.8714	56.4168	17.326	0.304016	-1.71778	0.00401651	0.0722835	0.586405	0.234446	0.485254	0.211471	0.0862638	0.0941426
84700	MYO18B	myosin XVIIIB	3.33385	0.37338	6.29432	12.6281	3.65857	0.00402455	0.0722835	0	0	0.00542685	0	0.0612977	0.0349413
5197	PF4V1	platelet factor 4 variant 1	19.4925	1.8809	37.1041	18.1024	4.17811	0.00402467	0.0722835	0.219559	0	0.127283	6.12307	0.0513462	0.182116
653653	LOC653653	adaptor related protein complex 1 sigma 2 subunit pseudogene	7.16723	2.31133	12.0231	4.88823	2.28931	0.00402891	0.0722835	0.234701	0.0447516	0	0.541684	0.493986	0.321216
63898	SH2D4A	SH2 domain containing 4A	2669.27	1903.09	3435.45	1.79242	0.841908	0.00403186	0.0722835	23.5491	27.712	19.6534	52.5235	33.8504	42.2575
54206	ERRFI1	ERBB receptor feedback inhibitor 1	630.27	425.159	835.382	1.95565	0.967648	0.0040881	0.0732095	4.62891	6.53668	6.43127	7.21683	14.1013	14.041
5332	PLCB4	phospholipase C beta 4	1720.84	2563.98	877.703	0.341173	-1.55142	0.004093	0.0732152	3.83021	26.9193	26.4028	4.6574	7.09613	8.78871
401562	LCNL1	lipocalin like 1	20.2587	33.4043	7.11302	0.21192	-2.23841	0.00411557	0.0734716	0.533829	1.15925	0.644734	0.19251	0.312105	0
718	C3	complement C3	552.482	149.799	955.164	6.29806	2.65491	0.00411654	0.0734716	1.96285	0.940725	1.00566	21.5721	0.394522	1.83493
650368	TSSC2	tumor suppressing subtransferable candidate 2 pseudogene	113.742	60.2902	167.194	2.7441	1.45633	0.0041254	0.0735372	1.88015	1.0544	2.43639	7.25883	3.93138	3.57772
10098	TSPAN5	tetraspanin 5	1806.5	2296.88	1316.12	0.569268	-0.812821	0.00413446	0.0735372	37.6842	21.5472	30.4	16.0695	14.2708	20.761
55558	PLXNA3	plexin A3	2100.02	1495.28	2704.75	1.79837	0.846691	0.00413522	0.0735372	9.95949	10.0641	8.96214	12.069	23.0556	17.7997
23616	SH3BP1	SH3 domain binding protein 1	112.301	66.2089	158.394	2.37363	1.24709	0.00413901	0.0735372	1.0004	0.749384	1.10295	2.17749	2.16827	2.50052
440	ASNS	asparagine synthetase (glutamine-hydrolyzing)	2645.2	3648.09	1642.32	0.447257	-1.16082	0.00414327	0.0735372	30.9778	51.7292	67.4579	36.3207	18.2029	13.8224
9754	STARD8	StAR related lipid transfer domain containing 8	103.442	55.6195	151.265	2.7065	1.43643	0.00416416	0.0738259	0.46675	0.586575	0.359755	0.696233	1.51824	1.69599
602	BCL3	B-cell CLL/lymphoma 3	472	326.611	617.388	1.87519	0.907034	0.00417304	0.0739012	10.5162	6.15478	6.62991	16.4125	12.6041	14.4835
100507436	MICA	MHC class I polypeptide-related sequence A	645.777	848.094	443.459	0.52002	-0.943362	0.00418466	0.0740139	2.4812	1.40805	2.20128	0.66256	1.33045	1.19074
26032	SUSD5	sushi domain containing 5	212.07	305.016	119.125	0.388408	-1.36436	0.00418896	0.0740139	3.0897	2.70709	2.22319	0.557107	1.85474	0.73094
9353	SLIT2	slit guidance ligand 2	4205	5385.14	3024.86	0.557753	-0.842301	0.00419332	0.0740139	41.1241	20.5843	25.6051	14.7658	14.549	19.1741
100131390	SP9	Sp9 transcription factor	116.469	191.023	41.9141	0.217004	-2.2042	0.00421228	0.0742394	10.1042	4.53114	3.09153	2.72611	0.157532	0.838111
254552	NUDT8	nudix hydrolase 8	52.2252	76.4032	28.0471	0.364995	-1.45405	0.0042154	0.0742394	3.15786	1.9354	3.256	0.878498	1.3926	0.785802
91752	ZNF804A	zinc finger protein 804A	13.5896	3.39775	23.7815	6.67841	2.7395	0.00424755	0.0747232	0.0929786	0	0.0101066	0.0670602	0.171235	0.441045
260294	NSUN5P2	NOP2/Sun RNA methyltransferase family member 5 pseudogene 2	5.38525	0.842194	9.9283	10.8042	3.43351	0.00427287	0.0749463	0	0.058757	0	0.511182	0.0432389	0.172531
23635	SSBP2	single stranded DNA binding protein 2	731.131	934.672	527.59	0.560081	-0.836292	0.00427803	0.0749463	5.65121	4.31361	3.63223	3.07745	2.27461	2.25924
340061	TMEM173	transmembrane protein 173	1697.36	1175.97	2218.75	1.87197	0.904557	0.00427884	0.0749463	35.6754	20.6989	14.8677	40.2152	53.4338	38.6316
220323	OAF	out at first homolog	1058.35	760.463	1356.24	1.77213	0.825484	0.00427902	0.0749463	22.3417	17.7036	13.9098	22.3568	36.7039	37.2756
80774	LIMD2	LIM domain containing 2	252.641	146.746	358.535	2.4242	1.27751	0.00428606	0.0749564	2.34686	0.917512	2.7602	4.67612	6.31363	3.61319
128272	ARHGEF19	Rho guanine nucleotide exchange factor 19	208.72	132.461	284.98	2.13753	1.09595	0.004289	0.0749564	1.61347	1.52271	2.04079	3.3148	4.24208	3.68038
8507	ENC1	ectodermal-neural cortex 1	675.619	436.167	915.07	2.08805	1.06216	0.00429684	0.0750113	2.12373	1.60724	3.89024	3.50033	6.3951	6.33798
4131	MAP1B	microtubule associated protein 1B	19607.2	12730	26484.3	2.06849	1.04858	0.00431655	0.075273	42.0771	61.7938	30.826	53.3605	106.468	126.272
2745	GLRX	glutaredoxin	663.922	471.875	855.969	1.8025	0.849999	0.00440607	0.0767504	5.86365	7.11056	5.77782	11.1539	13.7983	9.36228
1960	EGR3	early growth response 3	97.3136	46.1127	148.515	3.19238	1.67463	0.00441715	0.0768593	0.725363	0.518657	0.126153	1.47358	0.949951	1.92532
65983	GRAMD2B	GRAM domain containing 2B	2031.1	1333.24	2728.97	2.03683	1.02633	0.00442758	0.076946	13.0637	16.6808	14.218	14.0734	40.585	37.2069
130576	LYPD6B	LY6/PLAUR domain containing 6B	137.59	68.2848	206.895	3.00803	1.58882	0.00443178	0.076946	2.63032	1.75826	0.683554	2.2896	6.40582	6.56408
781	CACNA2D1	calcium voltage-gated channel auxiliary subunit alpha2delta 1	1358.51	1704.77	1012.26	0.590329	-0.760408	0.00444797	0.0770565	8.10804	10.3375	9.71792	5.29854	6.14995	5.49629
283208	P4HA3	prolyl 4-hydroxylase subunit alpha 3	331.578	471.678	191.477	0.402478	-1.31302	0.00445261	0.0770565	9.61277	4.67581	10.6716	5.59683	2.38569	1.97981
5732	PTGER2	prostaglandin E receptor 2	128.415	61.0097	195.82	3.19695	1.6767	0.00445263	0.0770565	0.834997	1.29884	1.05093	1.01429	3.407	6.13772
115752	DIS3L	DIS3 like exosome 3'-5' exoribonuclease	733.319	925.472	541.166	0.581212	-0.782863	0.00446879	0.0772524	8.16546	7.76451	7.70995	4.53376	3.96319	5.41001
7042	TGFB2	transforming growth factor beta 2	171.271	87.754	254.789	2.88846	1.5303	0.00448795	0.0774998	0.70004	0.539055	0.663373	0.608469	1.75046	3.24946
8482	SEMA7A	semaphorin 7A (John Milton Hagen blood group)	3646.47	1754.44	5538.49	3.14829	1.65457	0.00450402	0.0776932	8.84413	20.9904	34.2426	17.4069	128.424	64.4636
9111	NMI	N-myc and STAT interactor	320.35	424.912	215.789	0.503922	-0.988727	0.00450989	0.0777104	16.1621	9.7576	12.1655	7.78008	5.3725	5.97771
7040	TGFB1	transforming growth factor beta 1	3546.28	2307.36	4785.21	2.06018	1.04277	0.00452807	0.0779394	50.994	27.4995	33.5642	51.4077	126.619	52.0401
79735	TBC1D17	TBC1 domain family member 17	954.192	1197.89	710.498	0.588729	-0.764324	0.00457324	0.0786321	27.5696	20.2439	18.9437	14.338	13.625	11.3531
220963	SLC16A9	solute carrier family 16 member 9	14.0554	3.04876	25.0621	7.82603	2.96828	0.00458851	0.0787978	0.0369323	0.0117368	0.0428209	0.0532744	0.656415	0.0382926
94234	FOXQ1	forkhead box Q1	31.8283	50.9384	12.7182	0.247464	-2.01471	0.00459275	0.0787978	2.11322	0.402938	0.510449	0.270959	0.329466	0.116856
66004	LYNX1	Ly6/neurotoxin 1	687.832	912.281	463.383	0.504896	-0.985942	0.00462601	0.0792832	5.50416	9.77309	4.72208	3.53023	2.7148	4.10781
2987	GUK1	guanylate kinase 1	2298.55	1634.65	2962.46	1.80248	0.849981	0.00464255	0.0794813	54.3655	56.1702	56.3012	64.1854	130.453	111.571
10748	KLRA1P	killer cell lectin like receptor A1, pseudogene	44.6308	24.0447	65.2168	2.67987	1.42216	0.00467863	0.0800131	0.443891	0.399684	0.578999	1.52962	1.29761	1.04321
9839	ZEB2	zinc finger E-box binding homeobox 2	2915.09	3664.62	2165.56	0.586951	-0.768689	0.00468393	0.080018	14.2853	15.3161	11.5367	8.61857	7.2857	8.52945
55504	TNFRSF19	TNF receptor superfamily member 19	1358.59	1849.18	867.999	0.466501	-1.10005	0.00472563	0.0806298	13.3427	23.8177	8.46941	6.47046	4.93911	10.4773
85407	NKD1	naked cuticle homolog 1	20.9412	10.0118	31.8705	3.12392	1.64336	0.00472989	0.0806298	0.0874608	0.0297796	0.0380272	0.135173	0.153403	0.194319
51109	RDH11	retinol dehydrogenase 11 (all-trans/9-cis/11-cis)	1594.9	1990.24	1199.56	0.599237	-0.738802	0.00473588	0.0806298	31.6815	32.8748	36.6468	18.5035	21.7657	21.3328
5973	RENBP	renin binding protein	42.3668	61.9517	22.7818	0.366735	-1.44719	0.00473996	0.0806298	2.7762	1.37632	1.48067	0.560649	0.701185	0.78294
407009	MIR224	microRNA 224	6.87109	1.55524	12.1869	7.19047	2.84609	0.00476416	0.0809552	2.01669	0.640887	0	14.0604	2.82975	2.50916
10481	HOXB13	homeobox B13	3.04229	0.421097	5.66348	11.1463	3.47849	0.00477562	0.0810636	0	0.0170988	0	0.0776129	0.100663	0.066944
3487	IGFBP4	insulin like growth factor binding protein 4	26776.8	18697.3	34856.2	1.85151	0.888699	0.00478373	0.081115	448.876	400.111	253.602	566.284	575.98	919.043
56911	MAP3K7CL	MAP3K7 C-terminal like	573.476	844.713	302.239	0.355763	-1.49101	0.00480697	0.0814188	7.68088	3.85472	14.207	4.36966	0.960376	3.89516
6276	S100A5	S100 calcium binding protein A5	11.7896	5.02042	18.5589	3.61278	1.85311	0.00481628	0.0814188	0.383455	0.219346	0.333445	0.77438	1.0223	1.66983
2619	GAS1	growth arrest specific 1	3651.25	5179.33	2123.18	0.406094	-1.30012	0.00482644	0.0814188	103.183	72.1773	67.1562	63.7686	17.5203	15.8468
101927989	LOC101927989	uncharacterized LOC101927989	18.1315	26.9587	9.30432	0.345306	-1.53405	0.00482659	0.0814188	0.955273	0.997471	0.988915	0.393706	0.28723	0.339586
79948	PLPPR3	phospholipid phosphatase related 3	11.0923	3.95267	18.2319	4.47547	2.16204	0.00482864	0.0814188	0.124744	0.079285	0	0.464848	0.247968	0.194007
100505678	STARD4-AS1	STARD4 antisense RNA 1	763.165	405.876	1120.45	2.73737	1.45279	0.00483499	0.0814188	2.41455	3.67376	3.41086	18.0758	3.61619	4.51853
22891	ZNF365	zinc finger protein 365	38.2476	15.7416	60.7535	3.81925	1.93329	0.00483736	0.0814188	0.0796273	0.0552107	0.138485	0.0939774	0.385977	0.598936
7145	TNS1	tensin 1	7478.99	5315.86	9642.11	1.8021	0.849676	0.00485526	0.0816339	23.5903	27.0777	16.4073	33.0854	48.9258	40.6641
22871	NLGN1	neuroligin 1	381.844	218.416	545.271	2.48347	1.31236	0.00487142	0.081789	1.79411	3.03265	0.899703	2.81819	4.41708	7.40879
1760	DMPK	DM1 protein kinase	1490.08	1037.76	1942.41	1.85917	0.89466	0.00487474	0.081789	13.2337	12.4831	6.29108	14.7626	22.1525	23.145
50509	COL5A3	collagen type V alpha 3 chain	2012.54	2897.52	1127.56	0.386316	-1.37215	0.00489873	0.0821052	20.9018	28.5288	11.7645	9.62402	2.3265	12.1142
284029	LINC00324	long intergenic non-protein coding RNA 324	22.762	35.9493	9.57457	0.265688	-1.91219	0.00498082	0.0833935	1.50818	0.495815	0.339178	0.281319	0.0912168	0.226472
79605	PGBD5	piggyBac transposable element derived 5	14.1002	5.24132	22.959	4.20629	2.07255	0.0049995	0.0836185	0.0487036	0	0.15529	0.304435	0.273357	0.323183
6526	SLC5A3	solute carrier family 5 member 3	1823.99	2335.2	1312.79	0.557933	-0.841836	0.00500845	0.0836805	12.363	5.94912	8.47341	5.47708	5.35408	3.98394
221264	AK9	adenylate kinase 9	86.9915	124.566	49.417	0.394862	-1.34058	0.00505749	0.0844114	0.826679	0.636346	0.394045	0.238495	0.193328	0.300947
6676	SPAG4	sperm associated antigen 4	63.0979	31.1079	95.0879	3.01713	1.59318	0.00510765	0.0851145	0.783462	0.572649	0.613156	3.44691	1.33751	1.13725
25957	PNISR	PNN interacting serine and arginine rich protein	2190.33	1553.49	2827.17	1.80525	0.852196	0.00511028	0.0851145	6.55402	3.78638	4.21772	11.3665	7.32265	7.38584
9510	ADAMTS1	ADAM metallopeptidase with thrombospondin type 1 motif 1	9353.83	5960.41	12747.2	2.12711	1.08889	0.00516912	0.0860046	25.1238	74.1119	64.1572	135.135	120.404	104.054
23541	SEC14L2	SEC14 like lipid binding 2	279.403	182.485	376.32	2.0483	1.03443	0.00518832	0.0862342	1.8096	1.02274	1.95993	2.70411	3.47426	3.70757
124	ADH1A	alcohol dehydrogenase 1A (class I), alpha polypeptide	8.32197	14.1937	2.45023	0.171139	-2.54676	0.00519407	0.0862399	0.653407	0.484511	0.126265	0.18327	0.0254677	0
100507156	LOC100507156	uncharacterized LOC100507156	30.7742	15.4057	46.1426	2.96967	1.5703	0.00520363	0.0863088	0.0871408	0.201761	0.162377	0.529734	0.489092	0.363983
2118	ETV4	ETS variant 4	71.7141	107.314	36.1145	0.336207	-1.57258	0.00521917	0.0864767	1.99678	0.732184	2.28732	0.401584	0.404107	0.883869
399715	LOC399715	uncharacterized LOC399715	4.66725	1.22024	8.11427	6.21821	2.6365	0.0052329	0.0866143	0.0183583	0.0350046	0	0.198612	0.077279	0.0799446
201163	FLCN	folliculin	817.882	1026.81	608.952	0.588794	-0.764165	0.0052856	0.0873436	12.89	9.68336	10.112	7.42986	5.31909	6.54749
57526	PCDH19	protocadherin 19	19.5707	8.41923	30.7221	3.56868	1.83539	0.0052932	0.0873436	0.016457	0.0209195	0.0715534	0.110782	0.180886	0.116029
10333	TLR6	toll like receptor 6	53.4265	77.6281	29.225	0.376488	-1.40933	0.00529338	0.0873436	0.665949	0.414448	0.659528	0.153433	0.188185	0.316469
101928036	HRAT17	heart tissue-associated transcript 17	12.6928	4.6761	20.7094	4.34931	2.12079	0.00530339	0.0873967	0.0770164	0.293702	0.468805	0.611023	1.1347	2.15603
11075	STMN2	stathmin 2	1003.95	363.387	1644.51	4.50418	2.17126	0.00530756	0.0873967	6.77975	5.22497	8.64817	6.81512	83.0989	4.24707
3371	TNC	tenascin C	59920.4	89641.1	30199.6	0.333939	-1.58234	0.00534321	0.087893	543.056	260.972	575.227	329.064	49.0979	74.979
90632	LINC00473	long intergenic non-protein coding RNA 473	1.65614	0	3.31228	28.247	4.82003	0.00544642	0.0894985	0	0	0	0.0646455	0.0314417	0.0836387
2289	FKBP5	FK506 binding protein 5	425.13	562.729	287.53	0.508734	-0.975017	0.00546611	0.0897296	1.82609	1.86085	3.07088	0.932459	1.10821	1.47086
2191	FAP	fibroblast activation protein alpha	4617.74	6319.03	2916.46	0.457708	-1.1275	0.00548647	0.0899714	137.852	56.9958	105.372	73.0199	23.3318	39.0488
3976	LIF	LIF, interleukin 6 family cytokine	33.2491	10.5687	55.9295	5.19352	2.37671	0.00549302	0.0899863	0.0548759	0.0261587	0.262455	0.662946	0.125125	1.07535
26585	GREM1	gremlin 1, DAN family BMP antagonist	119173	81263.2	157083	1.92201	0.942614	0.00551149	0.0901963	297.452	620.839	383.923	737.815	966.977	876.261
55366	LGR4	leucine rich repeat containing G protein-coupled receptor 4	3209.63	2064.65	4354.62	2.09067	1.06396	0.0055321	0.0904016	23.1428	15.2711	13.9289	57.6291	32.6118	17.9042
644591	PPIAL4G	peptidylprolyl isomerase A like 4G	5.66788	9.37086	1.96489	0.218516	-2.19419	0.00553537	0.0904016	0.442688	0.56273	0.641589	0.159643	0.0517637	0.137698
79729	SH3D21	SH3 domain containing 21	129.037	62.8742	195.201	3.06474	1.61576	0.0055499	0.0905331	1.89709	0.634948	0.631791	5.50217	1.9115	1.98371
84002	B3GNT5	UDP-GlcNAc:betaGal beta-1,3-N-acetylglucosaminyltransferase 5	113.759	172.736	54.7821	0.315502	-1.66428	0.00555477	0.0905331	0.752773	1.86344	2.73323	0.904888	0.28723	0.542242
101928034	LOC101928034	uncharacterized LOC101928034	133.205	190.711	75.6997	0.395241	-1.3392	0.00558635	0.0909549	8.61808	5.26588	4.39428	1.97773	1.48409	3.75291
9903	KLHL21	kelch like family member 21	1081.7	1332.59	830.808	0.619476	-0.690879	0.00560402	0.0911496	8.29539	6.93647	6.94392	4.25866	4.75647	4.83481
25805	BAMBI	BMP and activin membrane bound inhibitor	151.317	84.4505	218.184	2.5692	1.36132	0.00561144	0.0911773	2.24245	3.13157	1.0162	4.032	6.58114	6.11062
54874	FNBP1L	formin binding protein 1 like	798.042	585.938	1010.15	1.71186	0.775568	0.0056412	0.0915676	3.48857	2.76287	3.45759	6.58745	4.47107	5.66484
5122	PCSK1	proprotein convertase subtilisin/kexin type 1	53.7623	18.7987	88.7259	4.63214	2.21168	0.00565049	0.0916253	0.27002	0.0792094	0.135464	1.43066	0.655759	0.0969111
644285	LOC644285	uncharacterized LOC644285	9.44368	3.56529	15.3221	4.16985	2.06	0.00567395	0.0918067	0.0313294	0.039825	0.0181624	0.210897	0.0805941	0.0909535
51332	SPTBN5	spectrin beta, non-erythrocytic 5	33.1177	17.0994	49.136	2.85963	1.51583	0.00567685	0.0918067	0.0418029	0.0929923	0.0525071	0.1809	0.185745	0.184928
84570	COL25A1	collagen type XXV alpha 1 chain	13.7521	5.03909	22.4652	4.34939	2.12081	0.00567894	0.0918067	0.0482053	0.0153193	0.00465761	0.0772617	0.0526089	0.163271
64342	HS1BP3	HCLS1 binding protein 3	466.538	598.106	334.97	0.556124	-0.846521	0.00569973	0.0919962	14.2301	9.80773	8.94572	6.07958	5.88206	6.38567
23452	ANGPTL2	angiopoietin like 2	2638.24	3713.85	1562.64	0.41652	-1.26354	0.0057022	0.0919962	87.5447	24.1974	29.8783	30.8614	14.3737	11.6737
80035	ANP32A-IT1	ANP32A intronic transcript 1	19.2324	9.09758	29.3673	3.18408	1.67088	0.00572295	0.0922377	0.11617	0.15822	0.0865881	0.502721	0.419158	0.247781
113	ADCY7	adenylate cyclase 7	3058.73	2287.16	3830.3	1.66467	0.735236	0.00574031	0.0923027	15.5685	14.6023	17.5746	24.6579	29.8648	25.9893
3939	LDHA	lactate dehydrogenase A	30413.2	22456.8	38369.6	1.69822	0.764024	0.00574346	0.0923027	270.362	235.95	304.194	460.549	423.998	508.068
4773	NFATC2	nuclear factor of activated T-cells 2	92.5159	142.08	42.9514	0.298752	-1.74298	0.00574433	0.0923027	1.39516	0.530796	0.393011	0.387383	0.193007	0.0896452
60386	SLC25A19	solute carrier family 25 member 19	56.8011	80.3399	33.2623	0.412483	-1.27759	0.00577499	0.0926829	2.16922	1.94819	1.96833	0.81628	0.794029	0.919205
401027	C2orf66	chromosome 2 open reading frame 66	3.88382	0.751426	7.01622	7.7805	2.95986	0.00577961	0.0926829	0.0241359	0	0.0209881	0.208894	0.135467	0.0600597
213	ALB	albumin	19.6668	37.4812	1.85253	0.0509676	-4.29428	0.00578878	0.0927367	0	0.0666962	1.96697	0.100913	0	0
4133	MAP2	microtubule associated protein 2	114.336	176.724	51.9483	0.291624	-1.77782	0.00582384	0.0932048	0.539654	1.06017	0.67784	0.440332	0.0611899	0.172946
10231	RCAN2	regulator of calcineurin 2	2615.66	3811.33	1419.99	0.368732	-1.43936	0.00585422	0.0935971	76.618	37.2637	15.2219	25.3882	5.94927	15.0371
1593	CYP27A1	cytochrome P450 family 27 subfamily A member 1	237.103	338.02	136.185	0.39893	-1.32579	0.00593185	0.0947434	8.54872	5.45606	5.55471	4.59003	1.58271	1.53635
101060391	LOC101060391	uncharacterized LOC101060391	6.52114	10.7296	2.3127	0.220353	-2.18211	0.00594567	0.0948691	0.435025	0.898607	0.504386	0.209172	0.101735	0.0902095
9479	MAPK8IP1	mitogen-activated protein kinase 8 interacting protein 1	178.719	252.76	104.678	0.410948	-1.28297	0.0059786	0.0952993	6.18409	2.33239	2.15694	1.4459	1.2277	1.62763
91653	BOC	BOC cell adhesion associated, oncogene regulated	1027.83	1357.83	697.836	0.509516	-0.9728	0.00607471	0.0967347	11.0635	10.0249	7.91333	7.97944	3.56763	3.20196
116113	FOXP4	forkhead box P4	651.606	465.42	837.793	1.78827	0.838568	0.006092	0.0967993	2.83588	3.12459	3.49231	6.27693	6.60025	4.25204
222256	CDHR3	cadherin related family member 3	42.5009	65.3428	19.6591	0.297807	-1.74755	0.00609615	0.0967993	0.753931	0.367376	0.233104	0.229591	0.0646489	0.0990153
100505573	INAFM2	InaF motif containing 2	440.223	282.559	597.886	2.10525	1.07399	0.00610011	0.0967993	4.17591	5.8352	3.7915	5.27073	14.103	10.3913
146754	DNAH2	dynein axonemal heavy chain 2	16.3298	7.78657	24.8729	3.12849	1.64547	0.00610304	0.0967993	0.02346	0.019171	0.0204004	0.0676814	0.0893495	0.0437833
3579	CXCR2	C-X-C motif chemokine receptor 2	3.46725	0.751426	6.18307	6.96421	2.79996	0.00612213	0.0970057	0.0181321	0	0.0157673	0.0915434	0.089048	0.0902395
5334	PLCL1	phospholipase C like 1 (inactive)	105.634	153.392	57.8762	0.374058	-1.41866	0.00613273	0.0970772	1.08769	1.17839	0.773868	0.511108	0.456708	0.174289
623	BDKRB1	bradykinin receptor B1	113.71	51.2097	176.21	3.40591	1.76804	0.00615751	0.0973728	3.55749	1.27685	0.545918	2.92805	10.0129	4.973
254827	NAALADL2	N-acetylated alpha-linked acidic dipeptidase like 2	454.395	593.645	315.146	0.527802	-0.921933	0.00619631	0.0978771	5.04377	6.55239	4.14499	2.77431	2.20872	3.47564
23558	WBP2	WW domain binding protein 2	1337.67	1650.66	1024.69	0.616653	-0.69747	0.00620166	0.0978771	25.7112	25.7168	22.3257	15.8107	15.6404	14.5041
1606	DGKA	diacylglycerol kinase alpha	1062.3	799.391	1325.21	1.6471	0.719932	0.00621136	0.0979333	12.8739	11.1699	9.34663	15.305	21.0103	19.1567
100463285	MTRNR2L4	MT-RNR2-like 4	12.1714	5.44152	18.9013	3.377	1.75574	0.00623351	0.0981855	0.221164	0.168682	0.19232	0.73376	0.837891	0.440275
23109	DDN	dendrin	5.37998	1.55524	9.20473	5.52472	2.4659	0.00630678	0.0992416	0.0436303	0.0138653	0	0.0524467	0.173458	0.099522
357	SHROOM2	shroom family member 2	19.85	32.7533	6.94664	0.216612	-2.20681	0.00632207	0.0993842	0.102957	0.0785254	0.35215	0.00495048	0.0481553	0.0640495
196500	PIANP	PILR alpha associated neural protein	61.4294	29.3643	93.4946	3.13809	1.64989	0.00634004	0.0995686	0.577725	0.183596	0.125595	1.10247	1.03864	0.561566
5327	PLAT	plasminogen activator, tissue type	936.209	1263.95	608.466	0.478407	-1.06369	0.00636887	0.0998893	19.9308	7.49426	24.5052	9.69306	5.3608	9.78035
79858	NEK11	NIMA related kinase 11	255.437	343.101	167.773	0.484929	-1.04415	0.00637298	0.0998893	5.59424	3.21372	3.23063	2.30708	1.92216	1.56162
1345	COX6C	cytochrome c oxidase subunit 6C	926.988	699.649	1154.33	1.63986	0.71357	0.0063962	0.0999772	33.6991	34.2697	31.4119	49.9323	52.1383	63.2235
654463	FER1L6	fer-1 like family member 6	20.3544	34.4801	6.2286	0.178886	-2.48288	0.00639704	0.0999772	0.58491	0.102949	0.101725	0.103843	0.00631327	0.0223921
9423	NTN1	netrin 1	283.06	481.961	84.16	0.172474	-2.53555	0.00639739	0.0999772	6.96865	1.65658	2.42552	1.59621	0.0320806	0.182055
