# Supplementary material for: Characterization of Burn Eschar Pericytes
Source: J Clin Med. 2020 Feb 24;9(2):606. doi: 10.3390/jcm9020606 (PMC7074206; doi:10.3390/jcm9020606)
Supplement: Supplementary file 1 [file jcm-09-00606-s001.zip › Supplemental Data S1(b).xlsx]

## Sheet: BS_vs_CF.significant.gene.fdr0.
geneid	symbol	name	baseMean	baseMeanCF	baseMeanBS	foldChange	log2FoldChange	pval	padj	CF1	CF2	CF3	LS4	LS5	LS6
147495	APCDD1	APC down-regulated 1	936.926	1872.86	0.991711	0.000637225	-10.6159	6.66095e-90	1.06282e-85	45.2267	23.8284	25.4488	0	0.0130498	0.0311639
5055	SERPINB2	serpin family B member 2	1055.42	22.837	2088.01	91.1868	6.51075	1.11676e-50	8.90948e-47	0.628469	0.551234	0.174882	42.6134	40.6111	24.8323
80760	ITIH5	inter-alpha-trypsin inhibitor heavy chain family member 5	458.381	900.874	15.8875	0.0176309	-5.82575	3.79059e-45	2.01609e-41	6.47708	3.98201	4.32096	0.0996593	0.0597408	0.067936
3875	KRT18	keratin 18	2075.79	36.5188	4115.06	112.4	6.8125	6.51783e-45	2.59996e-41	0.390327	0.93032	0.994019	66.7185	116.992	53.1189
5649	RELN	reelin	1010.23	30.9897	1989.48	64.076	6.00171	2.69852e-44	8.61152e-41	0.154397	0.126754	0.0335652	5.62744	4.95604	7.07064
10875	FGL2	fibrinogen like 2	750.327	12.5517	1488.1	117.602	6.87777	3.49934e-44	9.30592e-41	0.153094	0.133793	0.0887521	6.29653	18.4245	14.6975
3778	KCNMA1	potassium calcium-activated channel subfamily M alpha 1	1031.72	1915.66	147.771	0.0768682	-3.70147	4.04525e-35	9.22085e-32	4.22946	2.69963	2.66341	0.205314	0.255267	0.186612
1404	HAPLN1	hyaluronan and proteoglycan link protein 1	812.3	29.718	1594.88	53.5749	5.74348	4.50393e-34	8.98308e-31	0.197875	0.332911	0.263164	8.03281	8.76218	21.8407
3399	ID3	inhibitor of DNA binding 3, HLH protein	4238.13	228.263	8248	35.973	5.16884	6.31261e-34	1.11916e-30	6.06471	5.53056	11.5794	271.726	156.671	321.15
93649	MYOCD	myocardin	1173.04	3.19479	2342.89	699.538	9.45026	1.78442e-33	2.84722e-30	0.0127162	0.0121233	0.0221155	20.4348	3.04899	6.97046
8839	WISP2	WNT1 inducible signaling pathway protein 2	1317.99	2559.5	76.4791	0.0298774	-5.0648	1.97351e-29	2.86267e-26	82.1123	31.3221	24.7353	1.10989	0.838242	1.59705
23475	QPRT	quinolinate phosphoribosyltransferase	709.935	1314.62	105.25	0.0800492	-3.64297	4.48518e-27	5.96379e-24	16.8443	15.2541	8.59123	0.843315	0.971904	1.05734
1612	DAPK1	death associated protein kinase 1	492.858	976.144	9.57276	0.0100012	-6.64368	1.23323e-25	1.51365e-22	5.23382	10.5911	3.32419	0.0102198	0.089268	0.0710597
7128	TNFAIP3	TNF alpha induced protein 3	940.23	55.7488	1824.71	32.5096	5.02279	2.26522e-25	2.5817e-22	0.597579	0.366936	0.369916	17.9255	4.65805	15.5149
1513	CTSK	cathepsin K	6877.7	12995.7	759.712	0.058289	-4.10063	5.6754e-25	6.03711e-22	488.19	200.334	245.981	9.72443	16.4212	21.3206
2890	GRIA1	glutamate ionotropic receptor AMPA type subunit 1	206.838	409.683	3.99252	0.0101376	-6.62413	1.08073e-24	1.07776e-21	2.10563	4.30534	1.99464	0.0160612	0.0275082	0.0306562
10457	GPNMB	glycoprotein nmb	5603.43	10031.7	1175.19	0.116796	-3.09793	3.32351e-24	3.11941e-21	201.04	111.851	137.916	13.0593	14.7271	18.4672
3397	ID1	inhibitor of DNA binding 1, HLH protein	800.536	114.761	1486.31	12.868	3.68571	6.49609e-24	5.75842e-21	3.10797	1.46986	2.0855	31.1309	15.5071	28.4081
347	APOD	apolipoprotein D	171.852	341.398	2.30639	0.00681804	-7.19643	1.77533e-23	1.49091e-20	21.3466	7.58005	10.5174	0.0575834	0.147936	0.0235522
222663	SCUBE3	signal peptide, CUB domain and EGF like domain containing 3	9833.57	469.75	19197.4	40.8363	5.35178	2.85502e-23	2.27774e-20	2.04294	4.28624	1.15412	131.658	51.362	91.5355
148398	SAMD11	sterile alpha motif domain containing 11	413.572	38.8291	788.314	20.2157	4.3374	5.40788e-23	4.10896e-20	0.554313	0.691074	0.667413	13.5794	6.30969	14.8388
23213	SULF1	sulfatase 1	32346	5504.03	59187.9	10.732	3.42385	1.57117e-22	1.13953e-19	45.1278	36.0632	30.4216	214.154	368.341	479.748
4071	TM4SF1	transmembrane 4 L six family member 1	541.3	59.7962	1022.8	17.0058	4.08795	1.86428e-22	1.29332e-19	1.35241	1.07446	2.04405	12.6406	28.3325	27.4009
100131390	SP9	Sp9 transcription factor	98.7005	197.169	0.231708	0.00196384	-8.99211	1.60984e-21	1.07028e-18	10.1042	4.53114	3.09153	0	0	0.0182914
1805	DPT	dermatopontin	5159.74	10261.8	57.6404	0.00560332	-7.4795	2.66178e-21	1.69886e-18	363.949	130.441	274.587	0.225935	2.86352	0.67767
51129	ANGPTL4	angiopoietin like 4	331.949	42.7718	621.127	14.4511	3.8531	5.11938e-21	3.14172e-18	0.912725	0.87017	0.816366	11.6084	13.9146	7.86437
59084	ENPP5	ectonucleotide pyrophosphatase/phosphodiesterase 5 (putative)	69.096	138.192	0	0.000876845	-10.1554	5.69248e-21	3.36404e-18	1.89617	1.23627	0.872307	0	0	0
22998	LIMCH1	LIM and calponin homology domains 1	2606.45	381.81	4831.08	12.6279	3.65855	5.91434e-21	3.37033e-18	1.54318	1.66362	2.03869	11.0399	17.3982	31.2266
202	CRYBG1	crystallin beta-gamma domain containing 1	598.334	1091.36	105.308	0.0963296	-3.37588	7.44932e-21	4.09867e-18	6.02119	5.55461	6.74893	0.327848	0.766905	0.479912
10085	EDIL3	EGF like repeats and discoidin domains 3	2204.81	168.585	4241.03	25.1256	4.65108	6.91904e-20	3.68001e-17	1.4299	2.19208	0.835575	41.2287	13.0644	45.9594
22875	ENPP4	ectonucleotide pyrophosphatase/phosphodiesterase 4	121.875	238.831	4.91936	0.021508	-5.53898	1.89287e-19	9.51701e-17	2.22224	1.7193	2.53946	0.0208555	0.0357196	0.0625541
4642	MYO1D	myosin ID	4704.15	8071.86	1336.44	0.165126	-2.59836	1.90865e-19	9.51701e-17	62.0524	43.2266	59.5618	6.43817	9.05156	8.62844
6943	TCF21	transcription factor 21	131.368	3.18804	259.548	77.7572	6.2809	4.63984e-19	2.24343e-16	0	0.0231905	0.0634567	2.30366	1.58318	2.6394
10846	PDE10A	phosphodiesterase 10A	200.859	8.12569	393.592	47.8688	5.58101	5.03501e-19	2.35282e-16	0.0196265	0.0498972	0.0512007	1.36033	2.81592	1.14156
5743	PTGS2	prostaglandin-endoperoxide synthase 2	2207.43	71.4062	4343.46	60.4572	5.91784	5.16099e-19	2.35282e-16	1.27249	0.358172	0.463692	9.49319	32.8829	67.6159
3553	IL1B	interleukin 1 beta	229.858	0.776138	458.94	496.71	8.95626	5.48487e-19	2.43102e-16	0.0363489	0	0.0316083	10.2295	2.41043	22.048
5608	MAP2K6	mitogen-activated protein kinase kinase 6	225.878	449.049	2.70635	0.00631182	-7.30773	1.01012e-18	4.35609e-16	0.903822	2.39555	0.538097	0	0.0138164	0.00733217
80781	COL18A1	collagen type XVIII alpha 1 chain	3901.49	7088.39	714.593	0.100548	-3.31405	3.64127e-18	1.52895e-15	59.1619	37.6024	25.8499	2.81508	5.39163	2.55944
6664	SOX11	SRY-box 11	89.8081	1.21439	178.402	133.622	7.06202	7.26804e-18	2.9305e-15	0.0124901	0.00595388	0	1.14556	0.628867	0.512804
3383	ICAM1	intercellular adhesion molecule 1	1005.64	102.598	1908.68	18.5907	4.21651	7.34646e-18	2.9305e-15	0.922607	1.79117	1.2253	17.43	9.81581	39.3306
29091	STXBP6	syntaxin binding protein 6	450.361	848.192	52.5303	0.0623753	-4.00288	1.57148e-17	6.11573e-15	4.77905	8.34093	8.12136	0.280978	0.235022	0.678845
57687	VAT1L	vesicle amine transport 1 like	318.664	15.6612	621.668	39.6494	5.30923	3.08583e-17	1.17232e-14	0.244173	0.260175	0.0249798	3.20969	6.65848	8.69814
125	ADH1B	alcohol dehydrogenase 1B (class I), beta polypeptide	1076.97	2077.18	76.7632	0.0368285	-4.76303	1.43021e-16	5.22375e-14	51.7803	35.807	8.27855	1.61864	0.700987	0.728242
7225	TRPC6	transient receptor potential cation channel subfamily C member 6	228.682	451.892	5.47192	0.012343	-6.34017	1.44049e-16	5.22375e-14	3.14047	7.8228	1.22172	0.0564347	0.0362462	0.0403941
1038	CDR1	cerebellar degeneration related protein 1	694.828	1155.97	233.688	0.201762	-2.30927	2.43363e-16	8.6291e-14	35.001	38.6841	38.6376	6.68725	6.94923	6.59714
285084	LINC01305	long intergenic non-protein coding RNA 1305	158.076	309.481	6.67107	0.0222986	-5.4869	2.55197e-16	8.85202e-14	7.4996	3.07613	2.41145	0.0312632	0.074963	0.136394
3856	KRT8	keratin 8	694.055	35.1092	1353	38.3934	5.26279	3.77936e-16	1.28305e-13	0.507971	0.540166	0.543658	4.83291	38.9278	11.0486
1718	DHCR24	24-dehydrocholesterol reductase	5358.53	9552.13	1164.93	0.121918	-3.03602	4.40654e-16	1.43907e-13	79.6813	119.884	80.1491	5.47304	13.2299	12.0216
80243	PREX2	phosphatidylinositol-3,4,5-trisphosphate dependent Rac exchange factor 2	30.5522	61.1045	0	0.00198073	-8.97975	4.41932e-16	1.43907e-13	0.266961	0.200932	0.203635	0	0	0
10154	PLXNC1	plexin C1	390.781	713.301	68.2615	0.0953897	-3.39002	5.60758e-16	1.78949e-13	6.21349	2.26417	3.74352	0.27866	0.418525	0.315622
9568	GABBR2	gamma-aminobutyric acid type B receptor subunit 2	271.49	531.521	11.4593	0.0220382	-5.50385	7.08578e-16	2.21688e-13	7.34725	3.41714	1.30071	0.0449684	0.0462108	0.133346
51302	CYP39A1	cytochrome P450 family 39 subfamily A member 1	35.4828	70.9656	0	0.00170462	-9.19633	1.29229e-15	3.90531e-13	1.87247	0.953441	0.777127	0	0	0
7851	MALL	mal, T-cell differentiation protein like	977.29	124.23	1830.35	14.6624	3.87405	1.2972e-15	3.90531e-13	3.27308	1.33977	0.727022	18.7385	13.9698	34.8737
39	ACAT2	acetyl-CoA acetyltransferase 2	696.321	1178.35	214.287	0.181704	-2.46034	1.40705e-15	4.11102e-13	17.5441	21.3861	25.2762	2.89228	3.52313	4.06249
2627	GATA6	GATA binding protein 6	847.526	77.4358	1617.62	20.9306	4.38754	1.41706e-15	4.11102e-13	0.374925	1.66349	0.476502	21.6093	9.79276	16.6549
64332	NFKBIZ	NFKB inhibitor zeta	659.604	204.335	1114.87	5.44332	2.44449	1.57533e-15	4.48857e-13	1.68658	2.04085	2.39172	8.79063	9.48756	11.6614
23012	STK38L	serine/threonine kinase 38 like	1537.6	527.75	2547.44	4.81504	2.26755	1.61755e-15	4.528e-13	4.75481	4.86928	3.52146	22.5176	14.3024	19.3233
8470	SORBS2	sorbin and SH3 domain containing 2	466.359	26.3707	906.347	34.4205	5.1052	1.69953e-15	4.67546e-13	0.0716141	0.233273	0.0518953	6.60035	1.94943	2.52897
687	KLF9	Kruppel like factor 9	1833.13	630.96	3035.29	4.79585	2.26179	1.75471e-15	4.74546e-13	5.83399	4.93402	4.66401	24.9632	23.6371	16.7819
79776	ZFHX4	zinc finger homeobox 4	1734.34	547.21	2921.46	5.32608	2.41307	1.84339e-15	4.90219e-13	2.23919	1.69593	1.09909	6.69899	9.33685	7.52962
26153	KIF26A	kinesin family member 26A	76.3428	152.389	0.296586	0.00258284	-8.59683	2.4678e-15	6.45511e-13	1.74061	0.215115	1.01608	0	0.00494798	0
1193	CLIC2	chloride intracellular channel 2	85.7973	168.001	3.59328	0.0217812	-5.52077	3.53809e-15	9.10546e-13	4.66893	1.50302	2.00364	0.0483068	0.0620518	0.0395159
7980	TFPI2	tissue factor pathway inhibitor 2	1377.06	302.934	2451.18	8.06856	3.01231	3.91161e-15	9.90531e-13	3.01716	3.95758	7.09623	29.0138	47.7195	25.7727
9423	NTN1	netrin 1	255.006	497.466	12.5465	0.0255591	-5.29002	3.97305e-15	9.90531e-13	6.96865	1.65658	2.42552	0.0218573	0.101075	0.116218
646576	HHIP-AS1	HHIP antisense RNA 1	75.8703	1.98377	149.757	70.1953	6.1333	5.51612e-15	1.35408e-12	0.0481012	0.0458585	0.125484	7.55884	2.68768	4.56105
64399	HHIP	hedgehog interacting protein	443.653	3.76839	883.537	230.645	7.84953	5.62848e-15	1.36073e-12	0	0.0876149	0.0399572	20.1888	1.31665	6.11634
366	AQP9	aquaporin 9	77.7473	150.973	4.52152	0.030897	-5.01639	9.44848e-15	2.21967e-12	1.61375	0.845669	1.34753	0.0127712	0.0459342	0.0417883
358	AQP1	aquaporin 1 (Colton blood group)	2054.3	3912.39	196.218	0.049886	-4.32522	9.45963e-15	2.21967e-12	30.8713	27.0129	45.8286	3.14829	0.680741	0.748587
83481	EPPK1	epiplakin 1	72.941	0.772763	145.109	156.922	7.2939	1.23375e-14	2.85301e-12	0	0	0.0118344	1.14656	0.300826	0.578708
57520	HECW2	HECT, C2 and WW domain containing E3 ubiquitin protein ligase 2	811.762	209.974	1413.55	6.69936	2.74402	1.54658e-14	3.52531e-12	0.861546	0.615001	0.658831	6.5033	2.84173	3.22067
343637	RSPO4	R-spondin 4	58.3903	116.021	0.760002	0.00790333	-6.98332	1.64043e-14	3.68657e-12	2.03009	0.670696	2.77908	0	0.0123416	0.0196485
627	BDNF	brain derived neurotrophic factor	906.107	86.8965	1725.32	19.8986	4.3146	2.34337e-14	5.19318e-12	0.122317	0.405082	0.106365	3.12729	2.01004	6.40018
3949	LDLR	low density lipoprotein receptor	3938.53	6467.34	1409.72	0.217583	-2.20036	2.58062e-14	5.6406e-12	33.7516	39.2092	31.4129	6.21508	8.2238	5.81861
6414	SELENOP	selenoprotein P	190.103	371.266	8.94109	0.0243013	-5.36282	2.64556e-14	5.70439e-12	13.6993	3.28166	3.91731	0.0552136	0.226956	0.146789
5648	MASP1	mannan binding lectin serine peptidase 1	2545.67	4572.42	518.932	0.113301	-3.14176	2.75065e-14	5.85192e-12	26.9038	23.9146	7.91681	1.70909	2.47556	1.65638
2044	EPHA5	EPH receptor A5	264.098	4.16489	524.032	124.282	6.95747	3.86049e-14	8.105e-12	0.0161001	0.0306989	0.00466679	0.291805	1.74648	3.84808
5212	VIT	vitrin	607.875	1124.38	91.3683	0.0811847	-3.62265	4.12296e-14	8.54364e-12	25.9583	10.4884	5.5626	0.710887	0.948737	1.26877
4958	OMD	osteomodulin	83.741	161.146	6.336	0.0403025	-4.63299	7.80001e-14	1.594e-11	3.12737	1.59289	3.39007	0.0639941	0.0920671	0.125636
116372	LYPD1	LY6/PLAUR domain containing 1	121.408	0.389756	242.426	462.316	8.85274	7.89205e-14	1.594e-11	0.0110739	0	0	3.08341	0.271983	2.16505
2736	GLI2	GLI family zinc finger 2	966.926	409.322	1524.53	3.715	1.89336	9.89338e-14	1.97324e-11	2.71891	2.59214	2.36432	8.60348	8.81649	7.89886
56670	SUCNR1	succinate receptor 1	262.645	0.389756	524.9	999.55	9.96513	1.16921e-13	2.30319e-11	0.0130233	0	0	11.9524	0.855629	1.06303
285704	RGMB	repulsive guidance molecule family member b	4669.05	7576.32	1761.79	0.231773	-2.10922	1.19833e-13	2.33178e-11	80.4276	60.2653	70.3002	16.5443	15.4466	11.1627
2852	GPER1	G protein-coupled estrogen receptor 1	364.386	651.172	77.5989	0.119146	-3.0692	1.56529e-13	3.00913e-11	9.15436	7.30263	9.36351	0.46681	1.27227	0.996155
158471	PRUNE2	prune homolog 2	1455.06	2686.74	223.387	0.0833181	-3.58523	1.78157e-13	3.38414e-11	7.23395	11.8917	5.14214	0.299707	0.392203	1.13389
57018	CCNL1	cyclin L1	1568.37	649.04	2487.69	3.81901	1.9332	1.9701e-13	3.69823e-11	10.6464	7.70647	8.93059	35.1691	30.5722	26.1672
6319	SCD	stearoyl-CoA desaturase	14738.7	26590.8	2886.67	0.108357	-3.20613	2.60516e-13	4.83348e-11	223.16	163.568	232.269	8.9488	34.6931	15.9401
3422	IDI1	isopentenyl-diphosphate delta isomerase 1	1592.35	2528.86	655.838	0.258864	-1.94973	2.68439e-13	4.92324e-11	23.1325	29.5026	25.1735	6.02022	6.41538	5.58821
3855	KRT7	keratin 7	6230.6	1086.61	11374.6	10.4482	3.38518	3.04425e-13	5.51978e-11	11.0373	23.3939	44.5395	187.198	294.026	272.488
84913	ATOH8	atonal bHLH transcription factor 8	1099.99	309.982	1890	6.07743	2.60346	3.16546e-13	5.67507e-11	3.07405	2.28437	1.43752	14.3279	6.83725	15.0932
3486	IGFBP3	insulin like growth factor binding protein 3	164867	40277.4	289456	7.16324	2.84061	3.72377e-13	6.60183e-11	419.06	511.707	666.105	5164.16	2999.94	2050.24
9353	SLIT2	slit guidance ligand 2	3303.18	5560.72	1045.64	0.187519	-2.41489	4.07024e-13	7.13679e-11	41.1241	20.5843	25.6051	3.04827	5.61897	5.68566
221476	PI16	peptidase inhibitor 16	21781.6	440.19	43123.1	97.9986	6.61469	4.179e-13	7.24784e-11	6.72203	9.04038	5.69877	112.159	1629.48	139.383
56956	LHX9	LIM homeobox 9	162.333	0.779512	323.887	349.62	8.44964	7.36604e-13	1.25551e-10	0.0404988	0	0	10.6835	1.25578	1.39552
54463	RETREG1	reticulophagy regulator 1	79.1036	151.677	6.52992	0.0435627	-4.52076	7.4718e-13	1.25551e-10	2.14569	0.924745	2.18535	0.0526876	0.081215	0.0646492
6423	SFRP2	secreted frizzled related protein 2	942.415	1874.45	10.3805	0.00552889	-7.4988	7.47517e-13	1.25551e-10	37.8965	35.9992	45.2316	0	0.588026	0
23551	RASD2	RASD family member 2	286.946	13.1806	560.712	42.3029	5.40268	8.17179e-13	1.35822e-10	0.219854	0.279472	0.0637271	10.8157	1.41744	8.92803
1123	CHN1	chimerin 1	2273.48	4036.46	510.501	0.126434	-2.98354	8.99389e-13	1.47945e-10	43.4943	51.2098	45.8071	1.9756	6.93032	7.05934
147372	CCBE1	collagen and calcium binding EGF domains 1	3111.53	4953.67	1269.4	0.255768	-1.96709	1.27536e-12	2.0765e-10	37.3761	37.209	25.9891	6.97987	8.19281	7.65257
27346	TMEM97	transmembrane protein 97	511.38	878.055	144.705	0.1646	-2.60296	1.31176e-12	2.11418e-10	10.5381	16.7784	15.4328	2.67321	1.44514	2.20746
5241	PGR	progesterone receptor	19.3719	38.7438	0	0.0031301	-8.31957	1.44935e-12	2.31259e-10	0.104949	0.138008	0.0818211	0	0	0
57528	KCTD16	potassium channel tetramerization domain containing 16	223.46	20.3362	426.584	20.8541	4.38226	1.72956e-12	2.73237e-10	0.147079	0.200316	0.146168	4.28104	0.948239	4.01545
59284	CACNG7	calcium voltage-gated channel auxiliary subunit gamma 7	90.7782	7.52722	174.029	22.5343	4.49405	2.19678e-12	3.43645e-10	0.278638	0.0664117	0.0807663	2.03948	2.66613	3.67715
151354	FAM84A	family with sequence similarity 84 member A	85.8237	165.669	5.97807	0.0373097	-4.7443	2.44173e-12	3.78255e-10	0.70108	0.639332	0.6229	0	0.0311938	0.0322804
51339	DACT1	dishevelled binding antagonist of beta catenin 1	2092.05	406.447	3777.64	9.26848	3.21233	2.5672e-12	3.93868e-10	0.999161	1.7852	4.06108	16.9284	23.263	17.5919
26157	GIMAP2	GTPase, IMAP family member 2	25.2821	49.9718	0.592465	0.0133517	-6.22683	2.70845e-12	4.11581e-10	2.45443	1.08	0.985075	0.0225621	0.0231855	0
287	ANK2	ankyrin 2	813.321	1435.29	191.35	0.132867	-2.91194	3.27278e-12	4.92647e-10	6.86585	3.2675	2.73576	0.333838	0.810453	0.339066
6506	SLC1A2	solute carrier family 1 member 2	156.066	295.715	16.4164	0.056518	-4.14514	4.16848e-12	6.21609e-10	1.30872	0.681692	1.03629	0.025893	0.0292693	0.0931964
54843	SYTL2	synaptotagmin like 2	560.117	973.59	146.645	0.150524	-2.73194	4.27999e-12	6.32329e-10	7.13465	10.1231	3.75813	1.15758	0.720599	0.937816
92154	MTSS1L	MTSS1L, I-BAR domain containing	2957.99	4741.57	1174.4	0.24716	-2.01649	4.64656e-12	6.80188e-10	46.836	46.1543	28.284	9.05374	9.54571	7.91948
2861	GPR37	G protein-coupled receptor 37	49.3749	97.3595	1.39025	0.0170653	-5.87279	5.02537e-12	7.28952e-10	0.685092	1.57845	0.906028	0	0	0.0418568
2078	ERG	ERG, ETS transcription factor	77.7953	2.03227	153.558	71.7254	6.16441	5.57917e-12	8.01993e-10	0.00702045	0.0133862	0.0122097	0.213933	1.37941	0.645103
8322	FZD4	frizzled class receptor 4	1281.36	381.057	2181.65	5.71612	2.51504	5.7157e-12	8.14283e-10	2.22398	2.88555	1.40242	13.5216	13.0723	6.44652
25907	TMEM158	transmembrane protein 158 (gene/pseudogene)	435.871	806.19	65.5523	0.081289	-3.6208	5.91125e-12	8.34689e-10	27.3571	5.86417	23.127	0.980064	0.989157	2.01859
7022	TFAP2C	transcription factor AP-2 gamma	251.364	468.926	33.8016	0.0723277	-3.78931	6.01195e-12	8.41462e-10	9.29366	4.09497	7.70148	0.147627	0.595151	0.594517
5420	PODXL	podocalyxin like	2456.53	776.466	4136.59	5.30263	2.40671	6.80968e-12	9.44828e-10	8.47151	3.48739	4.89001	29.0278	17.3593	31.3906
25805	BAMBI	BMP and activin membrane bound inhibitor	377.113	87.1956	667.03	7.64965	2.93539	7.14127e-12	9.82294e-10	2.24245	3.13157	1.0162	14.8708	14.7193	13.909
6307	MSMO1	methylsterol monooxygenase 1	3004.67	4986.67	1022.67	0.204853	-2.28734	7.63235e-12	1.04087e-09	71.1181	111.513	97.4188	13.376	23.8446	14.4537
54566	EPB41L4B	erythrocyte membrane protein band 4.1 like 4B	91.4126	4.01604	178.809	43.0395	5.42759	7.78846e-12	1.05316e-09	0.0138129	0.0197534	0.0300287	1.32466	0.254441	0.962071
5999	RGS4	regulator of G protein signaling 4	3308.26	85.849	6530.68	75.3635	6.23579	8.36782e-12	1.12199e-09	1.77153	0.445056	0.301853	125.618	8.73137	24.7827
55859	BEX1	brain expressed X-linked 1	408.314	17.7899	798.839	45.1365	5.49622	8.79892e-12	1.16996e-09	0.189503	1.92712	0.384507	17.1354	69.6596	17.5677
255324	EPGN	epithelial mitogen	151.264	2.85352	299.674	100.946	6.65743	9.20669e-12	1.21407e-09	0.0182536	0.0522077	0.0476191	8.70353	1.33375	1.08847
1717	DHCR7	7-dehydrocholesterol reductase	1746.52	2749.69	743.355	0.269834	-1.88986	1.02474e-11	1.34023e-09	40.701	40.3137	43.9477	7.67789	12.1893	10.2288
2224	FDPS	farnesyl diphosphate synthase	1294.38	1996.65	592.109	0.295742	-1.75759	1.06062e-11	1.37587e-09	43.7438	42.8322	50.5642	12.9007	11.9496	11.2903
10231	RCAN2	regulator of calcineurin 2	2055.41	3933.32	177.486	0.045093	-4.47095	1.17002e-11	1.50555e-09	76.618	37.2637	15.2219	0.342127	2.19318	2.51213
1844	DUSP2	dual specificity phosphatase 2	180.743	7.79117	353.695	44.8312	5.48643	1.53407e-11	1.95821e-09	0.12926	0.277274	0.168603	16.277	1.98418	5.08587
9536	PTGES	prostaglandin E synthase	698.233	183.971	1212.5	6.55765	2.71318	1.76459e-11	2.22779e-09	8.13559	3.19547	2.19921	26.126	28.962	21.1333
4969	OGN	osteoglycin	81.7944	154.648	8.94039	0.0583889	-4.09816	1.77319e-11	2.22779e-09	2.32034	1.24126	1.17701	0.0385116	0.118727	0.0819084
618	BCYRN1	brain cytoplasmic RNA 1	507.195	152.025	862.365	5.66636	2.50242	1.97101e-11	2.45699e-09	24.517	44.8453	29.9961	209.005	119.38	178.634
1759	DNM1	dynamin 1	1192.18	2007.76	376.608	0.187091	-2.41819	2.64479e-11	3.27134e-09	28.6859	11.1733	16.1658	1.84316	3.10659	4.19198
3157	HMGCS1	3-hydroxy-3-methylglutaryl-CoA synthase 1	1866.01	2953.61	778.404	0.263162	-1.92598	2.74717e-11	3.37183e-09	17.7001	23.3551	20.7429	4.08307	5.81525	4.6911
4162	MCAM	melanoma cell adhesion molecule	1610.54	217.769	3003.31	13.8041	3.78703	2.87476e-11	3.5015e-09	0.849769	4.86089	2.27367	31.2457	17.68	52.8764
26507	CNNM1	cyclin and CBS domain divalent metal cation transport mediator 1	46.5037	87.9591	5.04841	0.0590376	-4.08222	3.29497e-11	3.98292e-09	0.626782	0.471314	0.713924	0.021099	0.0325229	0.0388336
116154	PHACTR3	phosphatase and actin regulator 3	34.2219	67.4522	0.991711	0.0173467	-5.84919	3.6982e-11	4.43673e-09	1.72424	0.445529	0.476435	0	0.0098945	0.0236288
3566	IL4R	interleukin 4 receptor	957.624	454.02	1461.23	3.20953	1.68236	4.37568e-11	5.21033e-09	4.78525	4.34611	4.96095	12.9183	12.3094	15.0497
25789	TMEM59L	transmembrane protein 59 like	314.608	80.9862	548.229	6.77221	2.75963	4.44892e-11	5.2583e-09	1.64798	3.11022	1.49155	12.9415	11.4818	13.6768
2304	FOXE1	forkhead box E1	99.8884	0	199.777	1640.94	10.6803	4.88347e-11	5.72947e-09	0	0	0	3.72254	0.0869406	2.65293
5549	PRELP	proline and arginine rich end leucine rich repeat protein	433.954	766.76	101.148	0.131611	-2.92565	5.12741e-11	5.97175e-09	7.93181	5.85557	2.70996	0.477732	0.959547	0.461847
2331	FMOD	fibromodulin	617.5	1062.97	172.027	0.161662	-2.62895	5.22696e-11	6.04358e-09	11.5689	9.53125	20.062	1.07883	2.40204	2.49225
1832	DSP	desmoplakin	14298.1	2395.51	26200.8	10.8924	3.44525	5.32624e-11	6.11406e-09	8.20627	9.40499	9.21755	171.48	30.491	57.0758
57863	CADM3	cell adhesion molecule 3	92.4778	183.668	1.28759	0.00787339	-6.9888	5.51045e-11	6.28034e-09	0.216719	2.28567	3.06239	0.00809319	0.00831679	0.0198611
4060	LUM	lumican	12692.6	20703.5	4681.84	0.225708	-2.14747	5.7379e-11	6.49319e-09	518.979	491.2	239.521	78.1538	91.1363	79.6406
3485	IGFBP2	insulin like growth factor binding protein 2	260.897	511.3	10.4946	0.0207487	-5.59083	6.84454e-11	7.69095e-09	22.1229	1.04155	8.09666	0.133521	0.152456	0.254853
27286	SRPX2	sushi repeat containing protein, X-linked 2	818.564	1333.67	303.463	0.226727	-2.14097	7.76069e-11	8.65941e-09	34.4605	15.4076	28.5825	5.66013	3.77081	6.16131
60598	KCNK15	potassium two pore domain channel subfamily K member 15	68.2694	131.193	5.3457	0.0416431	-4.58578	8.06159e-11	8.93268e-09	3.44079	0.840595	2.46844	0.0385481	0.105635	0.0945993
81029	WNT5B	Wnt family member 5B	1506.39	2474.01	538.764	0.21743	-2.20138	8.7539e-11	9.63291e-09	16.0621	29.1091	37.3309	5.29593	5.02982	5.938
2997	GYS1	glycogen synthase 1	1858.96	870.432	2847.48	3.26156	1.70556	9.14358e-11	9.92791e-09	11.7841	9.02503	9.88079	28.6769	26.9279	33.0063
2202	EFEMP1	EGF containing fibulin extracellular matrix protein 1	15752.7	4374.55	27130.8	6.18769	2.6294	9.14642e-11	9.92791e-09	61.7365	57.1131	60.4797	319.584	518.511	145.043
109729127	KRT7-AS	KRT7 antisense RNA 1	58.5822	5.17181	111.993	20.9856	4.39133	9.9484e-11	1.07255e-08	0.0320675	0.091717	0.250968	2.41423	2.91411	2.0846
1301	COL11A1	collagen type XI alpha 1 chain	2013.73	105.911	3921.55	37.0631	5.21191	1.10524e-10	1.18357e-08	0.116784	1.32911	0.272925	36.5644	12.4143	9.53607
10642	IGF2BP1	insulin like growth factor 2 mRNA binding protein 1	555.791	112.043	999.54	8.90134	3.15402	1.13931e-10	1.21192e-08	0.211121	0.692632	0.669553	6.38152	2.66126	3.71484
2893	GRIA4	glutamate ionotropic receptor AMPA type subunit 4	28.7382	57.0129	0.463417	0.0112784	-6.47029	1.2185e-10	1.28503e-08	0.233105	0.117655	0.554455	0	0	0.00670207
23231	SEL1L3	SEL1L family member 3	3109.2	1039.54	5178.85	4.97593	2.31497	1.22414e-10	1.28503e-08	4.72854	10.5436	11.0585	35.1539	41.5084	42.5312
11199	ANXA10	annexin A10	32.0824	0	64.1648	526.724	9.0409	1.38467e-10	1.44404e-08	0	0	0	3.53002	0.531424	0.864447
27123	DKK2	dickkopf WNT signaling pathway inhibitor 2	252.369	489.015	15.7243	0.0323149	-4.95166	1.45851e-10	1.51117e-08	9.14746	4.6959	3.63224	0.286255	0	0.197574
5358	PLS3	plastin 3	13293.6	5593.63	20993.6	3.74446	1.90476	1.69853e-10	1.7485e-08	53.699	62.6596	46.26	219.974	165.96	155.833
4128	MAOA	monoamine oxidase A	153.097	298.234	7.96007	0.0274997	-5.18444	1.73175e-10	1.77127e-08	0.871129	4.34349	1.49762	0.0119657	0.0614812	0.0929873
27295	PDLIM3	PDZ and LIM domain 3	284.765	11.3324	558.198	48.1246	5.5887	1.86358e-10	1.89397e-08	0.161202	0.0341525	0.280357	11.5905	0.868831	8.09799
2919	CXCL1	C-X-C motif chemokine ligand 1	502.283	28.7671	975.799	33.5841	5.06971	1.93811e-10	1.95725e-08	1.53091	0.35502	0.971451	5.78503	12.2962	66.5955
54039	PCBP3	poly(rC) binding protein 3	155.783	304.643	6.92342	0.022727	-5.45945	1.95445e-10	1.95852e-08	5.19784	2.59861	3.63801	0	0.204337	0.0232368
55450	CAMK2N1	calcium/calmodulin dependent protein kinase II inhibitor 1	1102.97	1945.89	260.05	0.13368	-2.90315	1.96392e-10	1.95852e-08	44.1673	34.9317	26.8265	1.6468	3.01485	7.91286
10857	PGRMC1	progesterone receptor membrane component 1	6125.72	9392.94	2858.5	0.303585	-1.71983	2.32886e-10	2.29927e-08	249.099	199.884	176.122	49.6242	62.163	55.9184
114780	PKD1L2	polycystin 1 like 2 (gene/pseudogene)	20.3739	40.1561	0.591758	0.0166638	-5.90714	2.33443e-10	2.29927e-08	0.295619	0.215875	0.0875116	0.00751637	0	0
3321	IGSF3	immunoglobulin superfamily member 3	82.4492	155.763	9.13573	0.0589864	-4.08347	2.72976e-10	2.67215e-08	0.691129	0.977731	0.995194	0.0177615	0.086698	0.0363231
92211	CDHR1	cadherin related family member 1	12.8755	25.751	0	0.00468646	-7.73729	2.77633e-10	2.70116e-08	0.223067	0.134689	0.0969874	0	0	0
4883	NPR3	natriuretic peptide receptor 3	1455.29	287.219	2623.36	9.12101	3.18919	3.1297e-10	3.02652e-08	2.30362	1.9124	0.597875	6.31465	9.5574	22.8896
25840	METTL7A	methyltransferase like 7A	354.33	639.188	69.472	0.108312	-3.20673	3.27626e-10	3.14915e-08	15.1466	5.49745	4.17623	0.547042	1.16376	0.596655
53833	IL20RB	interleukin 20 receptor subunit beta	492.762	899.078	86.4455	0.0960212	-3.3805	3.42913e-10	3.27635e-08	7.58476	27.9857	18.4676	1.87639	2.12432	0.728436
115207	KCTD12	potassium channel tetramerization domain containing 12	6305.64	1991.53	10619.7	5.30492	2.40733	3.77986e-10	3.58997e-08	21.6859	8.06519	11.8278	89.4611	39.8554	61.5146
131583	FAM43A	family with sequence similarity 43 member A	1007.13	209.627	1804.64	8.56367	3.09823	4.15403e-10	3.9039e-08	3.8782	2.70701	1.98731	41.7312	9.72708	12.4057
64220	STRA6	stimulated by retinoic acid 6	36.9319	1.55228	72.3114	42.0446	5.39385	4.15933e-10	3.9039e-08	0.0187405	0	0.0162964	0.660658	0.172605	0.563331
91653	BOC	BOC cell adhesion associated, oncogene regulated	856.699	1402.24	311.163	0.221598	-2.17398	4.48504e-10	4.18499e-08	11.0635	10.0249	7.91333	1.05683	2.89971	1.74631
2051	EPHB6	EPH receptor B6	430.742	831.675	29.8091	0.0359778	-4.79675	4.60542e-10	4.27233e-08	2.47958	13.6432	4.63147	0.0664378	0.484741	0.135869
8863	PER3	period circadian regulator 3	740.529	1187.78	293.282	0.24631	-2.02145	4.89103e-10	4.51106e-08	10.5326	5.30481	5.2272	1.13493	1.61908	1.77305
414152	C10orf105	chromosome 10 open reading frame 105	43.9327	85.3915	2.47393	0.0300376	-5.05709	5.0843e-10	4.66236e-08	1.39051	0.578669	0.307089	0.00659396	0.0338807	0.016182
4597	MVD	mevalonate diphosphate decarboxylase	930.953	1405.57	456.337	0.324051	-1.62571	5.51277e-10	5.02639e-08	32.4006	34.7756	28.6339	8.44463	10.4784	8.728
8076	MFAP5	microfibril associated protein 5	8961.23	2479.96	15442.5	6.22836	2.63885	5.97016e-10	5.41249e-08	23.2997	58.014	21.207	184.265	253.329	140.053
3992	FADS1	fatty acid desaturase 1	4074.84	6401.26	1748.41	0.27241	-1.87615	6.10142e-10	5.50024e-08	69.8002	45.922	69.1063	10.5406	18.1312	15.9503
50937	CDON	cell adhesion associated, oncogene regulated	517.173	968.776	65.5706	0.0675083	-3.88879	6.33935e-10	5.68263e-08	10.5449	2.91389	1.90729	0.11632	0.521963	0.244223
83849	SYT15	synaptotagmin 15	607.603	141.123	1074.08	7.60065	2.92612	7.71473e-10	6.87688e-08	1.14225	1.089	0.878358	2.09828	9.22204	9.80028
81621	KAZALD1	Kazal type serine peptidase inhibitor domain 1	424.761	142.093	707.43	4.95767	2.30966	8.09612e-10	7.17676e-08	2.07327	1.28739	1.22169	6.32436	9.12889	4.44677
4325	MMP16	matrix metallopeptidase 16	674.092	177.413	1170.77	6.55694	2.71302	8.70294e-10	7.65926e-08	1.46978	0.762084	1.36031	11.807	3.35654	5.47403
221091	LRRN4CL	LRRN4 C-terminal like	577.539	1070.73	84.3491	0.0784809	-3.67151	8.73643e-10	7.65926e-08	34.6293	12.4508	7.60152	0.692226	2.39273	0.586845
8728	ADAM19	ADAM metallopeptidase domain 19	2722.91	1076.28	4369.54	4.05195	2.01862	8.90867e-10	7.76758e-08	5.35415	8.6745	6.59945	32.3104	18.7318	24.0337
3638	INSIG1	insulin induced gene 1	3638.39	6053.95	1222.83	0.201722	-2.30956	9.61319e-10	8.33631e-08	69.0755	72.0054	71.3392	6.93301	21.2624	10.0651
5618	PRLR	prolactin receptor	57.5725	108.837	6.3082	0.0602583	-4.0527	9.80643e-10	8.45791e-08	0.502752	0.215284	0.38161	0.0127287	0.00784824	0.0354019
5737	PTGFR	prostaglandin F receptor	2315.36	4166.18	464.54	0.111089	-3.17021	1.01719e-09	8.72593e-08	65.1181	15.5994	20.8717	1.54556	5.26342	2.84712
586	BCAT1	branched chain amino acid transaminase 1	6538.17	2981.43	10094.9	3.37987	1.75697	1.04172e-09	8.88864e-08	12.5811	12.7254	11.6255	27.6005	45.4247	38.2619
6444	SGCD	sarcoglycan delta	4659.17	8331.71	986.624	0.118227	-3.08037	1.42623e-09	1.21047e-07	17.627	37.8823	45.0851	3.77374	1.26987	5.80074
316	AOX1	aldehyde oxidase 1	1531.1	2518.23	543.958	0.215814	-2.21214	1.44844e-09	1.22282e-07	21.9767	22.8989	19.7728	1.89285	6.29632	4.2729
30811	HUNK	hormonally up-regulated Neu-associated kinase	248.183	452.693	43.6724	0.096863	-3.36791	1.51473e-09	1.27205e-07	2.66907	2.93827	2.15428	0.0572715	0.321432	0.291906
9388	LIPG	lipase G, endothelial type	61.2238	5.96145	116.486	18.971	4.24573	1.59258e-09	1.33043e-07	0.0783838	0.0373646	0.0681611	1.6158	0.441181	1.07273
100130417	LOC100130417	uncharacterized LOC100130417	96.2451	18.3174	174.173	9.46827	3.2431	1.60108e-09	1.33057e-07	0.578537	0.584008	0.295933	3.92449	3.30156	5.04001
123	PLIN2	perilipin 2	3875.17	1610.42	6139.91	3.80496	1.92788	1.64905e-09	1.36333e-07	36.0915	27.7483	23.9774	59.6884	126.252	109.621
94274	PPP1R14A	protein phosphatase 1 regulatory inhibitor subunit 14A	179.811	16.337	343.286	20.8389	4.3812	1.96946e-09	1.61983e-07	1.19133	1.13578	0.365631	33.6652	8.43368	6.98744
6092	ROBO2	roundabout guidance receptor 2	159.674	293.548	25.7996	0.0874296	-3.51573	2.04963e-09	1.67221e-07	2.25931	1.07699	0.759533	0.107857	0.150167	0.0512299
140876	RIPOR3	RIPOR family member 3	110.189	207.971	12.4067	0.0600238	-4.05832	2.05411e-09	1.67221e-07	2.97533	0.814567	1.25868	0.0300301	0.135783	0.0933478
90853	SPOCD1	SPOC domain containing 1	1420.46	393.989	2446.92	6.20768	2.63405	2.12383e-09	1.7202e-07	1.69271	5.64283	2.79571	26.7581	12.8209	17.6242
1634	DCN	decorin	31093.9	50205.3	11982.5	0.237909	-2.07152	2.14612e-09	1.72947e-07	690.293	390.519	242.562	89.8632	97.511	86.1738
10659	CELF2	CUGBP Elav-like family member 2	1075.95	1899.39	252.511	0.132589	-2.91497	2.16118e-09	1.73285e-07	7.67625	2.72812	2.87195	0.192482	0.833966	0.495057
645369	TMEM200C	transmembrane protein 200C	23.1037	0.386382	45.821	87.4927	6.45109	2.21009e-09	1.76321e-07	0	0	0.0143613	0.927587	0.243374	0.379392
3569	IL6	interleukin 6	1142.99	64.2426	2221.75	34.5011	5.10857	2.38367e-09	1.88538e-07	0.595339	2.48863	3.54423	29.9078	12.7379	170.405
10418	SPON1	spondin 1	443.185	843.871	42.4983	0.0500843	-4.3195	2.38685e-09	1.88538e-07	7.39858	1.2834	12.3235	0.304003	0.514161	0.108797
83857	TMTC1	transmembrane and tetratricopeptide repeat containing 1	1165.45	2257.55	73.3601	0.0325684	-4.94038	2.52631e-09	1.9857e-07	5.52028	17.127	7.66921	0.0389297	0.734642	0.127381
441212	RP9P	RP9 pseudogene	276.43	456.676	96.1843	0.210112	-2.25077	2.61575e-09	2.04593e-07	16.8767	13.5283	14.4567	2.38303	3.47997	2.48287
5806	PTX3	pentraxin 3	29621.5	7981.47	51261.4	6.41907	2.68236	2.68685e-09	2.09129e-07	172.399	266.229	80.1615	979.161	1412.95	575.647
387836	CLEC2A	C-type lectin domain family 2 member A	30.2794	60.0953	0.463417	0.0106321	-6.55543	2.79712e-09	2.16655e-07	3.34737	0.297855	2.79438	0	0	0.0436294
6518	SLC2A5	solute carrier family 2 member 5	36.8256	3.34364	70.3076	20.7807	4.37717	3.7908e-09	2.92203e-07	0.0480305	0.0763185	0	0.52614	0.884744	0.923389
4232	MEST	mesoderm specific transcript	945.015	174.136	1715.9	9.81672	3.29524	3.82758e-09	2.9362e-07	2.40476	2.80029	1.74759	38.1178	17.1703	4.86103
64066	MMP27	matrix metallopeptidase 27	14.6681	29.3361	0	0.00410188	-7.9295	3.99919e-09	3.05316e-07	1.5869	0.378228	0.402483	0	0	0
2643	GCH1	GTP cyclohydrolase 1	222.43	29.648	415.213	13.9663	3.80388	4.06822e-09	3.07993e-07	0.323725	0.345667	0.225205	0.897507	3.80053	6.53165
3861	KRT14	keratin 14	180.402	3.25003	357.555	106.042	6.72849	4.07286e-09	3.07993e-07	0.133131	0.0951929	0.0289421	14.2786	9.7276	0.276551
285533	RNF175	ring finger protein 175	9.99289	19.6892	0.296586	0.0198731	-5.65304	4.48175e-09	3.37315e-07	0.798192	0.463203	0.362136	0	0.0213088	0
284654	RSPO1	R-spondin 1	31.9624	61.58	2.34488	0.0408496	-4.61353	4.53671e-09	3.39849e-07	0.432147	1.0712	0.916922	0	0.0424552	0.0422443
4088	SMAD3	SMAD family member 3	3478.04	1391.59	5564.49	3.98655	1.99514	4.6074e-09	3.42936e-07	13.4256	9.07654	4.65414	34.4554	28.3703	31.6048
30818	KCNIP3	potassium voltage-gated channel interacting protein 3	161.647	299.609	23.6842	0.0799863	-3.6441	4.62091e-09	3.42936e-07	5.50462	4.62853	2.58954	0.0862701	0.277043	0.529279
3156	HMGCR	3-hydroxy-3-methylglutaryl-CoA reductase	2006.41	3024.15	988.662	0.326387	-1.61534	4.93251e-09	3.64367e-07	25.3001	31.2581	26.5991	7.24254	9.20844	7.83549
3625	INHBB	inhibin beta B subunit	118.796	229.447	8.14472	0.0355955	-4.81216	5.11567e-09	3.76155e-07	6.62581	1.73309	1.18188	0.0304536	0.198202	0.0581272
6526	SLC5A3	solute carrier family 5 member 3	1543.13	2411.49	674.76	0.278671	-1.84336	5.24502e-09	3.83897e-07	12.363	5.94912	8.47341	2.648	1.44975	2.42486
55384	MEG3	maternally expressed 3 (non-protein coding)	3439.15	1699.97	5178.34	3.03795	1.6031	5.29481e-09	3.85771e-07	6.76966	5.25433	6.76712	13.8194	19.6854	17.1823
5493	PPL	periplakin	2061.66	4053.79	69.5352	0.0171136	-5.86872	5.65837e-09	4.09564e-07	59.8974	20.8047	5.73838	0.104311	1.08265	0.0682627
28959	TMEM176B	transmembrane protein 176B	32.5071	65.0143	0	0.0018753	-9.05866	5.6727e-09	4.09564e-07	0.231376	2.96569	0.51418	0	0	0
2170	FABP3	fatty acid binding protein 3	249.21	436.324	62.0954	0.14145	-2.82164	5.71932e-09	4.1107e-07	18.0064	8.97749	10.2824	2.04012	1.78753	0.755379
257019	FRMD3	FERM domain containing 3	122.791	22.954	222.629	9.61641	3.2655	6.52466e-09	4.6685e-07	0.142651	0.144	0.160531	2.01054	0.731632	1.09507
116159	CYYR1	cysteine and tyrosine rich 1	37.096	72.7099	1.48222	0.0208572	-5.58331	6.56978e-09	4.67512e-07	1.12385	0.151789	0.390912	0.00559591	0.0230021	0
100192378	ZFHX4-AS1	ZFHX4 antisense RNA 1	44.5139	4.80568	84.2222	17.0319	4.09017	6.59252e-09	4.67512e-07	0.222897	0.0910734	0.0553792	0.970331	2.67859	1.91434
664	BNIP3	BCL2 interacting protein 3	2794.93	1391.02	4198.83	3.01218	1.59081	6.70751e-09	4.73562e-07	34.5776	36.2397	36.853	82.9404	91.1283	115.843
79762	C1orf115	chromosome 1 open reading frame 115	180.376	348.491	12.2613	0.0360208	-4.79503	6.89364e-09	4.84559e-07	2.01533	7.79027	4.60428	0.010947	0.146243	0.313421
2222	FDFT1	farnesyl-diphosphate farnesyltransferase 1	2897.07	4288.79	1505.34	0.350157	-1.51393	7.31007e-09	5.11576e-07	32.4858	32.8071	34.6332	10.2955	11.0172	9.86809
105373869	LINC01614	long intergenic non-protein coding RNA 1614	188.663	21.3597	355.967	16.4661	4.04143	7.60655e-09	5.29558e-07	0.0752773	0.239225	0.894617	7.88627	4.93029	5.58034
10439	OLFM1	olfactomedin 1	183.129	340.043	26.2158	0.0775514	-3.6887	7.64668e-09	5.29558e-07	5.07265	2.67757	2.2701	0.0443553	0.311469	0.320504
3576	CXCL8	C-X-C motif chemokine ligand 8	742.964	12.386	1473.54	117.527	6.87685	7.66658e-09	5.29558e-07	0.191615	0.243575	0.472104	3.56831	2.07856	93.4219
348093	RBPMS2	RNA binding protein with multiple splicing 2	27.659	52.0234	3.29457	0.0648089	-3.94766	7.92087e-09	5.44765e-07	1.01799	0.767393	1.09109	0.0990184	0.0145363	0.0462851
717	C2	complement C2	112.445	206.473	18.417	0.0886633	-3.49552	8.25794e-09	5.65509e-07	0.506888	0.191576	0.199925	0.0270419	0.0300121	0.0115028
1595	CYP51A1	cytochrome P450 family 51 subfamily A member 1	3844.36	5742.54	1946.18	0.338293	-1.56366	8.41714e-09	5.73948e-07	71.4581	79.715	69.5118	19.3842	25.4107	21.8464
9424	KCNK6	potassium two pore domain channel subfamily K member 6	449.222	147.516	750.928	5.08235	2.34549	8.89427e-09	6.03902e-07	1.94833	3.26526	1.74773	15.5872	8.21041	7.83883
170690	ADAMTS16	ADAM metallopeptidase with thrombospondin type 1 motif 16	15.7116	0.772763	30.6505	33.345	5.0594	9.09123e-09	6.14659e-07	0	0	0.0190272	0.169962	0.241834	0.283411
5142	PDE4B	phosphodiesterase 4B	468.407	139.202	797.612	5.71438	2.5146	9.14221e-09	6.15498e-07	0.745529	0.787841	1.35127	2.32927	5.53732	7.03763
5915	RARB	retinoic acid receptor beta	79.0337	7.37317	150.694	20.2443	4.33945	9.30361e-09	6.23733e-07	0.113702	0.0963561	0.0109859	0.785058	0.791234	2.3897
249	ALPL	alkaline phosphatase, liver/bone/kidney	118.193	8.09744	228.289	27.8102	4.79754	9.99529e-09	6.67301e-07	0.188266	0.139602	0.0727611	0.624945	6.80744	2.48451
101928687	LINC01468	long intergenic non-protein coding RNA 1468	19.732	0	39.4641	326.58	8.35129	1.01208e-08	6.72862e-07	0	0	0	1.1085	0.227826	2.47097
8913	CACNA1G	calcium voltage-gated channel subunit alpha1 G	49.4485	92.3556	6.54132	0.0736901	-3.76239	1.05907e-08	7.01183e-07	0.526347	0.28603	0.338699	0.00943488	0.0161593	0.0463075
145270	PRIMA1	proline rich membrane anchor 1	15.9943	31.9886	0	0.00377875	-8.04787	1.06574e-08	7.02681e-07	0.686226	0.384005	0.0778344	0	0	0
157869	SBSPON	somatomedin B and thrombospondin type 1 domain containing	605.58	16.3167	1194.84	72.4626	6.17916	1.0742e-08	7.05348e-07	0.157703	0.232359	0.149603	31.7722	2.1215	0.784824
23243	ANKRD28	ankyrin repeat domain 28	2572.15	3960.96	1183.34	0.298277	-1.74528	1.09079e-08	7.12582e-07	12.8756	13.6145	11.1324	2.47169	4.55342	2.97196
9397	NMT2	N-myristoyltransferase 2	1699.17	834.699	2563.63	3.06229	1.61461	1.09415e-08	7.12582e-07	7.27931	5.23441	3.72772	15.1812	15.3576	13.0753
79974	CPED1	cadherin like and PC-esterase domain containing 1	1089.82	1904.4	275.245	0.144302	-2.79283	1.12975e-08	7.30112e-07	16.1594	9.75835	17.4298	0.499015	3.047	2.01254
100506211	MIR210HG	MIR210 host gene	167.498	40.1057	294.889	7.29382	2.86667	1.13022e-08	7.30112e-07	0.78023	0.450819	0.986871	3.53176	6.50378	4.39136
7010	TEK	TEK receptor tyrosine kinase	264.302	75.0498	453.553	6.0139	2.5883	1.1574e-08	7.44659e-07	0.895896	0.632686	0.432809	4.59965	3.60617	2.10295
10150	MBNL2	muscleblind like splicing regulator 2	4119.44	2131.75	6107.14	2.85769	1.51485	1.16807e-08	7.48505e-07	19.5304	18.6093	16.3165	48.0329	40.5829	49.5873
195828	ZNF367	zinc finger protein 367	270.98	451.14	90.8208	0.201043	-2.31442	1.19199e-08	7.60774e-07	6.07458	3.35141	6.16487	0.799743	0.83087	1.13587
3280	HES1	hes family bHLH transcription factor 1	208.078	30.8071	385.348	12.4209	3.6347	1.20137e-08	7.63708e-07	0.931735	0.994888	0.745402	19.5742	6.01849	3.71611
59277	NTN4	netrin 4	4745.55	380.485	9110.61	23.8889	4.57827	1.25072e-08	7.91921e-07	2.27992	6.09945	1.69935	173.377	25.634	16.3288
10611	PDLIM5	PDZ and LIM domain 5	5245.86	1869.17	8622.54	4.60298	2.20257	1.33832e-08	8.4404e-07	3.72632	7.6626	7.22058	35.9734	15.842	25.6457
64061	TSPYL2	TSPY like 2	849.038	440.103	1257.97	2.84748	1.50969	1.39395e-08	8.72309e-07	7.48984	5.06636	7.29996	16.8195	16.3503	16.8643
2737	GLI3	GLI family zinc finger 3	1190.08	1751.3	628.856	0.358234	-1.48103	1.39917e-08	8.72309e-07	11.5146	8.12742	7.68402	2.38445	3.0568	3.18823
643650	LINC00842	long intergenic non-protein coding RNA 842	58.3739	5.65518	111.093	19.2889	4.2697	1.39954e-08	8.72309e-07	0.0189262	0.0902187	0.131663	0.701128	1.17372	2.50691
117248	GALNT15	polypeptide N-acetylgalactosaminyltransferase 15	848.804	1485.58	212.033	0.14252	-2.81076	1.40907e-08	8.74829e-07	11.8806	7.43381	1.8478	0.597487	1.01236	1.0066
9975	NR1D2	nuclear receptor subfamily 1 group D member 2	3244.29	5014.07	1474.5	0.293116	-1.77046	1.62932e-08	1.00765e-06	59.8778	31.9138	26.4736	9.24911	11.5053	9.41992
338811	FAM19A2	family with sequence similarity 19 member A2, C-C motif chemokine like	34.5218	66.8007	2.24293	0.0345764	-4.85407	1.63807e-08	1.00915e-06	0.947882	0.225922	0.915846	0	0.0485012	0.0128694
1000	CDH2	cadherin 2	9234.93	3142.97	15326.9	4.85675	2.27999	1.76395e-08	1.08252e-06	27.7085	13.8089	48.0514	122.376	103.087	162.649
3036	HAS1	hyaluronan synthase 1	35.3433	2.999	67.6876	22.5282	4.49366	1.77403e-08	1.08454e-06	0.0194397	0.1112	0	0.743383	1.25331	0.72212
8850	KAT2B	lysine acetyltransferase 2B	570.286	887.562	253.009	0.284504	-1.81348	1.82557e-08	1.11179e-06	11.1858	7.15617	5.38863	1.56468	2.12078	2.22886
126393	HSPB6	heat shock protein family B (small) member 6	4987.87	2073.21	7902.52	3.8088	1.92934	2.0339e-08	1.23395e-06	53.0334	81.9567	43.3602	180.032	276.193	152.228
6415	SELENOW	selenoprotein W	1258.17	640.038	1876.3	2.9234	1.54765	2.14326e-08	1.29537e-06	34.341	31.796	26.3649	94.4243	59.3445	85.7997
8722	CTSF	cathepsin F	1388.54	2163.47	613.623	0.282959	-1.82134	2.19796e-08	1.32342e-06	62.0207	32.7091	43.6582	6.6717	12.799	14.9852
92	ACVR2A	activin A receptor type 2A	509.757	804.467	215.046	0.267184	-1.90409	2.32188e-08	1.39278e-06	4.90074	7.77498	4.94842	1.17129	1.71199	1.34884
5163	PDK1	pyruvate dehydrogenase kinase 1	600.174	297.203	903.145	3.02779	1.59826	2.6971e-08	1.6118e-06	1.94209	1.30778	1.78297	4.05496	4.42411	5.01084
1410	CRYAB	crystallin alpha B	6551.56	2427.57	10675.6	4.39788	2.13681	2.82531e-08	1.68211e-06	47.9431	100.437	36.2337	215.383	293.746	223.395
389558	FAM180A	family with sequence similarity 180 member A	531.339	855.855	206.822	0.24143	-2.05032	2.94163e-08	1.74486e-06	19.7123	20.5226	19.8756	4.75103	2.17197	6.01437
101929484	LINC01615	long intergenic non-protein coding RNA 1615	307.24	512.245	102.234	0.198921	-2.32973	2.97346e-08	1.7572e-06	18.1502	22.3606	17.2218	5.14623	2.68902	2.37837
55714	TENM3	teneurin transmembrane protein 3	3969.01	1337.89	6600.13	4.93425	2.30283	3.05078e-08	1.79288e-06	3.9286	7.20495	4.20728	10.4706	33.679	24.3346
101929130	LOC101929130	uncharacterized LOC101929130	92.606	168.966	16.246	0.0956654	-3.38586	3.05629e-08	1.79288e-06	5.1056	3.28889	2.63985	0.247349	0.542257	0.134891
7448	VTN	vitronectin	51.4528	7.49685	95.4087	12.4036	3.63269	3.32036e-08	1.94065e-06	0.0974071	0.0928656	0.367048	2.01765	1.63479	2.76137
6713	SQLE	squalene epoxidase	2045.46	3074.62	1016.31	0.329919	-1.59982	3.43583e-08	2.00081e-06	35.4138	47.2573	46.478	12.4304	14.7761	11.0142
57493	HEG1	heart development protein with EGF like domains 1	17630	7503.06	27756.8	3.69267	1.88466	3.5596e-08	2.06312e-06	28.3136	45.953	28.4116	147.216	81.9953	110.88
9244	CRLF1	cytokine receptor like factor 1	6967.16	3032.17	10902.1	3.59237	1.84494	3.56869e-08	2.06312e-06	44.973	91.1623	72.9399	198.724	264.595	216.954
8029	CUBN	cubilin	171.133	305.369	36.8966	0.121168	-3.04492	3.62762e-08	2.08962e-06	1.87997	0.926609	0.53567	0.0736139	0.117674	0.15835
4885	NPTX2	neuronal pentraxin 2	120.833	233.686	7.9793	0.0342261	-4.86876	3.73126e-08	2.14158e-06	2.60913	1.77951	6.44006	0.0119921	0.271116	0.0490489
5654	HTRA1	HtrA serine peptidase 1	18263.5	27938.9	8587.99	0.30619	-1.7075	3.86904e-08	2.2127e-06	791.537	391.983	518.273	169.594	161.947	123.127
100130872	LOC100130872	uncharacterized LOC100130872	102.181	186.878	17.4844	0.0937434	-3.41514	3.90728e-08	2.22659e-06	2.32844	1.06304	1.46392	0.0457222	0.228215	0.122891
3790	KCNS3	potassium voltage-gated channel modifier subfamily S member 3	84.7751	154.031	15.5188	0.102067	-3.29241	3.9773e-08	2.25843e-06	3.92744	1.79077	2.11596	0.102029	0.222803	0.365146
9369	NRXN3	neurexin 3	132.224	8.56056	255.888	29.4727	4.88131	4.07648e-08	2.30089e-06	0.00582276	0.0166538	0.0151901	0.731779	0.053629	0.228629
339855	KY	kyphoscoliosis peptidase	38.0503	5.6303	70.4704	12.2127	3.61031	4.08092e-08	2.30089e-06	0.0763683	0.0364038	0.0166021	0.496233	0.545111	0.345272
100128893	GATA6-AS1	GATA6 antisense RNA 1 (head to head)	24.7322	2.56075	46.9036	18.2097	4.18664	4.14656e-08	2.32967e-06	0	0.145167	0.0264817	0.800628	1.08453	1.0717
26548	ITGB1BP2	integrin subunit beta 1 binding protein 2	20.7751	0.772763	40.7774	44.3646	5.47134	4.32056e-08	2.41891e-06	0	0	0.0738678	1.44655	0.391188	1.74381
170689	ADAMTS15	ADAM metallopeptidase with thrombospondin type 1 motif 15	344.886	69.3906	620.382	8.87752	3.15016	4.43464e-08	2.47409e-06	1.03588	0.411491	0.166811	6.55048	2.92109	2.73312
2660	MSTN	myostatin	43.4475	84.4217	2.47323	0.0304031	-5.03964	4.46542e-08	2.48259e-06	2.68486	1.06807	0.218354	0.0230824	0.0474402	0.0283227
2123	EVI2A	ecotropic viral integration site 2A	40.8913	76.4369	5.3457	0.0714073	-3.80778	4.56266e-08	2.52784e-06	1.4291	0.431162	1.41576	0.0324265	0.0888598	0.0795766
6505	SLC1A1	solute carrier family 1 member 1	752.538	92.1031	1412.97	15.2986	3.93533	4.66747e-08	2.57696e-06	1.79123	1.36062	0.0506545	15.2971	15.3352	11.8015
147463	ANKRD29	ankyrin repeat domain 29	87.3759	168.32	6.4315	0.0385868	-4.69575	5.26988e-08	2.89953e-06	3.33735	2.56393	0.577602	0.00968004	0.15916	0.0475107
22800	RRAS2	RAS related 2	2902.41	4249.51	1555.31	0.36515	-1.45344	5.43545e-08	2.98035e-06	65.7937	65.4601	49.7795	21.0967	18.1467	19.4002
115557	ARHGEF25	Rho guanine nucleotide exchange factor 25	603.493	954.604	252.381	0.264065	-1.92104	6.24616e-08	3.41314e-06	18.4418	12.0163	9.84244	1.7494	3.6722	3.93537
5176	SERPINF1	serpin family F member 1	2600.94	4295.08	906.797	0.210378	-2.24894	6.41315e-08	3.49243e-06	145.86	45.9848	79.4881	9.41253	24.8932	15.1932
7087	ICAM5	intercellular adhesion molecule 5	103.388	12.7739	194.002	15.1019	3.91666	6.99111e-08	3.79422e-06	0.108829	0.276679	0.141953	4.44344	0.824144	1.94152
6328	SCN3A	sodium voltage-gated channel alpha subunit 3	433.466	2.42877	864.503	337.428	8.39844	7.08089e-08	3.82992e-06	0.0231262	0.011024	0	9.68646	0.347896	0.0706465
4598	MVK	mevalonate kinase	332.887	519.417	146.356	0.281472	-1.82894	7.28383e-08	3.92638e-06	10.7641	9.87767	9.88635	2.16897	2.58491	2.88318
1746	DLX2	distal-less homeobox 2	120.612	10.5511	230.673	21.5696	4.43092	7.37124e-08	3.96012e-06	0.141798	0.225312	0.205509	8.26074	0.856153	1.99836
2906	GRIN2D	glutamate ionotropic receptor NMDA type subunit 2D	298.695	120.135	477.255	3.95386	1.98326	7.52775e-08	4.03063e-06	1.24019	0.723688	1.05985	3.1685	3.36107	4.02893
9848	MFAP3L	microfibril associated protein 3 like	843.302	257.073	1429.53	5.53425	2.46839	7.60718e-08	4.05954e-06	1.06898	1.19731	2.15815	12.3233	3.20381	6.40503
2949	GSTM5	glutathione S-transferase mu 5	236.613	395.789	77.4372	0.195849	-2.35218	7.70761e-08	4.09942e-06	8.4277	14.8131	8.29366	1.61637	2.02305	1.91553
29899	GPSM2	G protein signaling modulator 2	646.003	981.128	310.879	0.315786	-1.66298	7.79796e-08	4.12406e-06	9.60943	4.48341	5.7458	1.72251	1.74921	1.99511
55365	TMEM176A	transmembrane protein 176A	18.6354	37.2708	0	0.00326997	-8.25651	7.82864e-08	4.12406e-06	0.314743	3.35076	0.684238	0	0	0
54674	LRRN3	leucine rich repeat neuronal 3	86.4516	8.36815	164.535	19.6134	4.29377	7.83147e-08	4.12406e-06	0.0438293	0.181072	0.0508176	2.47043	0.43956	2.04228
7123	CLEC3B	C-type lectin domain family 3 member B	1131.88	2083.31	180.455	0.0864091	-3.53267	7.96174e-08	4.17887e-06	95.4508	66.7634	16.8074	3.92139	8.41373	1.05751
1523	CUX1	cut like homeobox 1	2993.01	1634.25	4351.76	2.65556	1.40901	8.03671e-08	4.20439e-06	4.70467	4.34781	4.04033	11.5028	9.81751	9.50522
347902	AMIGO2	adhesion molecule with Ig like domain 2	1957.36	429.032	3485.69	8.11035	3.01976	8.11576e-08	4.23187e-06	0.814595	2.74242	4.66335	14.9009	11.7697	34.8341
481	ATP1B1	ATPase Na+/K+ transporting subunit beta 1	851.994	1242.17	461.817	0.371086	-1.43017	8.35072e-08	4.3402e-06	23.884	27.1593	20.3602	8.42942	7.34017	7.82692
2307	FOXS1	forkhead box S1	19.8099	0	39.6198	325.197	8.34517	8.8966e-08	4.6089e-06	0	0	0	2.66596	0.279035	0.383661
23414	ZFPM2	zinc finger protein, FOG family member 2	304.422	80.3404	528.504	6.56192	2.71412	9.01152e-08	4.65333e-06	1.06956	0.845885	0.391054	3.74729	2.23885	7.35448
4129	MAOB	monoamine oxidase B	7.38336	14.4701	0.296586	0.0269967	-5.21107	9.34332e-08	4.8091e-06	0.167863	0.22005	0.310188	0	0.0128838	0
3099	HK2	hexokinase 2	1085.21	514.442	1655.98	3.21063	1.68286	9.42183e-08	4.83392e-06	2.54098	2.48105	4.1121	6.25189	10.78	9.30156
284611	FAM102B	family with sequence similarity 102 member B	912.252	1323.55	500.954	0.377573	-1.40517	1.00069e-07	5.11762e-06	13.4087	9.99352	8.35262	3.25955	3.61883	3.68309
65981	CAPRIN2	caprin family member 2	763.598	411.618	1115.58	2.70154	1.43378	1.0313e-07	5.25733e-06	2.84201	2.55491	2.79049	7.51662	5.82728	6.29474
5742	PTGS1	prostaglandin-endoperoxide synthase 1	2300.37	3868.34	732.395	0.188895	-2.40435	1.08984e-07	5.53807e-06	27.4491	16.5463	38.4608	1.90481	7.65589	4.32181
100287082	GACAT2	gastric cancer associated transcript 2 (non-protein coding)	33.4433	60.8501	6.03658	0.101993	-3.29346	1.16729e-07	5.91279e-06	3.52797	3.04617	2.89421	0.35796	0.0817445	0.390424
51393	TRPV2	transient receptor potential cation channel subfamily V member 2	734.755	1130.8	338.705	0.298181	-1.74574	1.1801e-07	5.95875e-06	19.0616	11.6469	20.6731	6.16397	3.54814	3.80064
353322	ANKRD37	ankyrin repeat domain 37	69.4059	14.3449	124.467	8.54012	3.09426	1.19745e-07	6.02731e-06	0.808386	0.440397	0.702958	7.10724	4.57362	3.07627
4047	LSS	lanosterol synthase	4070.4	6315.68	1825.12	0.288505	-1.79333	1.21637e-07	6.10326e-06	67.0948	53.596	32.9585	7.99323	14.4111	16.7378
59285	CACNG6	calcium voltage-gated channel auxiliary subunit gamma 6	13.7664	0.386382	27.1465	51.8934	5.69748	1.23568e-07	6.18073e-06	0	0	0.0249338	0.908022	0.281694	0.406427
7097	TLR2	toll like receptor 2	25.5413	48.5068	2.57589	0.0567724	-4.13867	1.25398e-07	6.25267e-06	0.210569	0.413311	0.743198	0.00740096	0.0228163	0.0363248
218	ALDH3A1	aldehyde dehydrogenase 3 family member A1	6.64138	13.2828	0	0.0090479	-6.7882	1.27077e-07	6.31663e-06	0.312421	0.212753	0.174649	0	0	0
1745	DLX1	distal-less homeobox 1	119.104	13.8079	224.399	16.0716	4.00644	1.31418e-07	6.51211e-06	0.27431	0.283314	0.178901	7.62146	1.24919	1.58656
84206	MEX3B	mex-3 RNA binding family member B	1149.43	293.902	2004.96	6.79801	2.76511	1.32482e-07	6.54455e-06	2.68397	3.88236	3.86306	35.1613	5.01976	23.3946
5325	PLAGL1	PLAG1 like zinc finger 1	1768.86	927.512	2610.22	2.8048	1.4879	1.34055e-07	6.60177e-06	8.12808	4.98443	5.2992	14.3588	18.4199	12.5141
654	BMP6	bone morphogenetic protein 6	279.78	81.8038	477.756	5.84951	2.54832	1.36478e-07	6.70046e-06	0.676315	1.56394	0.450469	4.5999	4.6298	4.97956
65266	WNK4	WNK lysine deficient protein kinase 4	459.569	116.202	802.935	6.89425	2.78539	1.37049e-07	6.70781e-06	1.42056	1.06855	1.0653	1.91563	6.97798	12.963
5230	PGK1	phosphoglycerate kinase 1	9901.24	5119.23	14683.3	2.86251	1.51728	1.38054e-07	6.73635e-06	75.687	89.7477	100.385	195.235	222.195	265.711
114804	RNF157	ring finger protein 157	64.4149	116.492	12.3376	0.106603	-3.22968	1.39225e-07	6.7728e-06	1.81143	0.575656	0.64695	0.0708675	0.0993074	0.105402
5730	PTGDS	prostaglandin D2 synthase	319.261	608.298	30.2233	0.0498635	-4.32587	1.41213e-07	6.84861e-06	20.4525	39.0617	33.7626	0.0400673	2.96455	1.2127
56925	LXN	latexin	261.205	61.2984	461.113	7.47328	2.90174	1.43115e-07	6.91567e-06	2.1468	1.20942	3.60635	9.73706	27.0224	9.75367
3725	JUN	Jun proto-oncogene, AP-1 transcription factor subunit	2501.84	3650.29	1353.4	0.369845	-1.43501	1.43462e-07	6.91567e-06	52.6809	40.3672	46.9645	12.9727	14.3373	18.6209
255738	PCSK9	proprotein convertase subtilisin/kexin type 9	286.853	518.525	55.1801	0.106029	-3.23747	1.49481e-07	7.18411e-06	9.67196	3.89274	3.35007	0.251264	1.05781	0.23869
388	RHOB	ras homolog family member B	3598.79	1600.8	5596.78	3.49119	1.80372	1.53924e-07	7.37541e-06	16.2686	32.2234	35.3174	83.4411	102.597	79.2025
6139	RPL17	ribosomal protein L17	2203.68	1223.45	3183.9	2.59581	1.37619	1.58358e-07	7.56515e-06	37.5136	32.3977	33.0599	71.8733	89.6575	75.597
11279	KLF8	Kruppel like factor 8	71.9939	130.82	13.1674	0.101422	-3.30155	1.61721e-07	7.70275e-06	0.467644	0.278231	0.339388	0.00840362	0.0518148	0.0360902
11341	SCRG1	stimulator of chondrogenesis 1	129.732	17.6247	241.84	13.6798	3.77398	1.63993e-07	7.78773e-06	0.642485	1.02088	0.512136	3.26306	18.607	4.94595
9976	CLEC2B	C-type lectin domain family 2 member B	398.735	752.058	45.4126	0.0604762	-4.04749	1.68422e-07	7.97433e-06	25.3283	6.7246	16.1006	0.047892	1.18116	1.30588
9732	DOCK4	dedicator of cytokinesis 4	260.952	429.704	92.1992	0.213708	-2.22629	1.69488e-07	8.00104e-06	3.36397	1.56931	1.75515	0.522989	0.340913	0.376733
6372	CXCL6	C-X-C motif chemokine ligand 6	303.346	25.1476	581.544	22.875	4.5157	1.88933e-07	8.89267e-06	1.24721	0.187746	0.570817	1.72577	8.02082	30.2876
5803	PTPRZ1	protein tyrosine phosphatase, receptor type Z1	17.4326	0	34.8653	288.455	8.1722	1.93507e-07	9.07118e-06	0	0	0	0.0106846	0.230576	0.192285
5010	CLDN11	claudin 11	14431.5	24910.9	3952.06	0.158147	-2.66066	1.94198e-07	9.07118e-06	672.319	325.942	143.406	37.5189	28.405	90.64
167838	TXLNB	taxilin beta	16.8115	32.7354	0.887637	0.028985	-5.10855	1.94431e-07	9.07118e-06	0.116248	0.232739	0.515545	0.0208377	0	0
728464	METTL24	methyltransferase like 24	11.0021	21.0773	0.926834	0.0551052	-4.18167	1.95409e-07	9.08429e-06	0.939656	0.895845	0.60208	0	0	0.09669
5738	PTGFRN	prostaglandin F2 receptor inhibitor	1908.8	921.135	2896.47	3.13716	1.64946	1.95851e-07	9.08429e-06	8.16069	6.01197	4.55339	13.1231	23.9946	14.5508
80339	PNPLA3	patatin like phospholipase domain containing 3	148.77	268.435	29.1047	0.109496	-3.19105	2.02521e-07	9.36644e-06	3.35827	3.86794	4.81089	0.115988	0.333739	0.730579
3718	JAK3	Janus kinase 3	145.242	45.9181	244.566	5.29732	2.40526	2.18306e-07	1.00673e-05	0.370753	0.343914	0.357254	2.09553	1.55047	1.40073
2256	FGF11	fibroblast growth factor 11	67.9178	14.0138	121.822	8.56791	3.09894	2.22337e-07	1.02237e-05	0.247362	0.132654	0.134439	1.82903	1.31949	0.717866
5787	PTPRB	protein tyrosine phosphatase, receptor type B	193.347	19.0705	367.624	19.0792	4.25393	2.23966e-07	1.0269e-05	0.112582	0.0371536	0.0489495	0.113839	1.74147	1.46456
337876	CHSY3	chondroitin sulfate synthase 3	264.691	68.9322	460.45	6.6321	2.72946	2.27094e-07	1.03825e-05	0.68609	0.594637	1.20678	8.42248	2.66166	3.63541
3371	TNC	tenascin C	52881.9	92599.5	13164.3	0.141783	-2.81824	2.33663e-07	1.06524e-05	543.056	260.972	575.227	15.2913	49.2017	109.714
5027	P2RX7	purinergic receptor P2X 7	39.8513	73.4315	6.27112	0.0876791	-3.51162	2.4756e-07	1.12537e-05	1.20715	0.547499	0.315933	0.0350136	0.0431771	0.0744686
133396	IL31RA	interleukin 31 receptor A	23.5641	43.5341	3.59398	0.0844424	-3.56589	2.7227e-07	1.23419e-05	0.356262	0.558781	0.239844	0.0206002	0.0423388	0.0224685
6813	STXBP2	syntaxin binding protein 2	230.966	77.7757	384.156	4.9329	2.30244	2.80045e-07	1.26584e-05	1.83799	1.87399	0.932334	4.72843	8.40148	7.18689
80000	GREB1L	growth regulation by estrogen in breast cancer 1 like	168.964	322.415	15.5124	0.0491804	-4.34577	2.89045e-07	1.30283e-05	1.03254	1.6796	1.603	0.0139424	0.0107457	0.165375
79616	CCNJL	cyclin J like	33.341	4.27382	62.4081	13.929	3.80002	3.00618e-07	1.35117e-05	0.0982103	0	0.0488011	0.38562	0.603026	0.829757
70	ACTC1	actin, alpha, cardiac muscle 1	5786.93	625.369	10948.5	17.5566	4.13394	3.21319e-07	1.44016e-05	1.90201	14.7175	3.97462	23.4253	76.9794	237.616
2920	CXCL2	C-X-C motif chemokine ligand 2	27.8795	3.58454	52.1745	14.0404	3.81151	3.25901e-07	1.4566e-05	0.135787	0.086304	0.157437	0.94656	1.13946	2.83174
718	C3	complement C3	1211.01	154.664	2267.35	14.6149	3.86937	3.28894e-07	1.46588e-05	1.96285	0.940725	1.00566	1.4581	11.9284	37.0687
2743	GLRB	glycine receptor beta	220.476	357.718	83.2343	0.232425	-2.10516	3.40542e-07	1.51356e-05	3.96435	4.73247	5.30359	0.860436	1.10266	0.952272
4256	MGP	matrix Gla protein	399.366	83.4116	715.32	8.56309	3.09813	3.67126e-07	1.62718e-05	1.09859	2.04102	2.22906	6.17703	5.77692	30.1661
79623	GALNT14	polypeptide N-acetylgalactosaminyltransferase 14	29.5905	58.5877	0.593171	0.0114913	-6.44331	3.7392e-07	1.6527e-05	1.56155	0.064728	0.354234	0	0.0166751	0
72	ACTG2	actin, gamma 2, smooth muscle, enteric	32.7421	4.50953	60.9748	13.2709	3.7302	3.77652e-07	1.66459e-05	0.204548	0.195011	0.0355742	2.61548	0.854049	1.65962
55790	CSGALNACT1	chondroitin sulfate N-acetylgalactosaminyltransferase 1	267.716	81.3645	454.067	5.55489	2.47376	3.79531e-07	1.66826e-05	1.02506	0.573612	0.552263	2.50317	5.87669	2.06943
5031	P2RY6	pyrimidinergic receptor P2Y6	51.822	9.61135	94.0326	9.63805	3.26874	3.91417e-07	1.71578e-05	0.213293	0.0871492	0.052993	0.764664	0.720308	1.48931
81671	VMP1	vacuole membrane protein 1	3579.75	2002.13	5157.38	2.56894	1.36117	4.02604e-07	1.75999e-05	18.054	17.1434	20.7617	43.1998	37.2	47.8251
10319	LAMC3	laminin subunit gamma 3	9.41126	18.8225	0	0.00636776	-7.295	4.05179e-07	1.7664e-05	0.0892925	0.0425646	0.256236	0	0	0
100507308	TARID	TCF21 antisense RNA inducing promoter demethylation	16.9125	0.772763	33.0523	36.0818	5.1732	4.27177e-07	1.85723e-05	0	0	0.0317354	0.119933	0.504192	0.63324
221178	SPATA13	spermatogenesis associated 13	424.387	710.48	138.294	0.1947	-2.36067	4.35492e-07	1.88823e-05	3.18074	2.80657	2.38894	0.150595	0.696402	0.60363
84649	DGAT2	diacylglycerol O-acyltransferase 2	43.8707	7.26944	80.472	10.895	3.4456	4.39783e-07	1.90167e-05	0.15532	0.126924	0.0964736	0.609858	2.07086	1.01944
101928034	LOC101928034	uncharacterized LOC101928034	113.812	196.907	30.7176	0.156651	-2.67438	4.46502e-07	1.92551e-05	8.61808	5.26588	4.39428	0.842623	0.481058	1.16795
79674	VEPH1	ventricular zone expressed PH domain containing 1	442.7	166.543	718.858	4.28897	2.10063	4.58046e-07	1.96997e-05	1.66865	0.707043	1.468	6.82177	2.72621	4.89353
51778	MYOZ2	myozenin 2	71.9833	1.99052	141.976	66.4431	6.05405	4.7685e-07	2.04533e-05	0.0629002	0.0199892	0.0182323	5.34936	0.205982	0.481654
50964	SOST	sclerostin	58.7569	0.434873	117.079	220.446	7.78428	5.00903e-07	2.14274e-05	0	0.0225704	0	1.82477	0.0290726	3.91109
113791	PIK3IP1	phosphoinositide-3-kinase interacting protein 1	463.64	751.53	175.751	0.233704	-2.09725	5.02303e-07	2.14298e-05	17.4603	10.2228	11.4305	1.11825	3.1365	3.79892
3355	HTR1F	5-hydroxytryptamine receptor 1F	38.0536	0.386382	75.7208	145.715	7.187	5.06304e-07	2.15429e-05	0	0	0.0125263	0.0172141	0.734122	1.53488
3038	HAS3	hyaluronan synthase 3	219.342	14.1592	424.524	29.5807	4.88658	5.13321e-07	2.17834e-05	0.177943	0.127235	0.0676971	8.37952	0.437039	0.761019
27129	HSPB7	heat shock protein family B (small) member 7	5516.28	1379.3	9653.26	6.99631	2.8066	5.32019e-07	2.25169e-05	6.59668	16.172	2.40288	80.6685	40.8675	36.72
7071	KLF10	Kruppel like factor 10	964.265	551.023	1377.51	2.49098	1.31671	5.38977e-07	2.27511e-05	6.59208	5.02778	7.22277	14.2935	14.7694	12.5874
11095	ADAMTS8	ADAM metallopeptidase with thrombospondin type 1 motif 8	21.4314	42.5663	0.296586	0.00925862	-6.75499	5.51613e-07	2.32231e-05	1.22147	0.142331	0.0826134	0	0.00833338	0
100130476	LOC100130476	uncharacterized LOC100130476	5.55569	0	11.1114	92.3355	6.52881	5.56018e-07	2.33469e-05	0	0	0	0.248482	0.170232	0.216814
10272	FSTL3	follistatin like 3	1531.69	830.518	2232.87	2.68482	1.42482	5.7011e-07	2.38758e-05	10.4087	16.8491	14.1048	32.9622	36.2829	30.7369
4314	MMP3	matrix metallopeptidase 3	8009.46	15515.4	503.565	0.0323679	-4.94929	5.80086e-07	2.41733e-05	707.372	163.688	209.022	0.238974	19.383	10.3468
89796	NAV1	neuron navigator 1	7162.72	3992.39	10333.1	2.5831	1.3691	5.80243e-07	2.41733e-05	10.9991	13.6353	12.3706	28.2403	27.6422	29.7075
79789	CLMN	calmin	20.3915	38.2721	2.51101	0.0710782	-3.81445	5.85201e-07	2.43163e-05	0.081142	0.0936449	0.200538	0.00255173	0.00524447	0.0146116
55228	PNMA8A	PNMA family member 8A	214.921	375.545	54.2962	0.144577	-2.79009	5.86808e-07	2.43198e-05	6.39149	1.77904	2.01135	0.240354	0.42538	0.595305
100505702	LINC01094	long intergenic non-protein coding RNA 1094	53.7822	94.5952	12.9693	0.139016	-2.84668	6.15318e-07	2.54353e-05	0.7526	1.17193	0.807152	0.0674526	0.123229	0.14714
728392	LOC728392	uncharacterized LOC728392	1265.37	357.718	2173.02	6.04113	2.59482	6.27069e-07	2.5854e-05	13.3847	7.64943	9.76796	97.5385	13.1674	51.8731
91683	SYT12	synaptotagmin 12	19.7732	1.55902	37.9874	22.1576	4.46973	6.30274e-07	2.59192e-05	0.0566751	0	0	0.152387	0.495891	0.470921
400221	FLJ22447	uncharacterized LOC400221	28.0315	4.36405	51.6989	11.4133	3.51264	6.44162e-07	2.63749e-05	0.199015	0.0758945	0.138448	0.927522	2.29733	1.0311
1843	DUSP1	dual specificity phosphatase 1	1775.76	974.311	2577.2	2.64105	1.40111	6.44662e-07	2.63749e-05	17.379	24.93	18.1537	50.6344	42.2544	50.3088
8406	SRPX	sushi repeat containing protein, X-linked	2416.37	3572.05	1260.69	0.351644	-1.50781	6.56721e-07	2.67996e-05	113.737	63.5054	65.0648	26.8073	28.4615	19.0899
102724550	LINC02015	long intergenic non-protein coding RNA 2015	35.733	2.3769	69.0891	27.4768	4.78014	6.83364e-07	2.78157e-05	0.0552424	0.0175556	0.0320252	0.242057	0.407036	2.01607
9435	CHST2	carbohydrate sulfotransferase 2	629.297	1081.45	177.139	0.163728	-2.61063	6.89e-07	2.79737e-05	3.50105	18.2576	10.2207	2.34356	1.26881	1.17727
3487	IGFBP4	insulin like growth factor binding protein 4	41148.7	19306.3	62991.1	3.2577	1.70385	6.90777e-07	2.79747e-05	448.876	400.111	253.602	683.431	1495.48	998.106
3976	LIF	LIF, interleukin 6 family cytokine	109.942	10.9292	208.956	18.6998	4.22495	7.09733e-07	2.86696e-05	0.0548759	0.0261587	0.262455	2.67228	0.496996	2.74923
1031	CDKN2C	cyclin dependent kinase inhibitor 2C	761.66	1124.4	398.923	0.353636	-1.49966	7.18178e-07	2.89375e-05	20.4028	9.85707	12.9929	3.60205	5.10458	4.67328
23604	DAPK2	death associated protein kinase 2	331.087	624.257	37.916	0.0611718	-4.03099	7.20715e-07	2.89548e-05	10.4011	10.4298	9.27887	0.01238	0.470715	1.16461
23743	BHMT2	betaine--homocysteine S-methyltransferase 2	377.721	592.174	163.268	0.275558	-1.85957	7.22236e-07	2.89548e-05	6.98348	10.5547	10.4129	2.45452	1.67735	2.80094
2194	FASN	fatty acid synthase	6373.47	9050.31	3696.63	0.407341	-1.29569	7.94234e-07	3.17614e-05	52.1716	42.374	41.8631	16.4519	17.4678	15.217
623	BDKRB1	bradykinin receptor B1	232.694	52.8409	412.547	7.76379	2.95676	8.23814e-07	3.28619e-05	3.55749	1.27685	0.545918	6.70198	11.7698	17.429
10631	POSTN	periostin	83260.5	18686.6	147834	7.88463	2.97904	8.54804e-07	3.39662e-05	87.3304	185.378	410.594	2571.8	1798.85	504.444
10656	KHDRBS3	KH RNA binding domain containing, signal transduction associated 3	530.136	836.999	223.273	0.2658	-1.91159	8.55755e-07	3.39662e-05	27.6126	8.30906	19.368	3.2733	4.53595	4.99011
11252	PACSIN2	protein kinase C and casein kinase substrate in neurons 2	1687.13	974.147	2400.11	2.45756	1.29723	8.60123e-07	3.40549e-05	10.1181	9.02711	9.24391	19.5999	16.7666	25.6859
26289	AK5	adenylate kinase 5	1279.12	1913.76	644.481	0.3353	-1.57647	8.78974e-07	3.47151e-05	24.5991	12.9205	17.0436	7.2699	3.50608	5.21091
23175	LPIN1	lipin 1	1983.41	3023.05	943.759	0.311459	-1.68289	9.6941e-07	3.81923e-05	22.1028	14.7829	12.5326	3.01522	6.89412	3.60672
7145	TNS1	tensin 1	10343.8	5489.64	15198	2.76303	1.46625	1.00082e-06	3.93325e-05	23.5903	27.0777	16.4073	58.7983	44.6092	61.5284
80149	ZC3H12A	zinc finger CCCH-type containing 12A	285.196	94.8167	475.576	5.00314	2.32283	1.05826e-06	4.14879e-05	1.12601	1.07351	1.34284	2.90265	3.73349	9.30112
2847	MCHR1	melanin concentrating hormone receptor 1	17.0763	2.03564	32.117	15.005	3.90737	1.08602e-06	4.24721e-05	0.0449448	0.0428492	0.0195416	0.30883	0.800307	0.384436
4053	LTBP2	latent transforming growth factor beta binding protein 2	27307.2	41756.5	12857.9	0.306866	-1.70432	1.10937e-06	4.32791e-05	195.402	121.15	302.434	49.8517	50.5177	69.1048
3776	KCNK2	potassium two pore domain channel subfamily K member 2	4744.79	7689.43	1800.15	0.233638	-2.09766	1.12075e-06	4.36161e-05	114.454	72.5409	66.5656	8.72758	32.003	11.2511
54101	RIPK4	receptor interacting serine/threonine kinase 4	70.9237	4.71207	137.135	27.9255	4.80351	1.12478e-06	4.36665e-05	0.112501	0.013407	0.0366859	2.95769	0.751218	0.213076
1803	DPP4	dipeptidyl peptidase 4	3324.86	5497.89	1151.83	0.20908	-2.25787	1.19418e-06	4.62482e-05	94.3112	51.0333	37.6366	4.22116	9.7643	19.5647
8325	FZD8	frizzled class receptor 8	161.121	53.2339	269.008	5.03558	2.33216	1.20995e-06	4.67457e-05	0.495627	0.716924	0.876838	2.61421	4.05064	2.84016
9770	RASSF2	Ras association domain family member 2	190.665	316.967	64.363	0.203393	-2.29766	1.21385e-06	4.67831e-05	1.30998	1.79098	0.988867	0.156545	0.314894	0.27246
162681	C18orf54	chromosome 18 open reading frame 54	321.932	506.237	137.627	0.271347	-1.88179	1.23608e-06	4.75249e-05	4.13445	2.40708	3.21156	0.8202	0.491669	1.0144
166614	DCLK2	doublecortin like kinase 2	873.729	315.45	1432.01	4.52349	2.17744	1.28054e-06	4.9116e-05	2.16779	2.67048	4.00314	15.7616	4.20256	16.0422
785	CACNB4	calcium voltage-gated channel auxiliary subunit beta 4	68.6275	12.1202	125.135	10.1941	3.34966	1.31275e-06	5.02307e-05	0.0768909	0.0563891	0.0360031	0.724484	0.639181	0.153219
5376	PMP22	peripheral myelin protein 22	3473.54	5247.39	1699.69	0.32356	-1.62789	1.35461e-06	5.17086e-05	75.4384	97.6339	65.2417	17.3104	34.3007	17.2952
196051	PLPP4	phospholipid phosphatase 4	240.985	62.4033	419.568	6.70074	2.74432	1.36589e-06	5.19239e-05	0.849807	1.26029	2.38115	4.19377	7.73029	15.5992
93663	ARHGAP18	Rho GTPase activating protein 18	1015.16	1535.61	494.717	0.320803	-1.64024	1.36676e-06	5.19239e-05	19.0009	12.3734	24.4121	7.28984	3.41119	5.14937
8821	INPP4B	inositol polyphosphate-4-phosphatase type II B	694.017	1189.69	198.348	0.166619	-2.58538	1.40278e-06	5.31655e-05	3.93896	4.54222	5.86925	0.177921	1.38892	0.584725
2888	GRB14	growth factor receptor bound protein 14	38.4976	2.80503	74.1902	25.2553	4.65852	1.4157e-06	5.35283e-05	0.0160149	0.0305364	0.055705	1.29182	0.0983338	1.05673
10481	HOXB13	homeobox B13	17.8883	0.434873	35.3417	66.7459	6.06061	1.42128e-06	5.36123e-05	0	0.0170988	0	0.396502	0.836939	0.0701289
5179	PENK	proenkephalin	2186.32	159.057	4213.58	26.4508	4.72524	1.44714e-06	5.43565e-05	7.39752	4.62466	3.23395	3.79208	299.04	50.6396
23302	WSCD1	WSC domain containing 1	5.20955	10.4191	0	0.0114835	-6.4443	1.44783e-06	5.43565e-05	0.0935416	0.0624262	0.0732079	0	0	0
4773	NFATC2	nuclear factor of activated T-cells 2	80.3097	146.643	13.9768	0.0956843	-3.38557	1.52048e-06	5.69503e-05	1.39516	0.530796	0.393011	0.101756	0.0160873	0.0704326
4792	NFKBIA	NFKB inhibitor alpha	822.841	427.803	1217.88	2.83979	1.50578	1.52766e-06	5.70851e-05	14.0731	10.9986	9.82036	25.2263	20.1625	42.3751
56479	KCNQ5	potassium voltage-gated channel subfamily Q member 5	130.06	15.9846	244.136	15.0059	3.90746	1.53421e-06	5.7196e-05	0.229645	0.00781923	0.0855838	0.906598	0.65467	2.60968
4121	MAN1A1	mannosidase alpha class 1A member 1	2813.02	4523.08	1102.96	0.243534	-2.03781	1.54535e-06	5.7477e-05	46.9984	35.7404	32.3448	2.75706	11.4527	10.6519
85477	SCIN	scinderin	44.3963	1.691	87.1016	49.3545	5.62511	1.56821e-06	5.81914e-05	0	0.0472355	0.0143613	1.19402	0.0507029	1.73552
56776	FMN2	formin 2	2078.14	1136.95	3019.34	2.6501	1.40605	1.61273e-06	5.97049e-05	8.0057	8.49481	5.88833	18.4065	13.0806	21.2878
3552	IL1A	interleukin 1 alpha	51.8245	1.2595	102.389	76.0435	6.24875	1.63615e-06	6.04315e-05	0.0185711	0.0354105	0	0.110964	0.330686	3.55821
83999	KREMEN1	kringle containing transmembrane protein 1	795.455	1158.75	432.16	0.371904	-1.427	1.68046e-06	6.19248e-05	8.09599	4.71502	6.27476	2.04098	1.52692	2.68017
8483	CILP	cartilage intermediate layer protein	13.8414	25.8013	1.88147	0.0772109	-3.69505	1.77202e-06	6.51483e-05	0.377791	0.139423	0.233143	0	0.0299315	0.0178697
27063	ANKRD1	ankyrin repeat domain 1	2462.35	67.6378	4857.05	71.3526	6.15689	1.81228e-06	6.63811e-05	0.0827516	1.47268	2.61452	240.005	3.26883	28.5823
4223	MEOX2	mesenchyme homeobox 2	328.976	622.165	35.7871	0.0573778	-4.12336	1.81387e-06	6.63811e-05	16.8795	8.3418	8.78687	0.137219	1.49471	0.0673486
84033	OBSCN	obscurin, cytoskeletal calmodulin and titin-interacting RhoGEF	99.6841	167.003	32.3651	0.194341	-2.36334	1.85972e-06	6.79032e-05	0.305476	0.242393	0.19634	0.0294759	0.0477655	0.0500785
5540	NPY4R	neuropeptide Y receptor Y4	9.57124	0.389756	18.7527	36.2313	5.17917	1.91841e-06	6.9886e-05	0.0278377	0	0	0.149699	0.393134	0.544252
221935	SDK1	sidekick cell adhesion molecule 1	64.0353	121.889	6.18197	0.0529068	-4.2404	1.98003e-06	7.19123e-05	0.34346	0.839371	0.164057	0	0.0178217	0.044924
11113	CIT	citron rho-interacting serine/threonine kinase	907.24	1345.89	468.585	0.346681	-1.52832	1.98304e-06	7.19123e-05	10.4674	3.97625	5.67669	2.17072	1.74693	2.13327
10371	SEMA3A	semaphorin 3A	721.577	1265.17	177.982	0.140568	-2.83066	1.98896e-06	7.19634e-05	17.9449	9.1458	2.26748	0.586416	0.862571	2.12103
1296	COL8A2	collagen type VIII alpha 2 chain	775.731	1321.46	229.998	0.173652	-2.52573	2.00128e-06	7.22453e-05	14.3409	6.16439	16.3117	0.509459	3.31572	1.83485
596	BCL2	BCL2, apoptosis regulator	99.5761	173.189	25.9637	0.149399	-2.74276	2.04529e-06	7.36675e-05	0.988557	0.609831	1.34001	0.208472	0.0758737	0.103031
2274	FHL2	four and a half LIM domains 2	5785.19	3037.94	8532.44	2.80185	1.48638	2.06579e-06	7.42382e-05	33.1877	47.6267	47.429	136.343	82.7727	103.443
55589	BMP2K	BMP2 inducible kinase	914.145	1364.3	463.994	0.34013	-1.55584	2.085e-06	7.47601e-05	10.0624	18.3009	9.43208	3.08549	4.1264	4.3816
1620	BRINP1	BMP/retinoic acid inducible neural specific 1	26.6279	50.615	2.64076	0.0546948	-4.19245	2.11206e-06	7.55608e-05	1.44815	0.162428	0.503715	0.0101798	0.0418442	0.0416363
2303	FOXC2	forkhead box C2	238.475	34.3172	442.632	12.8636	3.68523	2.1415e-06	7.64426e-05	0.161959	1.42055	0.901354	19.6446	3.28169	6.38038
221400	TDRD6	tudor domain containing 6	9.69349	18.2655	1.12147	0.0660793	-3.91966	2.19881e-06	7.83129e-05	0.0841829	0.0852741	0.054903	0	0.00969181	0.00257164
84310	C7orf50	chromosome 7 open reading frame 50	1068.89	647.059	1490.72	2.29712	1.19982	2.27899e-06	8.09467e-05	4.5724	4.26175	5.14789	9.72873	10.0146	8.85768
444	ASPH	aspartate beta-hydroxylase	13572.6	19224.6	7920.66	0.411158	-1.28224	2.2829e-06	8.09467e-05	71.3829	71.8217	58.8061	22.4066	25.1361	26.345
25975	EGFL6	EGF like domain multiple 6	8.01267	15.2012	0.824173	0.0608545	-4.03849	2.31569e-06	8.1927e-05	0.21488	0.204861	0.33634	0.0128392	0.013194	0.0105027
83439	TCF7L1	transcription factor 7 like 1	783.221	383.398	1183.04	3.07754	1.62178	2.48772e-06	8.78187e-05	8.52773	5.71066	2.75852	13.6025	16.8542	15.1858
57722	IGDCC4	immunoglobulin superfamily DCC subclass member 4	101.919	173.69	30.1486	0.172688	-2.53376	2.51697e-06	8.86552e-05	1.05794	0.856525	1.47487	0.205693	0.216532	0.0984941
51285	RASL12	RAS like family 12	31.2331	59.5288	2.93735	0.0513618	-4.28316	2.52909e-06	8.88533e-05	2.18627	0.648898	0.179353	0.0123237	0.063321	0.0504052
3880	KRT19	keratin 19	1423.14	128.118	2718.15	21.2591	4.41001	2.53373e-06	8.88533e-05	0.851369	9.38719	0.289696	116.89	34.1154	55.3809
6595	SMARCA2	SWI/SNF related, matrix associated, actin dependent regulator of chromatin, subfamily a, member 2	3495.95	4935.43	2056.46	0.415906	-1.26567	2.61184e-06	9.13915e-05	29.9467	30.4714	28.2028	8.76908	12.2869	11.8108
222658	KCTD20	potassium channel tetramerization domain containing 20	7250.05	3194.04	11306.1	3.53016	1.81973	2.64969e-06	9.25129e-05	19.0708	29.3234	22.8278	119.572	41.1865	64.2448
51454	GULP1	GULP, engulfment adaptor PTB domain containing 1	412.64	201.224	624.056	3.09343	1.62921	2.68595e-06	9.34975e-05	2.27315	1.956	1.27724	4.81994	6.17707	4.01688
54407	SLC38A2	solute carrier family 38 member 2	33889.1	19797.9	47980.4	2.41748	1.2735	2.68961e-06	9.34975e-05	169.651	169.489	173.944	375.98	336.539	392.741
169611	OLFML2A	olfactomedin like 2A	390.684	685.919	95.4494	0.138513	-2.85191	2.73845e-06	9.48587e-05	8.06436	3.89031	1.38149	0.664955	0.737795	0.177374
2589	GALNT1	polypeptide N-acetylgalactosaminyltransferase 1	2914.29	1475.17	4353.41	2.94044	1.55603	2.74065e-06	9.48587e-05	16.5849	15.7034	16.4328	64.6623	29.7051	32.4734
116535	MRGPRF	MAS related GPR family member F	1656.37	2592.38	720.356	0.27704	-1.85184	2.80751e-06	9.69623e-05	77.125	36.3622	28.108	7.59186	18.0404	8.351
326625	MMAB	methylmalonic aciduria (cobalamin deficiency) cblB type	483.993	718.442	249.544	0.34678	-1.52791	2.84117e-06	9.79131e-05	6.79182	7.51954	7.16122	1.67101	2.93582	2.04723
285141	ERICH2	glutamate rich 2	29.2956	52.9481	5.64299	0.108608	-3.20279	3.08509e-06	0.00010609	0.614253	0.566723	1.24059	0.0236788	0.121665	0.0871635
5332	PLCB4	phospholipase C beta 4	1521.47	2650.08	392.854	0.148076	-2.75559	3.09839e-06	0.000106318	3.83021	26.9193	26.4028	3.70888	1.34727	2.72819
153769	SH3RF2	SH3 domain containing ring finger 2	27.8042	3.20491	52.4034	15.745	3.97682	3.11857e-06	0.000106781	0.0894686	0.0341189	0.0155601	0.555965	0.186779	1.20694
57600	FNIP2	folliculin interacting protein 2	1008.59	518.535	1498.65	2.88378	1.52796	3.17211e-06	0.000108382	2.53892	3.69045	2.57256	10.5752	6.85479	5.23358
221336	BEND6	BEN domain containing 6	630.554	909.056	352.051	0.386125	-1.37286	3.22708e-06	0.000109922	8.72963	6.44148	6.11797	2.15548	3.08391	2.00676
333	APLP1	amyloid beta precursor like protein 1	370.11	170.56	569.659	3.33325	1.73693	3.23097e-06	0.000109922	3.31701	3.44984	1.8168	9.94828	6.58619	8.78007
857	CAV1	caveolin 1	19622	29002.8	10241.2	0.351923	-1.50667	3.27312e-06	0.000111119	426.728	300.714	219.504	125.371	93.6019	72.374
9630	GNA14	G protein subunit alpha 14	21.0053	39.8325	2.17805	0.0570933	-4.13054	3.28156e-06	0.000111169	1.46455	0.250077	0.418179	0	0.0671086	0.0320521
57214	CEMIP	cell migration inducing hyaluronan binding protein	57400.3	15471.4	99329.3	6.42133	2.68287	3.35012e-06	0.000113251	70.8375	165.9	24.8054	528.429	238.634	752.896
4345	CD200	CD200 molecule	24.2488	0.386382	48.1111	92.6367	6.53351	3.46567e-06	0.000116909	0	0	0.0176676	0.0121398	1.08534	0.943404
1952	CELSR2	cadherin EGF LAG seven-pass G-type receptor 2	63.7869	17.68	109.894	6.20215	2.63277	3.52103e-06	0.000118527	0.0723252	0.10343	0.0359387	0.447582	0.409196	0.313105
948	CD36	CD36 molecule	325.508	17.4578	633.558	36.0699	5.17273	3.62096e-06	0.000121634	0.173631	0.132428	0.0528452	0.17118	10.5119	0.712873
1842	ECM2	extracellular matrix protein 2	783.184	1302.7	263.666	0.202154	-2.30647	3.66968e-06	0.000123011	13.4146	13.4499	10.7074	0.953856	4.67309	1.12504
9481	SLC25A27	solute carrier family 25 member 27	60.848	108.918	12.7782	0.118759	-3.07389	3.70335e-06	0.00012388	1.70684	0.607357	0.825738	0.0287281	0.132848	0.158626
375033	PEAR1	platelet endothelial aggregation receptor 1	1583.34	568.227	2598.45	4.57884	2.19498	3.73702e-06	0.000124744	2.55132	8.38527	3.46411	12.61	32.98	14.5595
972	CD74	CD74 molecule	12.3122	22.6781	1.94634	0.0892705	-3.48567	3.75938e-06	0.000125229	0.680227	0.617631	0.42251	0	0.0994453	0.0316644
84433	CARD11	caspase recruitment domain family member 11	70.1243	0.779512	139.469	151.912	7.2471	3.92864e-06	0.000130595	0.0242434	0	0	0.00724279	1.02712	2.51209
54756	IL17RD	interleukin 17 receptor D	345.919	590.278	101.56	0.172014	-2.5394	3.97442e-06	0.000131842	4.24487	2.41893	1.83773	0.104927	0.654392	0.520913
5236	PGM1	phosphoglucomutase 1	2277.56	1264.21	3290.9	2.59731	1.37702	3.98692e-06	0.000131982	12.7317	18.0213	16.5362	44.9643	31.7085	33.4559
59350	RXFP1	relaxin/insulin like family peptide receptor 1	38.8652	70.2236	7.5067	0.10639	-3.23256	4.30629e-06	0.000142259	0.643987	0.668943	0.267463	0.0804033	0.0531159	0.0140939
6783	SULT1E1	sulfotransferase family 1E member 1	21.6408	0.821255	42.4603	45.6563	5.51274	4.44949e-06	0.000146686	0	0.029164	0.0266007	0.182779	2.17881	0.328936
443	ASPA	aspartoacylase	27.8145	49.3964	6.23263	0.127867	-2.96728	4.82286e-06	0.000158667	2.05945	1.01146	0.624088	0.130511	0.134117	0.137264
7060	THBS4	thrombospondin 4	112.361	210.046	14.6753	0.069878	-3.83902	4.89649e-06	0.000160642	3.58072	0.28213	3.56406	0.0707274	0.263471	0.115713
91373	UAP1L1	UDP-N-acetylglucosamine pyrophosphorylase 1 like 1	567.09	832.961	301.218	0.360707	-1.4711	4.90302e-06	0.000160642	12.7672	8.71625	10.1875	3.70305	2.12623	4.24716
7422	VEGFA	vascular endothelial growth factor A	2905.93	1604.12	4207.73	2.61718	1.38802	5.07124e-06	0.000165813	9.34206	10.3276	14.6291	22.278	33.6097	24.6635
121227	LRIG3	leucine rich repeats and immunoglobulin like domains 3	619.733	993.466	246.001	0.247174	-2.0164	5.34322e-06	0.000174348	13.1459	11.6554	5.49026	1.51054	3.82893	1.24832
51222	ZNF219	zinc finger protein 219	332.709	521.011	144.407	0.276294	-1.85572	5.36601e-06	0.000174735	7.59302	5.97031	5.5681	1.25349	2.44166	0.971814
4300	MLLT3	MLLT3, super elongation complex subunit	414.807	602.985	226.63	0.374906	-1.4154	5.39314e-06	0.000175232	4.22388	3.48457	3.29351	1.1548	1.33983	1.15415
56261	GPCPD1	glycerophosphocholine phosphodiesterase 1	903.541	535.088	1271.99	2.37102	1.24551	5.40987e-06	0.000175232	4.19925	3.65161	4.57967	6.85974	10.5402	8.85831
4603	MYBL1	MYB proto-oncogene like 1	401.958	626.911	177.005	0.282084	-1.8258	5.41759e-06	0.000175232	5.18099	4.95857	4.53149	1.34986	0.585687	1.7422
8490	RGS5	regulator of G protein signaling 5	203.039	57.058	349.019	6.06207	2.59981	5.4252e-06	0.000175232	0.645574	0.157288	0.193364	2.2887	1.89388	0.96064
392490	FLJ44635	TPT1-like protein	68.586	114.285	22.8865	0.200241	-2.32019	5.68621e-06	0.000183165	2.39976	1.62439	2.39981	0.315452	0.456782	0.36361
57575	PCDH10	protocadherin 10	122.158	6.05843	238.258	38.5835	5.26991	5.69377e-06	0.000183165	0.0251117	0.0199507	0.0145578	0.00750222	1.15128	0.922589
53637	S1PR5	sphingosine-1-phosphate receptor 5	41.186	5.23717	77.1349	14.332	3.84117	5.70775e-06	0.000183245	0.130161	0.082728	0.0565927	2.47574	0.333003	0.60438
79698	ZMAT4	zinc finger matrin-type 4	36.9726	1.16252	72.7827	55.5203	5.79494	5.74691e-06	0.000184132	0.0220716	0	0.0383861	0.0263759	1.72114	1.60741
6098	ROS1	ROS proto-oncogene 1, receptor tyrosine kinase	15.9992	2.90201	29.0963	9.85802	3.3013	5.84129e-06	0.000186781	0.00739014	0.0281823	0.0128527	0.154548	0.0952909	0.195053
22943	DKK1	dickkopf WNT signaling pathway inhibitor 1	5881.46	2073.28	9689.63	4.66981	2.22336	5.86545e-06	0.000187178	43.0476	74.8048	26.206	198.416	75.3875	332.519
57482	KIAA1211	KIAA1211	19.3503	34.7459	3.95474	0.114858	-3.12208	5.9824e-06	0.000190407	0.139756	0.281285	0.195798	0.0185567	0.0333715	0.0113848
165904	XIRP1	xin actin binding repeat containing 1	6.96864	0.389756	13.5475	25.9359	4.69688	5.9905e-06	0.000190407	0.00436093	0	0	0.0442967	0.0455205	0.0319725
5067	CNTN3	contactin 3	1338.39	2096.01	580.758	0.276094	-1.85677	6.15433e-06	0.000195226	32.9103	10.1683	12.615	2.532	6.31905	4.40069
7167	TPI1	triosephosphate isomerase 1	10894.2	6460.74	15327.7	2.36552	1.24216	6.29606e-06	0.000199325	141.967	110.232	156.401	264.698	285.475	308.955
3176	HNMT	histamine N-methyltransferase	497.234	736.698	257.77	0.349316	-1.5174	6.37012e-06	0.00020106	5.82561	9.38091	6.8678	2.65541	2.34467	1.92375
85439	STON2	stonin 2	45.2847	83.0206	7.54872	0.0910067	-3.45788	6.37711e-06	0.00020106	0.528355	0.0750223	0.159666	0.0156729	0.0299109	0.0128207
116496	FAM129A	family with sequence similarity 129 member A	2410.53	3665.85	1155.2	0.314752	-1.66771	6.38867e-06	0.00020106	18.7987	22.4735	24.901	3.30995	9.87317	5.52213
1006	CDH8	cadherin 8	108.047	4.73512	211.359	44.2969	5.46913	6.40189e-06	0.00020108	0	0.10483	0.00956164	3.83688	0.155285	0.73629
1756	DMD	dystrophin	270.879	84.1088	457.65	5.40465	2.4342	6.47443e-06	0.000202959	0.251791	0.179238	0.23063	2.02802	0.52359	0.589087
37	ACADVL	acyl-CoA dehydrogenase very long chain	4383.02	2632.9	6133.15	2.32184	1.21527	6.50878e-06	0.000203635	50.5958	34.6448	34.834	87.9164	72.1954	85.21
6335	SCN9A	sodium voltage-gated channel alpha subunit 9	453.307	221.682	684.932	3.08285	1.62426	6.56978e-06	0.000205142	1.06	0.851014	0.979974	1.47006	2.89803	3.57216
5139	PDE3A	phosphodiesterase 3A	345.711	120.757	570.666	4.7068	2.23475	6.6012e-06	0.000205193	0.493704	0.75719	0.734193	5.06189	1.67827	1.61572
25758	KIAA1549L	KIAA1549 like	964.491	568.772	1360.21	2.38459	1.25374	6.60204e-06	0.000205193	2.20708	1.63509	2.38376	3.33466	4.55754	5.31821
185	AGTR1	angiotensin II receptor type 1	229.579	379.08	80.0788	0.211205	-2.24328	6.60999e-06	0.000205193	2.90149	6.2593	9.09783	1.15156	1.04033	1.31465
10098	TSPAN5	tetraspanin 5	1666.51	2372.19	960.833	0.403779	-1.30836	6.75003e-06	0.000209133	37.6842	21.5472	30.4	8.33239	13.8773	9.64432
9717	SEC14L5	SEC14 like lipid binding 5	19.1584	36.334	1.98272	0.060271	-4.05239	7.21259e-06	0.000223031	0.379535	0.297512	0.051339	0.00503944	0.00517867	0.0247341
11221	DUSP10	dual specificity phosphatase 10	330.075	511.511	148.64	0.291007	-1.78088	7.26247e-06	0.000224139	6.7218	10.2572	6.46772	1.49721	1.77058	2.86746
10437	IFI30	IFI30, lysosomal thiol reductase	494.566	255.063	734.069	2.86569	1.51888	7.37321e-06	0.000227118	15.4135	9.08962	7.55377	32.7878	25.1076	22.1869
23348	DOCK9	dedicator of cytokinesis 9	519.38	739.612	299.147	0.403622	-1.30892	7.41638e-06	0.000227978	4.24801	3.32516	3.96075	1.23524	1.28984	1.60368
2674	GFRA1	GDNF family receptor alpha 1	1127.97	1989.85	266.088	0.133843	-2.90138	7.42971e-06	0.000227978	6.90338	10.4136	6.90787	0.104146	1.80967	1.012
290	ANPEP	alanyl aminopeptidase, membrane	12503.1	18891.9	6114.34	0.3225	-1.63263	7.47131e-06	0.000228814	321.527	124.802	224.124	46.6894	91.0582	50.8581
81851	KRTAP1-1	keratin associated protein 1-1	10.5713	0.434873	20.7078	39.4204	5.30087	7.59342e-06	0.000232109	0	0.0574882	0	1.29706	0.185125	1.09049
283120	H19	H19, imprinted maternally expressed transcript (non-protein coding)	1409.92	39.5008	2780.33	70.0337	6.12998	7.62071e-06	0.000232405	0.915991	0.355782	0.339263	2.38182	94.8637	0.339929
57678	GPAM	glycerol-3-phosphate acyltransferase, mitochondrial	1070.52	590.979	1550.07	2.61706	1.38794	7.64681e-06	0.000232405	4.38562	3.38016	3.85749	5.23084	11.8495	9.93351
201725	C4orf46	chromosome 4 open reading frame 46	439.417	646.362	232.471	0.358699	-1.47915	7.64682e-06	0.000232405	4.41748	3.54733	3.9997	1.52787	0.865246	1.4046
619279	ZNF704	zinc finger protein 704	174.303	320.209	28.3967	0.0889589	-3.49072	7.68635e-06	0.000233162	1.48371	0.469105	0.944615	0.00452309	0.116202	0.103599
2124	EVI2B	ecotropic viral integration site 2B	20.6474	37.2003	4.09448	0.115193	-3.11787	7.74463e-06	0.000234484	0.846099	0.416336	1.1155	0.0489242	0.0502759	0.133403
602	BCL3	B-cell CLL/lymphoma 3	610.818	337.265	884.371	2.61385	1.38618	7.83583e-06	0.000236797	10.5162	6.15478	6.62991	12.8812	20.8421	19.8034
57452	GALNT16	polypeptide N-acetylgalactosaminyltransferase 16	144.632	266.077	23.1873	0.0865613	-3.53013	7.85548e-06	0.000236941	4.44097	0.566379	1.35501	0.168754	0.257135	0.0380811
6666	SOX12	SRY-box 12	1022.49	1412.88	632.092	0.446304	-1.1639	7.90007e-06	0.000237837	15.5005	11.1112	12.1677	4.0092	5.74212	5.5479
79630	C1orf54	chromosome 1 open reading frame 54	108.452	35.3172	181.586	5.10437	2.35173	7.98578e-06	0.000239964	2.97364	1.512	1.09179	10.2658	6.32964	8.13921
11322	TMC6	transmembrane channel like 6	12.3039	1.21101	23.3968	17.6758	4.1437	8.06005e-06	0.000241602	0.0174075	0.0165959	0.0151372	0.0832087	0.448915	0.314807
7412	VCAM1	vascular cell adhesion molecule 1	93.3229	18.863	167.783	8.78158	3.13448	8.07057e-06	0.000241602	0.363776	0.0788215	0.301954	0.800274	1.33003	3.66113
3624	INHBA	inhibin beta A subunit	11878.2	2133.8	21622.7	10.1129	3.33812	8.22648e-06	0.000245808	2.9542	21.5985	18.3572	245.19	25.9959	126.956
2069	EREG	epiregulin	75.787	5.18193	146.392	27.3597	4.77398	8.31791e-06	0.000247879	0.0470619	0.0336507	0.0613862	3.051	0.325088	0.115013
79589	RNF128	ring finger protein 128, E3 ubiquitin protein ligase	47.5763	10.277	84.8755	8.11059	3.01981	8.32684e-06	0.000247879	0.175596	0.0608758	0.152695	0.801204	0.421472	1.59169
55504	TNFRSF19	TNF receptor superfamily member 19	1259.85	1909.57	610.132	0.319608	-1.64562	8.44749e-06	0.000251002	13.3427	23.8177	8.46941	3.18273	5.28535	4.65389
771	CA12	carbonic anhydrase 12	2102.38	673.077	3531.68	5.2261	2.38574	8.56114e-06	0.000253906	6.34066	1.79151	0.92214	7.18322	17.2059	15.8985
4854	NOTCH3	notch 3	5308.28	1569.28	9047.27	5.75232	2.52414	8.64383e-06	0.000255883	6.73295	13.1082	4.46448	83.8176	25.7783	14.9343
9636	ISG15	ISG15 ubiquitin-like modifier	423.356	190.434	656.278	3.44195	1.78323	8.68626e-06	0.000256663	13.0812	14.5758	8.60249	32.8766	21.6866	56.7444
53358	SHC3	SHC adaptor protein 3	322.711	76.5962	568.827	7.39124	2.88582	8.78463e-06	0.00025909	0.540715	0.186007	0.29569	0.383034	2.43358	3.809
9890	PLPPR4	phospholipid phosphatase related 4	313.775	50.6809	576.869	11.3706	3.50723	8.89175e-06	0.000261699	0.31443	0.816614	0.122569	8.24055	3.74146	0.773723
280636	SELENOH	selenoprotein H	531.889	299.552	764.226	2.54052	1.34512	8.90589e-06	0.000261699	10.3062	6.0698	8.44212	19.6301	15.7017	20.2011
116028	RMI2	RecQ mediated genome instability 2	134.706	221.974	47.437	0.213565	-2.22725	8.93257e-06	0.000262	6.78447	3.40078	8.02839	1.04479	0.987759	1.40163
9249	DHRS3	dehydrogenase/reductase 3	1483.37	646.286	2320.45	3.59276	1.84509	9.04288e-06	0.000264749	10.9615	19.7343	7.20436	21.05	58.4617	43.2227
387066	SNHG5	small nucleolar RNA host gene 5	1631.55	556.643	2706.45	4.84008	2.27503	9.12703e-06	0.000266723	50.3695	37.9868	51.3651	312.897	42.4019	243.095
4741	NEFM	neurofilament medium	142.518	34.9597	250.077	7.09222	2.82624	9.25407e-06	0.000269941	0.810679	0.229002	0.234984	2.36811	1.12459	4.29991
8743	TNFSF10	TNF superfamily member 10	27.9696	50.3981	5.54104	0.111032	-3.17095	9.40951e-06	0.00027391	1.02706	0.61593	0.34572	0.0197959	0.122057	0.0485804
862	RUNX1T1	RUNX1 translocation partner 1	1240.92	1902.49	579.347	0.303891	-1.71837	9.42447e-06	0.00027391	11.6565	7.34509	6.72439	1.10385	3.84907	1.91497
81553	FAM49A	family with sequence similarity 49 member A	26.5554	48.3839	4.72685	0.102955	-3.27992	9.44625e-06	0.000274044	0.60256	0.419802	0.302294	0	0.0355751	0.0792924
83891	SNX25	sorting nexin 25	1081.41	577.266	1585.55	2.7358	1.45196	9.55371e-06	0.000276659	7.61948	6.84243	7.58044	27.3945	12.325	13.6313
11155	LDB3	LIM domain binding 3	82.1869	5.56832	158.805	27.6482	4.78911	9.61306e-06	0.000277873	0.0327818	0.02344	0.0498863	2.36028	0.105675	0.172246
84171	LOXL4	lysyl oxidase like 4	1880.86	2718.02	1043.71	0.382365	-1.38698	9.75655e-06	0.000281511	35.6304	21.6761	37.5738	14.0743	9.60859	8.28911
5672	PSG4	pregnancy specific beta-1-glycoprotein 4	2190.13	4022.44	357.827	0.0891664	-3.48736	9.82724e-06	0.000283039	67.3098	137.011	27.6714	0.480216	9.60751	8.66672
79586	CHPF	chondroitin polymerizing factor	3714.97	2053.02	5376.92	2.61613	1.38744	1.03829e-05	0.000298505	19.7675	37.0379	23.8535	68.1117	59.4455	62.7388
25987	TSKU	tsukushi, small leucine rich proteoglycan	782.218	479.006	1085.43	2.25843	1.17532	1.0537e-05	0.00030239	5.8093	3.92888	5.20194	8.75321	10.6194	10.474
2591	GALNT3	polypeptide N-acetylgalactosaminyltransferase 3	101.396	7.49503	195.297	25.766	4.6874	1.07663e-05	0.000308414	0.0333337	0.174787	0.072466	5.68634	0.245609	0.676142
1191	CLU	clusterin	1387.69	2323.44	451.935	0.193642	-2.36853	1.10808e-05	0.000316855	69.9302	13.1862	11.3248	3.31946	6.87295	5.24544
84665	MYPN	myopalladin	373.381	79.1689	667.593	8.41496	3.07296	1.11045e-05	0.000316966	0.207257	0.861509	0.410918	8.14356	1.25223	1.89231
283208	P4HA3	prolyl 4-hydroxylase subunit alpha 3	297.055	487.262	106.849	0.21908	-2.19047	1.11431e-05	0.000317498	9.61277	4.67581	10.6716	0.61214	2.06115	2.17344
29116	MYLIP	myosin regulatory light chain interacting protein	221.679	359.931	83.4267	0.230681	-2.11603	1.11933e-05	0.00031836	8.03195	2.90747	4.33251	0.932285	1.42618	0.693297
5090	PBX3	PBX homeobox 3	603.785	843.021	364.549	0.431102	-1.2139	1.13666e-05	0.000322429	13.3495	10.4192	10.8763	4.83198	4.17919	4.18415
57480	PLEKHG1	pleckstrin homology and RhoGEF domain containing G1	79.6953	135.802	23.5887	0.174182	-2.52133	1.13768e-05	0.000322429	0.697389	0.241146	0.245089	0.0539761	0.0465926	0.0759439
22841	RAB11FIP2	RAB11 family interacting protein 2	1757.59	2520.6	994.57	0.394148	-1.34319	1.15085e-05	0.000325278	15.2795	19.43	9.58173	4.58966	5.9618	5.00838
110006322	PKD1P5-LOC105376752	PKD1P5-LOC105376752 readthrough	12.9651	0	25.9302	214.358	7.74388	1.1518e-05	0.000325278	0	0	0	0.119093	0	0.129139
8934	RAB29	RAB29, member RAS oncogene family	697.733	977.92	417.546	0.426117	-1.23068	1.15387e-05	0.000325285	10.2287	10.7091	9.50012	3.35986	4.71867	3.4748
317762	CCDC85C	coiled-coil domain containing 85C	243.881	97.6763	390.086	3.98261	1.99372	1.16663e-05	0.000328302	1.10418	0.787237	0.333975	2.39807	2.45843	2.89088
9595	CYTIP	cytohesin 1 interacting protein	24.8114	0.386382	49.2363	94.1834	6.5574	1.17749e-05	0.000330774	0	0	0.021425	2.2524	0.0605131	0.14451
4651	MYO10	myosin X	3356.38	1810.76	4902.01	2.70097	1.43348	1.18496e-05	0.000332289	7.32201	5.86336	6.9719	10.2016	13.6893	24.6557
222256	CDHR3	cadherin related family member 3	38.1706	67.4464	8.89483	0.131969	-2.92172	1.18892e-05	0.000332815	0.753931	0.367376	0.233104	0.0850905	0.0308617	0.0368501
288	ANK3	ankyrin 3	166.707	10.9126	322.501	29.0697	4.86145	1.21505e-05	0.000339533	0.037352	0.0246534	0.0124925	1.73223	0.0529262	0.0912831
154141	MBOAT1	membrane bound O-acyltransferase domain containing 1	125.244	211.123	39.3656	0.187819	-2.41259	1.22155e-05	0.000340752	1.89108	2.40388	1.86371	0.165724	0.270936	0.59772
978	CDA	cytidine deaminase	126.784	28.1071	225.462	8.00954	3.00172	1.23836e-05	0.000344839	0.681342	1.56981	1.38246	2.20516	9.34325	15.1802
3091	HIF1A	hypoxia inducible factor 1 alpha subunit	16957.9	9004.68	24911.2	2.75977	1.46455	1.25006e-05	0.00034749	60.3991	66.7179	119.147	170.952	233.903	207.021
51200	CPA4	carboxypeptidase A4	259.594	97.2538	421.934	4.32738	2.11349	1.26259e-05	0.000350364	1.72031	1.89809	0.773186	8.26936	3.33504	5.16785
57449	PLEKHG5	pleckstrin homology and RhoGEF domain containing G5	326.931	136.885	516.978	3.76016	1.91079	1.28732e-05	0.000356026	1.48857	0.783253	0.39611	3.37302	2.6571	2.63992
1465	CSRP1	cysteine and glycine rich protein 1	7956.34	3965.52	11947.2	3.009	1.58928	1.28746e-05	0.000356026	42.6038	98.4109	61.0914	237.599	152.413	159.837
100505718	LINC01592	long intergenic non-protein coding RNA 1592	10.6005	1.25613	19.9448	15.0801	3.91457	1.30436e-05	0.000360077	0	0.043863	0.0200039	0.192431	0.211873	0.550943
157506	RDH10	retinol dehydrogenase 10	1863.03	790.398	2935.66	3.71284	1.89252	1.31612e-05	0.000362694	4.65777	11.2391	8.8175	22.0674	45.6241	15.5466
55066	PDPR	pyruvate dehydrogenase phosphatase regulatory subunit	1161.32	1570.45	752.192	0.477879	-1.06528	1.32851e-05	0.000365479	7.1201	7.01973	6.99123	2.92722	3.01519	3.04757
5627	PROS1	protein S	929.95	1358.94	500.964	0.367631	-1.44367	1.3316e-05	0.000365697	19.6657	11.3637	11.8605	3.00332	6.86025	3.96211
5168	ENPP2	ectonucleotide pyrophosphatase/phosphodiesterase 2	10643.3	18075.8	3210.77	0.17751	-2.49402	1.34794e-05	0.000369527	244.879	215.286	68.7697	12.1023	56.9207	13.3676
1837	DTNA	dystrobrevin alpha	110.995	199.973	22.0166	0.109621	-3.1894	1.35018e-05	0.000369527	1.26287	0.224075	0.240986	0.0419206	0.0883117	0.0291481
7006	TEC	tec protein tyrosine kinase	12.1465	22.1164	2.17664	0.102298	-3.28915	1.36022e-05	0.000371639	0.406123	0.114722	0.274678	0.0179749	0.0277073	0.0220557
79085	SLC25A23	solute carrier family 25 member 23	1003.96	1463.79	544.138	0.371053	-1.4303	1.37731e-05	0.000375664	25.3526	19.0543	10.0446	4.37243	7.19883	6.1612
7056	THBD	thrombomodulin	234.945	53.4523	416.438	7.76769	2.95749	1.3834e-05	0.000376682	0.8778	0.592248	0.246611	1.3314	8.30862	2.00661
8840	WISP1	WNT1 inducible signaling pathway protein 1	1398.66	2416.45	380.867	0.157798	-2.66385	1.38693e-05	0.000376999	9.11882	26.6612	21.6991	0.532943	5.25117	2.52343
84107	ZIC4	Zic family member 4	92.9473	20.4822	165.412	8.00037	3.00007	1.39676e-05	0.000379026	0.266599	0.122702	0.0639531	0.856897	1.86839	0.408892
6204	RPS10	ribosomal protein S10	1428.34	920.407	1936.28	2.09785	1.06891	1.40976e-05	0.000381903	40.4522	35.0458	42.7006	69.1196	78.1017	73.323
57648	KIAA1522	KIAA1522	761.286	1112.37	410.203	0.367806	-1.44298	1.4184e-05	0.000383593	11.5875	7.26914	6.68937	1.85133	4.02562	2.36895
51251	NT5C3A	5'-nucleotidase, cytosolic IIIA	603.066	849.113	357.019	0.419188	-1.25433	1.44351e-05	0.000389722	18.7778	13.5602	18.2317	5.50352	7.45223	5.82024
2621	GAS6	growth arrest specific 6	11565.5	17314.2	5816.76	0.335252	-1.57668	1.46607e-05	0.000395146	252.084	339.321	267.528	96.3974	43.2723	118.771
114876	OSBPL1A	oxysterol binding protein like 1A	1092.49	1519.1	665.872	0.436966	-1.19441	1.49022e-05	0.000400977	18.318	11.7564	10.1199	4.91429	5.94328	4.52864
128239	IQGAP3	IQ motif containing GTPase activating protein 3	918.242	1328.18	508.31	0.381238	-1.39124	1.51759e-05	0.000407655	13.2708	5.78133	9.31807	3.39753	2.20422	3.85225
386627	SAP30L-AS1	SAP30L antisense RNA 1 (head to head)	104.472	37.9661	170.979	4.49022	2.16678	1.52618e-05	0.000408903	0.441918	0.481501	0.46663	1.40512	1.57961	2.61511
54206	ERRFI1	ERBB receptor feedback inhibitor 1	972.884	439.227	1506.54	3.41784	1.77308	1.52736e-05	0.000408903	4.62891	6.53668	6.43127	31.7028	11.1231	10.8531
10826	FAXDC2	fatty acid hydroxylase domain containing 2	432.613	671.735	193.491	0.287266	-1.79954	1.57046e-05	0.000419737	16.3406	7.31804	5.3305	1.60042	3.14577	2.46019
644068	RPS14P3	ribosomal protein S14 pseudogene 3	41.2737	69.6586	12.8888	0.185027	-2.43419	1.59898e-05	0.000426645	3.83363	2.354	4.40721	0.698834	0.518658	0.508142
7545	ZIC1	Zic family member 1	129.889	28.3875	231.391	8.05493	3.00987	1.61148e-05	0.000428923	0.405959	0.089315	0.21724	1.8099	2.67161	0.468072
9749	PHACTR2	phosphatase and actin regulator 2	4329.39	2509.9	6148.89	2.44553	1.29015	1.61481e-05	0.000428923	12.3929	11.6557	8.62613	16.8198	23.03	31.2093
7291	TWIST1	twist family bHLH transcription factor 1	1539.96	2160.06	919.857	0.42531	-1.23341	1.61559e-05	0.000428923	62.1966	61.2909	41.4093	15.5057	19.5664	27.2849
2321	FLT1	fms related tyrosine kinase 1	632.204	186.247	1078.16	5.78208	2.53159	1.62855e-05	0.000431647	0.265203	1.09142	0.499667	6.07697	1.22943	2.45205
387890	TMEM233	transmembrane protein 233	9.53987	0.824629	18.2551	19.5941	4.29234	1.6343e-05	0.000432452	0.0346158	0.0330018	0	0.372297	0.743911	0.186111
348	APOE	apolipoprotein E	77.5164	134.371	20.6613	0.153723	-2.70159	1.64192e-05	0.00043375	2.15246	5.41884	2.71988	0.462197	0.722775	0.246578
100128054	PLCE1-AS1	PLCE1 antisense RNA 1	36.4448	3.76839	69.1213	18.0286	4.17222	1.65064e-05	0.000435331	0	0.221215	0.100886	3.99751	0.712362	0.737176
2181	ACSL3	acyl-CoA synthetase long chain family member 3	3057.98	4238.72	1877.24	0.441854	-1.17836	1.68335e-05	0.000443226	38.5686	37.0204	47.2733	13.742	18.3612	16.3797
6489	ST8SIA1	ST8 alpha-N-acetyl-neuraminide alpha-2,8-sialyltransferase 1	44.1621	76.1549	12.1694	0.160466	-2.63966	1.69528e-05	0.000445633	0.610986	0.219105	0.199848	0.0435403	0.048185	0.0493155
152742	LINC01085	long intergenic non-protein coding RNA 1085	54.0175	7.21238	100.823	13.9526	3.80247	1.70769e-05	0.000448157	0.109779	0.340148	0	3.39449	1.43238	0.831685
57419	SLC24A3	solute carrier family 24 member 3	260.087	13.0014	507.172	38.5242	5.26769	1.71234e-05	0.00044864	0.0280024	0.173529	0.206978	13.151	0.137551	1.10179
2289	FKBP5	FK506 binding protein 5	376.28	581.452	171.108	0.294057	-1.76583	1.75793e-05	0.000459829	1.82609	1.86085	3.07088	0.330636	0.694987	0.762225
23492	CBX7	chromobox 7	369.277	560.286	178.268	0.317724	-1.65416	1.81151e-05	0.000473067	4.62067	2.87389	2.24501	0.569706	1.06731	1.07546
1300	COL10A1	collagen type X alpha 1 chain	136.262	264.443	8.08055	0.0308046	-5.02071	1.81944e-05	0.000474361	0.51306	0.394467	8.99492	0.0197779	0.193081	0.0647147
222171	PRR15	proline rich 15	79.3991	20.9518	137.846	6.49612	2.69958	1.84171e-05	0.000479386	0.19932	0.155476	0.519975	1.72147	2.45884	0.965364
10365	KLF2	Kruppel like factor 2	756.356	357.301	1155.41	3.23401	1.69333	1.84704e-05	0.000479991	2.86172	7.46105	5.48486	10.7479	22.0539	13.7494
6241	RRM2	ribonucleotide reductase regulatory subunit M2	1531.59	2224.1	839.069	0.375655	-1.41252	1.86331e-05	0.000483432	31.9042	16.7746	30.5874	11.2822	5.30882	9.60648
388815	MIR99AHG	mir-99a-let-7c cluster host gene	55.4342	100.35	10.5181	0.104869	-3.25334	1.8699e-05	0.000484353	0.641087	0.524832	0.472644	0.00832726	0.119803	0.0238415
4861	NPAS1	neuronal PAS domain protein 1	353.732	107.387	600.076	5.59944	2.48528	1.88984e-05	0.000488723	0.954844	4.2015	0.766445	12.4931	8.65904	9.11862
55723	ASF1B	anti-silencing function 1B histone chaperone	273.981	427.673	120.289	0.280383	-1.83453	1.89521e-05	0.000489321	14.0294	5.728	12.0903	2.81929	1.83488	3.16723
348013	TMEM255B	transmembrane protein 255B	52.9655	91.7639	14.167	0.156513	-2.67564	1.95372e-05	0.000503611	4.48369	2.00253	2.35341	0.144813	0.396837	0.651528
3745	KCNB1	potassium voltage-gated channel subfamily B member 1	21.7675	40.5349	3.00011	0.0768264	-3.70225	2.12512e-05	0.00054691	0.133288	0.267293	0.0279771	0.0109849	0.00846632	0.00898588
23460	ABCA6	ATP binding cassette subfamily A member 6	521.758	876.891	166.625	0.189196	-2.40205	2.15291e-05	0.000553171	14.8156	3.11706	4.09478	0.651184	2.15904	0.733692
6604	SMARCD3	SWI/SNF related, matrix associated, actin dependent regulator of chromatin, subfamily d, member 3	697.682	411.934	983.431	2.37975	1.25081	2.17163e-05	0.000557083	10.8334	9.21976	7.32434	24.2654	15.7764	17.4099
1462	VCAN	versican	25323.2	13266.9	37379.6	2.80772	1.4894	2.24418e-05	0.00057477	44.9866	45.427	44.8476	177.216	77.9666	81.2415
8835	SOCS2	suppressor of cytokine signaling 2	812.562	366.207	1258.92	3.42896	1.77777	2.27572e-05	0.000581913	5.41244	2.83344	2.30075	4.25181	14.7324	12.6308
25925	ZNF521	zinc finger protein 521	569.28	952.036	186.524	0.195368	-2.35573	2.30903e-05	0.000589486	11.5671	5.30501	7.87726	0.523591	3.04675	0.658522
2134	EXTL1	exostosin like glycosyltransferase 1	89.583	22.8005	156.366	6.7782	2.7609	2.33251e-05	0.00059453	0.39339	0.181058	0.165144	2.65853	1.04115	0.636507
23639	LRRC6	leucine rich repeat containing 6	58.782	98.8876	18.6764	0.189629	-2.39875	2.40202e-05	0.000611269	1.00763	0.443375	0.817238	0.0694689	0.154675	0.151538
25891	PAMR1	peptidase domain containing associated with muscle regeneration 1	2438.46	3343.99	1532.92	0.45717	-1.1292	2.40702e-05	0.000611568	43.8609	31.734	39.7928	13.218	16.4319	17.0755
116039	OSR2	odd-skipped related transciption factor 2	1550.21	2666.25	434.168	0.162386	-2.6225	2.44283e-05	0.000619679	65.5063	51.2605	14.1508	7.89243	9.3563	1.18397
4005	LMO2	LIM domain only 2	270.747	9.41738	532.076	55.1185	5.78446	2.49729e-05	0.000632489	0.261782	0.0356537	0.13008	19.0269	0.0688877	1.04189
90293	KLHL13	kelch like family member 13	104.654	23.0712	186.237	8.03932	3.00707	2.50973e-05	0.000634633	0.240978	0.199776	0.127552	0.500821	0.611157	2.97019
7074	TIAM1	T-cell lymphoma invasion and metastasis 1	107.318	40.1721	174.464	4.32798	2.11369	2.51723e-05	0.000635521	0.173988	0.274055	0.249968	0.96275	1.0776	0.680323
55691	FRMD4A	FERM domain containing 4A	1779.56	756.641	2802.48	3.68769	1.88272	2.59798e-05	0.000654325	2.37819	2.85805	5.02897	20.0454	6.06202	7.77045
102465432	MIR6723	microRNA 6723	6234.17	3537.09	8931.25	2.51853	1.33258	2.59991e-05	0.000654325	2056.27	1347.96	1682.76	2341.03	3840.72	5167.59
10391	CORO2B	coronin 2B	330.181	555.017	105.344	0.188908	-2.40424	2.61198e-05	0.000656326	10.7032	1.69872	4.43154	0.580709	1.47658	0.657736
57211	ADGRG6	adhesion G protein-coupled receptor G6	392.366	172.484	612.248	3.53714	1.82258	2.69519e-05	0.000676171	1.1968	1.07388	0.88427	4.03353	4.41393	1.39168
90768	LOC90768	uncharacterized LOC90768	221.272	85.3036	357.24	4.1866	2.06578	2.70174e-05	0.000676751	0.363798	0.567549	0.368119	0.818108	2.42872	1.65529
3490	IGFBP7	insulin like growth factor binding protein 7	10038.7	4506.21	15571.2	3.45009	1.78663	2.72378e-05	0.000680256	63.2366	183.884	138.179	579.652	258.068	370.144
64283	ARHGEF28	Rho guanine nucleotide exchange factor 28	166.465	277.606	55.3236	0.20037	-2.31926	2.72427e-05	0.000680256	1.64824	2.0819	1.64427	0.189969	0.169531	0.605234
1326	MAP3K8	mitogen-activated protein kinase kinase kinase 8	240.835	112.546	369.123	3.26787	1.70835	2.75435e-05	0.000686693	1.98509	1.22849	1.40821	3.09011	4.91826	5.31938
65108	MARCKSL1	MARCKS like 1	786.108	400.144	1172.07	2.91487	1.54343	2.7873e-05	0.000693826	18.3061	5.28673	8.59839	21.4569	32.4284	27.1364
58494	JAM2	junctional adhesion molecule 2	210.41	345.296	75.5242	0.219298	-2.18904	2.84672e-05	0.000707243	2.82192	2.9082	3.41757	0.211618	0.610305	0.977222
10335	MRVI1	murine retrovirus integration site 1 homolog	1706.86	576.931	2836.79	4.92262	2.29943	2.85306e-05	0.000707243	2.08061	7.23565	0.980018	17.9319	11.9478	16.2557
57192	MCOLN1	mucolipin 1	367.654	530.968	204.341	0.384123	-1.38036	2.8545e-05	0.000707243	11.1341	10.3428	10.6299	3.81483	3.05969	4.08469
4953	ODC1	ornithine decarboxylase 1	2258.87	1339.84	3177.9	2.36647	1.24274	2.86037e-05	0.000707599	14.5985	20.2984	23.5262	45.1656	40.9071	38.2344
54434	SSH1	slingshot protein phosphatase 1	4142.63	2528.97	5756.29	2.27224	1.18411	2.87399e-05	0.000709866	8.84857	12.5954	11.143	21.8368	20.7813	23.932
6941	TCF19	transcription factor 19	618.588	904.791	332.385	0.366208	-1.44926	2.97322e-05	0.000733242	1.61306	0.716961	1.61157	0.355497	0.361915	0.555417
374393	FAM111B	family with sequence similarity 111 member B	212.425	339.961	84.8885	0.248974	-2.00593	2.99787e-05	0.000738138	5.09184	2.20126	4.97294	1.07809	0.525773	1.07622
27147	DENND2A	DENN domain containing 2A	161.894	308.255	15.5337	0.0504231	-4.30977	3.00233e-05	0.000738138	5.81167	1.02275	1.07777	0	0.274989	0.0610878
3707	ITPKB	inositol-trisphosphate 3-kinase B	183.938	309.1	58.777	0.18993	-2.39646	3.02004e-05	0.00074135	3.96759	1.07834	1.55987	0.158396	0.472041	0.44918
100874203	COL4A2-AS1	COL4A2 antisense RNA 1	4.06777	0	8.13554	67.1834	6.07003	3.04717e-05	0.00074686	0	0	0	0.965777	0.372173	0.345636
10602	CDC42EP3	CDC42 effector protein 3	8105.56	4164.55	12046.6	2.88904	1.53059	3.10114e-05	0.000758923	15.8608	38.7736	29.2392	85.7207	54.5251	79.8159
10962	MLLT11	MLLT11, transcription factor 7 cofactor	353.539	177.825	529.253	2.96313	1.56712	3.13449e-05	0.00076591	3.75956	2.67016	4.05913	10.9755	5.94924	10.6431
7465	WEE1	WEE1 G2 checkpoint kinase	1296.18	1769.49	822.868	0.463783	-1.10848	3.19317e-05	0.000779056	24.7833	17.3296	14.0515	6.96194	8.39349	7.52976
23075	SWAP70	switching B-cell complex subunit SWAP70	3956.58	5467.71	2445.46	0.446495	-1.16328	3.22999e-05	0.000786834	44.8029	57.5262	38.892	19.4928	17.4632	19.3799
23025	UNC13A	unc-13 homolog A	44.9593	6.74433	83.1742	12.0165	3.58694	3.2396e-05	0.000787974	0.0498125	0.01583	0.0240645	0.257949	0.635502	0.0541044
23263	MCF2L	MCF.2 cell line derived transforming sequence like	34.2976	7.84979	60.7455	7.69961	2.94479	3.24513e-05	0.000788118	0.0507056	0.0690593	0.0125979	0.164469	0.502592	0.244294
9510	ADAMTS1	ADAM metallopeptidase with thrombospondin type 1 motif 1	13650.5	6158.95	21142.1	3.42702	1.77696	3.25951e-05	0.000790407	25.1238	74.1119	64.1572	235.241	110.753	163.546
51514	DTL	denticleless E3 ubiquitin protein ligase homolog	334.708	523.027	146.388	0.278887	-1.84225	3.28249e-05	0.00079477	4.97482	2.51824	6.99372	1.44378	0.734562	1.40104
55215	FANCI	Fanconi anemia complementation group I	657.029	934.999	379.058	0.403907	-1.30791	3.34732e-05	0.000809235	10.0096	5.68418	9.51173	3.48022	2.16836	3.32324
7068	THRB	thyroid hormone receptor beta	1259.77	2386.77	132.768	0.0556261	-4.1681	3.35237e-05	0.000809235	17.8178	12.6731	8.30017	0.00410894	1.47364	0.420149
768206	PRCD	photoreceptor disc component	8.12041	0.824629	15.4162	16.5305	4.04705	3.38015e-05	0.000814709	0.0242866	0.0231543	0	0.319251	0.342984	0.106836
162494	RHBDL3	rhomboid like 3	14.9179	28.6508	1.18493	0.0430675	-4.53726	3.53838e-05	0.000851506	0.70093	0.0556875	0.0812688	0.0139604	0.0143461	0
1104	RCC1	regulator of chromosome condensation 1	1212.87	1680.59	745.156	0.442476	-1.17633	3.5435e-05	0.000851506	20.8987	20.6164	25.8843	6.61021	11.4735	8.5756
118421	LINC00161	long intergenic non-protein coding RNA 161	3.69453	0	7.38905	62.2793	5.96068	3.57338e-05	0.000857395	0	0	0	0.300968	0.123713	0.344676
864	RUNX3	runt related transcription factor 3	192.291	331.69	52.8914	0.158979	-2.65309	3.63529e-05	0.000870941	3.73631	2.17792	2.06596	0.661248	0.0685751	0.372188
4857	NOVA1	NOVA alternative splicing regulator 1	117.707	194.587	40.8273	0.208748	-2.26017	3.64652e-05	0.000872321	3.36271	1.18559	1.39035	0.492834	0.311662	0.260495
3885	KRT34	keratin 34	226.235	56.9794	395.49	6.95378	2.7978	3.70349e-05	0.000883687	0.19072	2.51528	1.32677	5.92574	9.71972	10.425
10682	EBP	emopamil binding protein (sterol isomerase)	458.963	652.131	265.795	0.40635	-1.29921	3.7051e-05	0.000883687	25.2722	20.0558	26.3142	10.0107	6.76183	9.04
342035	GLDN	gliomedin	28.0315	50.4207	5.64228	0.113768	-3.13584	3.75899e-05	0.0008952	0.516294	0.128915	0.11224	0.0110175	0.0339656	0.0270375
1306	COL15A1	collagen type XV alpha 1 chain	1271.8	2419.08	124.513	0.0512963	-4.285	3.77998e-05	0.000898859	29.1936	1.94358	27.0717	0.132011	2.31852	0.137438
83468	GLT8D2	glycosyltransferase 8 domain containing 2	1125.98	1554.9	697.058	0.447322	-1.16061	3.88378e-05	0.000922167	32.9931	24.5669	30.1142	7.78471	14.1808	12.8302
96459	FNIP1	folliculin interacting protein 1	1376.43	1857.11	895.741	0.480854	-1.05633	3.90628e-05	0.000926131	9.41602	7.40861	6.75275	3.87686	2.88082	3.24012
7049	TGFBR3	transforming growth factor beta receptor 3	2879.01	4602.35	1155.68	0.250497	-1.99713	3.96354e-05	0.000938312	47.7215	22.1845	14.3899	2.73059	11.0883	4.44871
54899	PXK	PX domain containing serine/threonine kinase like	1851.87	2601.85	1101.88	0.422423	-1.24324	4.04015e-05	0.000955031	36.8589	28.1094	26.4063	9.47437	15.9728	8.59835
5569	PKIA	cAMP-dependent protein kinase inhibitor alpha	69.3068	18.4764	120.137	6.48341	2.69675	4.05257e-05	0.000956551	0.272188	0.259497	0.0338128	0.797683	1.44844	0.975612
654463	FER1L6	fer-1 like family member 6	19.0436	35.5756	2.51172	0.0756844	-3.72386	4.07418e-05	0.000960151	0.58491	0.102949	0.101725	0	0.0165759	0.0307879
2619	GAS1	growth arrest specific 1	3196.83	5348.4	1045.26	0.195216	-2.35686	4.07986e-05	0.000960151	103.183	72.1773	67.1562	2.51948	27.9716	11.3213
317649	EIF4E3	eukaryotic translation initiation factor 4E family member 3	405.263	657.356	153.17	0.233069	-2.10117	4.11887e-05	0.000967904	4.62789	4.87493	2.90568	0.241713	1.44067	0.893722
731220	RFX8	RFX family member 8, lacking RFX DNA binding domain	80.0984	133.753	26.4442	0.197536	-2.33981	4.15248e-05	0.000974367	5.8891	2.04165	2.21821	0.696229	0.406075	0.615707
58529	MYOZ1	myozenin 1	9.67639	1.5489	17.8039	10.4059	3.37933	4.17665e-05	0.0009786	0.0343971	0	0.0897333	0.554918	0.253444	0.453933
5866	RAB3IL1	RAB3A interacting protein like 1	405.121	596.141	214.101	0.357812	-1.48273	4.21416e-05	0.000985939	13.9998	6.52389	9.09863	2.56326	3.95754	2.74117
5794	PTPRH	protein tyrosine phosphatase, receptor type H	51.7474	8.6158	94.8791	10.9348	3.45085	4.32442e-05	0.00101026	0.0693108	0.132158	0.0723257	0.115958	1.65976	0.962113
10891	PPARGC1A	PPARG coactivator 1 alpha	21.8967	41.0871	2.70635	0.0682151	-3.87376	4.35492e-05	0.00101589	0.481927	0.0411455	0.200155	0	0.0264995	0.0140628
93426	SYCE1	synaptonemal complex central element protein 1	7.80075	14.3781	1.22342	0.0997255	-3.32589	4.38685e-05	0.00102185	0.318218	0.573053	0.276716	0	0.0217101	0.0691271
56133	PCDHB2	protocadherin beta 2	32.0511	55.9504	8.15188	0.147856	-2.75774	4.48241e-05	0.00104258	1.51143	0.318133	0.819309	0.0703705	0.108472	0.153505
1891	ECH1	enoyl-CoA hydratase 1	932.516	579.015	1286.02	2.21891	1.14985	4.51645e-05	0.00104763	17.9346	24.5379	15.2582	34.0544	41.5073	39.0886
400208	LINC00517	long intergenic non-protein coding RNA 517	49.3192	85.5999	13.0386	0.151439	-2.72319	4.51723e-05	0.00104763	1.60519	0.795181	0.807401	0.272689	0.0773029	0.069227
9644	SH3PXD2A	SH3 and PX domains 2A	11231.7	6712.46	15750.9	2.34252	1.22806	4.62618e-05	0.00106962	21.055	25.4367	28.5561	38.3085	58.389	61.3467
8644	AKR1C3	aldo-keto reductase family 1 member C3	509.823	904.428	115.217	0.12746	-2.97188	4.63196e-05	0.00106962	29.1078	17.1554	9.70919	0.139634	2.66256	3.45207
4176	MCM7	minichromosome maintenance complex component 7	1433.95	1994.68	873.224	0.436159	-1.19707	4.63215e-05	0.00106962	23.5462	13.0075	27.735	8.07818	8.27604	8.46349
7913	DEK	DEK proto-oncogene	5838.7	8145.31	3532.09	0.433058	-1.20737	4.72818e-05	0.00109022	114.363	133.748	110.053	32.0473	56.8754	49.8814
3667	IRS1	insulin receptor substrate 1	1576.33	2204.44	948.222	0.429765	-1.21838	4.81398e-05	0.0011084	8.66373	12.6987	10.2872	2.88253	5.19337	4.16452
5321	PLA2G4A	phospholipase A2 group IVA	361.196	108.615	613.778	5.60645	2.48709	4.83953e-05	0.00111267	3.36597	0.921932	0.646848	14.3783	3.73386	5.25371
5214	PFKP	phosphofructokinase, platelet	3957.67	2251.68	5663.67	2.50679	1.32584	4.86719e-05	0.00111596	16.915	17.522	25.1316	59.37	29.8451	44.2112
221458	KIF6	kinesin family member 6	11.662	20.388	2.93594	0.150655	-2.73068	4.86782e-05	0.00111596	0.18215	0.24312	0.147834	0.0217671	0.0223685	0.0296766
80133	MROH9	maestro heat like repeat family member 9	3.31523	0	6.63046	55.9746	5.8067	4.88484e-05	0.00111731	0	0	0	0.066567	0.0427538	0.0816796
2065	ERBB3	erb-b2 receptor tyrosine kinase 3	109.916	34.8717	184.961	5.27207	2.39837	4.88773e-05	0.00111731	0.220911	0.249614	0.192101	1.77462	0.874144	0.447898
58472	SQOR	sulfide quinone oxidoreductase	581.582	806.199	356.965	0.441161	-1.18062	4.90933e-05	0.00112065	21.1655	12.5551	13.8853	6.73387	5.84588	5.826
5801	PTPRR	protein tyrosine phosphatase, receptor type R	8.10549	0.821255	15.3897	16.8179	4.07192	4.92989e-05	0.00112373	0	0.0112412	0.0102532	0.0493162	0.115837	0.213234
79815	NIPAL2	NIPA like domain containing 2	1168.81	1578.97	758.64	0.479349	-1.06085	4.99797e-05	0.00113763	15.4444	13.7875	10.2537	5.34798	6.3483	5.03775
284029	LINC00324	long intergenic non-protein coding RNA 324	21.022	37.099	4.94504	0.134738	-2.89177	5.09494e-05	0.00115794	1.50818	0.495815	0.339178	0.0932224	0.095798	0.0762577
5274	SERPINI1	serpin family I member 1	61.5971	18.6936	104.501	5.5602	2.47514	5.10173e-05	0.00115794	0.364741	0.447088	0.317172	1.21421	3.27936	1.13332
4173	MCM4	minichromosome maintenance complex component 4	1513.05	2114.94	911.151	0.429132	-1.22051	5.1407e-05	0.00116513	17.4943	9.42471	19.5802	6.44982	4.75238	6.43021
3759	KCNJ2	potassium voltage-gated channel subfamily J member 2	74.2138	125.321	23.1067	0.185629	-2.42951	5.19008e-05	0.00117465	1.49623	1.00238	0.509888	0.0724871	0.186224	0.227301
154075	SAMD3	sterile alpha motif domain containing 3	22.0331	4.45091	39.6154	8.68236	3.11809	5.23093e-05	0.00118222	0.0397449	0.0757837	0.0864038	0.890546	0.18303	0.543934
2300	FOXL1	forkhead box L1	367.746	192.378	543.114	2.81476	1.49301	5.25901e-05	0.00118561	2.56037	2.79901	2.27098	8.6895	4.45431	5.94016
21	ABCA3	ATP binding cassette subfamily A member 3	54.5204	95.2581	13.7828	0.144568	-2.79018	5.2608e-05	0.00118561	1.31543	0.258658	0.343162	0.0589484	0.111058	0.0642946
9411	ARHGAP29	Rho GTPase activating protein 29	3216.53	4844.08	1588.98	0.327645	-1.60979	5.29014e-05	0.00119054	18.2251	25.1589	21.0424	4.80923	10.8365	3.26052
2494	NR5A2	nuclear receptor subfamily 5 group A member 2	39.039	4.15814	73.9199	17.5493	4.13334	5.31156e-05	0.00119368	0.0104212	0.0596117	0.0271862	0.0373603	0.556692	1.01872
2052	EPHX1	epoxide hydrolase 1	1242.33	1726.83	757.844	0.438144	-1.19052	5.44016e-05	0.00122086	37.0237	33.983	20.4807	9.1702	14.7529	11.5228
8877	SPHK1	sphingosine kinase 1	1425.16	748.824	2101.49	2.79623	1.48348	5.48863e-05	0.00122958	6.62626	6.95248	17.3958	28.7152	23.5494	25.8307
2273	FHL1	four and a half LIM domains 1	12941.6	4968.87	20914.2	4.20441	2.0719	5.49444e-05	0.00122958	42.7591	76.952	24.8397	258.291	224.326	59.245
1869	E2F1	E2F transcription factor 1	247.463	384.042	110.884	0.288051	-1.7956	5.55625e-05	0.00124167	5.68706	4.05681	8.27735	1.77133	0.965857	1.88269
4133	MAP2	microtubule associated protein 2	112.139	182.553	41.7256	0.228571	-2.12928	5.58172e-05	0.00124562	0.539654	1.06017	0.67784	0.214965	0.117146	0.135881
64388	GREM2	gremlin 2, DAN family BMP antagonist	3330.22	1876.88	4783.56	2.53831	1.34387	5.69548e-05	0.00126923	32.3605	12.0503	14.2285	37.5513	43.4084	47.8962
9710	KIAA0355	KIAA0355	1490.39	915.785	2064.99	2.24984	1.16982	5.75593e-05	0.00128091	4.53823	6.455	6.18523	13.9963	8.92994	11.7718
4174	MCM5	minichromosome maintenance complex component 5	738.441	1061.52	415.365	0.389746	-1.35939	5.82466e-05	0.00129324	18.8631	10.1744	24.1024	6.93884	4.70118	6.70052
57519	STARD9	StAR related lipid transfer domain containing 9	329.699	506.673	152.724	0.300744	-1.73339	5.83622e-05	0.00129324	1.96713	1.07261	1.1576	0.18998	0.566379	0.350093
9833	MELK	maternal embryonic leucine zipper kinase	622.715	872.99	372.439	0.425179	-1.23386	5.83981e-05	0.00129324	15.6264	9.4263	16.18	5.49864	4.14209	5.85625
57611	ISLR2	immunoglobulin superfamily containing leucine rich repeat 2	9.12202	1.21439	17.0297	12.7845	3.67632	5.84374e-05	0.00129324	0.0202306	0.00964366	0	0.205495	0.0683204	0.0791051
3751	KCND2	potassium voltage-gated channel subfamily D member 2	245.873	80.2014	411.545	5.12603	2.35784	5.85322e-05	0.00129354	0.908701	0.837131	0.186449	1.48245	4.72069	2.50519
8507	ENC1	ectodermal-neural cortex 1	1106.31	450.727	1761.89	3.88948	1.95958	5.8961e-05	0.00129968	2.12373	1.60724	3.89024	13.7621	2.78276	9.9129
63939	FAM217B	family with sequence similarity 217 member B	356.842	514.495	199.189	0.386628	-1.37098	5.89729e-05	0.00129968	2.76887	2.40525	1.72622	0.700735	0.776298	0.880793
140609	NEK7	NIMA related kinase 7	13078.2	7687.02	18469.3	2.4002	1.26316	5.95255e-05	0.00131005	59.6558	105.947	66.8871	164.523	175.89	162.331
6280	S100A9	S100 calcium binding protein A9	3.29669	0	6.59338	54.91	5.779	5.99574e-05	0.00131774	0	0	0	0.451087	0.463549	0.368997
63967	CLSPN	claspin	538.115	805.714	270.516	0.334662	-1.57923	6.01652e-05	0.00132049	3.83928	2.35223	4.8952	1.28421	0.560419	1.44769
90	ACVR1	activin A receptor type 1	1698.26	2253.03	1143.49	0.506151	-0.982361	6.03988e-05	0.00132379	22.0591	18.0185	19.1626	8.76681	8.89167	8.90245
2683	B4GALT1	beta-1,4-galactosyltransferase 1	8841.59	5086.99	12596.2	2.47062	1.30487	6.06512e-05	0.0013275	40.6791	44.457	67.1392	85.0673	102.108	151.66
85455	DISP2	dispatched RND transporter family member 2	42.6194	13.7391	71.4997	5.16413	2.36853	6.08765e-05	0.00133061	0.0649381	0.123821	0.150584	0.38801	0.711068	0.502549
84444	DOT1L	DOT1 like histone lysine methyltransferase	710.676	451.486	969.866	2.14228	1.09914	6.24288e-05	0.0013623	2.5629	2.63888	2.48335	5.66599	4.54563	4.43088
84253	GARNL3	GTPase activating Rap/RanGAP domain like 3	22.0103	39.2667	4.75394	0.124521	-3.00554	6.25332e-05	0.0013623	0.735464	0.313024	0.194148	0.00784723	0.0645123	0.0577727
64968	MRPS6	mitochondrial ribosomal protein S6	744.466	1036.62	452.315	0.434484	-1.20263	6.264e-05	0.0013623	61.1057	31.8288	42.0404	20.9668	14.5216	15.7802
79572	ATP13A3	ATPase 13A3	12437.6	4945.64	19929.5	4.02088	2.00751	6.26677e-05	0.0013623	17.9818	42.3767	23.4291	185.764	41.0893	76.4679
3664	IRF6	interferon regulatory factor 6	315.08	47.2212	582.938	12.3283	3.6239	6.29888e-05	0.00136592	0.604335	0.622251	0.115614	0.693301	1.35812	12.7546
5209	PFKFB3	6-phosphofructo-2-kinase/fructose-2,6-biphosphatase 3	1125.66	710.197	1541.13	2.16462	1.11412	6.30057e-05	0.00136592	6.62065	4.96662	6.05244	7.86739	11.8307	14.2197
132671	SPATA18	spermatogenesis associated 18	566.491	800.721	332.261	0.414684	-1.26991	6.41551e-05	0.00138895	8.45927	8.76713	4.99011	2.22198	2.56058	3.39715
254528	MEIOB	meiosis specific with OB domains	8.96342	16.4075	1.5193	0.102976	-3.27962	6.43344e-05	0.00139095	0.550933	0.218853	0.139732	0.0137161	0.0140951	0.0448802
112939	NACC1	nucleus accumbens associated 1	1832.22	1176.88	2487.56	2.109	1.07656	6.52965e-05	0.00140984	10.2246	11.9974	10.7641	22.6586	17.534	21.9595
100506013	APELA	apelin receptor early endogenous ligand	6.49749	12.4667	0.528294	0.0518488	-4.26954	6.71441e-05	0.00144777	0.332269	0.0197986	0.270877	0	0.0127511	0.0101502
55799	CACNA2D3	calcium voltage-gated channel auxiliary subunit alpha2delta 3	13.0611	23.8813	2.24081	0.0959587	-3.38144	6.78733e-05	0.00146152	0.518577	0.0565027	0.283451	0.0265589	0.0272927	0.0144838
26040	SETBP1	SET binding protein 1	429.412	690.166	168.657	0.243787	-2.03631	6.83845e-05	0.00147054	3.72201	1.68434	2.71443	0.18681	1.06041	0.489976
23306	NEMP1	nuclear envelope integral membrane protein 1	589.484	830.725	348.244	0.417503	-1.26014	6.86347e-05	0.00147394	7.97958	4.12303	6.65602	2.72694	1.78007	2.36631
401562	LCNL1	lipocalin like 1	19.2498	34.505	3.99464	0.120016	-3.0587	6.92912e-05	0.00148604	0.533829	1.15925	0.644734	0	0.14568	0.101469
79156	PLEKHF1	pleckstrin homology and FYVE domain containing 1	289.12	424.967	153.273	0.359422	-1.47625	6.96981e-05	0.00148933	11.4913	9.43309	10.1832	3.36759	4.09508	2.43336
401541	CENPP	centromere protein P	50.6938	82.987	18.4006	0.22182	-2.17254	6.97286e-05	0.00148933	1.29573	0.567963	1.06199	0.195777	0.173752	0.196547
114801	TMEM200A	transmembrane protein 200A	1435.12	845.375	2024.87	2.38748	1.25549	6.9774e-05	0.00148933	5.81313	6.26618	6.99401	18.6702	8.20293	13.7305
53616	ADAM22	ADAM metallopeptidase domain 22	27.638	46.7	8.5761	0.185269	-2.4323	6.98653e-05	0.00148933	0.298344	0.0982591	0.207548	0.0291703	0.0299762	0.0371185
374897	SBSN	suprabasin	164.994	273.799	56.1884	0.204406	-2.29049	6.99117e-05	0.00148933	7.6619	3.77895	1.98991	0.732487	1.20436	0.429418
90271	OLMALINC	oligodendrocyte maturation-associated long intergenic non-coding RNA	33.6656	54.9672	12.364	0.225127	-2.15119	7.08759e-05	0.00150786	2.3147	2.04915	2.68376	0.428087	0.575273	0.404058
100292680	LINC00942	long intergenic non-protein coding RNA 942	58.6663	108.067	9.26557	0.0869066	-3.52439	7.13207e-05	0.0015153	0.388239	2.31336	3.18616	0.246474	0.0148991	0.201621
2122	MECOM	MDS1 and EVI1 complex locus	17.2571	3.77513	30.739	8.06138	3.01103	7.14922e-05	0.00151693	0.0156019	0.0446234	0.00678356	0.20975	0.191596	0.0915092
710	SERPING1	serpin family G member 1	2890.42	4906.12	874.725	0.178028	-2.48982	7.1668e-05	0.00151864	148.177	81.0239	79.2686	2.07297	31.352	14.7568
23162	MAPK8IP3	mitogen-activated protein kinase 8 interacting protein 3	1057.26	681.963	1432.56	2.09341	1.06586	7.19997e-05	0.00152364	6.18737	3.83307	3.62866	8.33975	9.16784	7.52538
7804	LRP8	LDL receptor related protein 8	274.825	420.697	128.953	0.305717	-1.70973	7.29471e-05	0.00154139	2.3592	1.58846	2.92813	0.74874	0.352475	0.763038
114757	CYGB	cytoglobin	482.57	134.423	830.716	6.14603	2.61965	7.30313e-05	0.00154139	6.10872	1.48593	0.721388	10.8749	26.3331	5.86096
128853	DUSP15	dual specificity phosphatase 15	9.84297	18.5666	1.11935	0.0653233	-3.93626	7.41471e-05	0.00156287	0.304731	0.351686	0.0418403	0.0287493	0	0.00783916
79750	ZNF385D	zinc finger protein 385D	59.7256	104.13	15.3213	0.146294	-2.77305	7.46343e-05	0.00157106	3.75625	1.91948	1.7769	0.215461	0.645791	0.0881256
51478	HSD17B7	hydroxysteroid 17-beta dehydrogenase 7	66.2572	106.034	26.4804	0.249528	-2.00273	7.48226e-05	0.00157295	2.19901	1.64384	2.34682	0.373275	0.56771	0.427484
51306	FAM13B	family with sequence similarity 13 member B	1262.46	1714.58	810.332	0.471959	-1.08327	7.64205e-05	0.00160443	12.7581	13.0904	12.526	3.89495	5.46287	6.82409
414899	BLID	BH3-like motif containing, cell death inducer	3.28315	0	6.56629	55.6478	5.79825	7.70982e-05	0.00161653	0	0	0	0.264202	0.19393	0.40137
57494	RIMKLB	ribosomal modification protein rimK like family member B	616.261	385.556	846.966	2.18784	1.1295	7.73153e-05	0.00161787	3.13466	1.81943	2.42925	4.71158	5.01129	4.4813
91179	SCARF2	scavenger receptor class F member 2	1941.34	1193.37	2689.32	2.25127	1.17074	7.73649e-05	0.00161787	11.3439	17.1177	12.8303	22.5157	27.8059	33.3849
27086	FOXP1	forkhead box P1	2634.36	1595.36	3673.35	2.29642	1.19939	7.85494e-05	0.00164049	6.11607	6.31634	9.91472	14.2264	17.8984	13.8714
3417	IDH1	isocitrate dehydrogenase (NADP(+)) 1, cytosolic	2547.91	3524.47	1571.36	0.44477	-1.16887	7.86615e-05	0.00164068	67.6472	48.2719	46.4128	15.8169	28.1317	19.714
3990	LIPC	lipase C, hepatic type	100.809	179.973	21.6445	0.120399	-3.0541	8.02139e-05	0.00167088	12.2208	1.45638	1.53501	0.446235	0.396033	0.680281
7108	TM7SF2	transmembrane 7 superfamily member 2	69.0735	109.993	28.1538	0.255438	-1.96896	8.03826e-05	0.00167221	3.43505	2.78852	2.54343	0.629964	0.814433	0.531946
1687	GSDME	gasdermin E	1274.08	650.839	1897.33	2.91257	1.54229	8.10512e-05	0.0016827	5.07554	14.4155	11.8558	29.6415	18.4641	35.2188
108	ADCY2	adenylate cyclase 2	13.6246	24.4145	2.83469	0.117064	-3.09463	8.10978e-05	0.0016827	0.174494	0.0633748	0.238444	0.00992969	0.0306121	0.00812267
51735	RAPGEF6	Rap guanine nucleotide exchange factor 6	957.881	1295.34	620.428	0.477159	-1.06746	8.16075e-05	0.00169108	7.47061	4.81295	5.00511	2.89467	2.26574	2.07468
5740	PTGIS	prostaglandin I2 synthase	15194.2	5070.53	25317.8	4.9721	2.31386	8.4027e-05	0.00173896	82.6428	31.5844	5.98309	184.541	161.952	161.227
100505573	INAFM2	InaF motif containing 2	519.595	291.837	747.354	2.55568	1.35371	8.44334e-05	0.0017451	4.17591	5.8352	3.7915	14.2125	8.107	9.1648
253714	MMS22L	MMS22 like, DNA repair protein	379.45	555.466	203.433	0.365113	-1.45359	8.63801e-05	0.00178303	3.12478	1.8319	3.25413	0.971183	0.615056	1.06234
26585	GREM1	gremlin 1, DAN family BMP antagonist	153005	83944.1	222067	2.64467	1.40309	8.67634e-05	0.00178863	297.452	620.839	383.923	722.736	1145.74	1256.82
63976	PRDM16	PR/SET domain 16	39.3589	6.45493	72.263	10.9913	3.45829	8.7149e-05	0.00179426	0.0360044	0.0190698	0.0069575	0.0382451	0.42495	0.136873
55738	ARFGAP1	ADP ribosylation factor GTPase activating protein 1	2401.05	1589.33	3212.76	2.01633	1.01173	8.72882e-05	0.00179481	14.0303	13.5053	14.2028	25.0619	24.4167	25.4388
79144	PPDPF	pancreatic progenitor cell differentiation and proliferation factor	4053.38	2584.13	5522.64	2.13244	1.0925	8.79549e-05	0.00180602	149.757	131.149	141.56	204.629	334.249	262.063
151176	ERFE	erythroferrone	68.8874	113.741	24.0336	0.211623	-2.24043	8.80637e-05	0.00180602	0.938156	2.27181	1.64792	0.280278	0.40323	0.247614
57558	USP35	ubiquitin specific peptidase 35	350.055	202.393	497.716	2.4508	1.29325	8.81821e-05	0.00180602	2.15984	1.75809	2.05389	4.46776	3.96301	4.55604
26577	PCOLCE2	procollagen C-endopeptidase enhancer 2	578.636	287.119	870.153	3.01874	1.59395	8.82863e-05	0.00180602	10.7828	4.39844	3.35876	11.6195	22.9752	13.6872
9645	MICAL2	microtubule associated monooxygenase, calponin and LIM domain containing 2	10580	4329	16831.1	3.87166	1.95295	8.86783e-05	0.00181172	9.20808	10.6496	33.5148	90.5139	33.4368	62.7904
130132	RFTN2	raftlin family member 2	150.213	248.279	52.148	0.210641	-2.24714	8.88205e-05	0.0018123	3.76064	2.35129	4.06112	0.209024	0.633658	1.06011
441054	C4orf47	chromosome 4 open reading frame 47	14.3268	3.20828	25.4453	7.61554	2.92895	9.08779e-05	0.00185191	0.27408	0.0871004	0	0.928001	0.841447	0.62516
51450	PRRX2	paired related homeobox 2	1692.83	1109.71	2275.94	2.04416	1.03151	9.10348e-05	0.00185274	44.1761	32.4796	31.7953	74.8868	52.9981	67.4803
115752	DIS3L	DIS3 like exosome 3'-5' exoribonuclease	713.42	955.899	470.942	0.491562	-1.02455	9.13312e-05	0.00185641	8.16546	7.76451	7.70995	3.32452	3.50113	3.50839
672	BRCA1	BRCA1, DNA repair associated	515.683	741.76	289.605	0.388916	-1.36247	9.16584e-05	0.00186069	4.74313	2.36495	4.78826	1.55954	0.983338	1.53222
80307	FER1L4	fer-1 like family member 4, pseudogene	120.375	47.8306	192.92	4.01287	2.00464	9.23225e-05	0.00187179	0.486673	0.262923	0.176334	0.828753	1.40946	0.999063
291	SLC25A4	solute carrier family 25 member 4	453.334	241.047	665.621	2.75516	1.46214	9.30197e-05	0.00188353	2.09425	2.84223	1.92825	7.92755	3.44168	5.50945
4783	NFIL3	nuclear factor, interleukin 3 regulated	718.999	414.924	1023.07	2.46285	1.30033	9.32386e-05	0.00188557	5.38589	7.37152	6.75911	9.58119	20.4309	13.2023
114625	ERMAP	erythroblast membrane associated protein (Scianna blood group)	542.579	743.654	341.505	0.45831	-1.1256	9.59047e-05	0.00193703	10.5709	8.06816	7.64711	3.01413	3.56895	4.06275
2921	CXCL3	C-X-C motif chemokine ligand 3	22.6076	3.1113	42.104	12.8524	3.68397	9.68427e-05	0.0019535	0.283351	0	0.0821323	0.451478	0.753921	2.95454
176	ACAN	aggrecan	31007	2011.32	60002.7	29.9174	4.90292	9.74056e-05	0.00196238	1.45982	25.8502	0.064275	361.263	222.367	175.691
8365	HIST1H4H	histone cluster 1 H4 family member h	7.6575	14.0267	1.2883	0.103524	-3.27196	9.80494e-05	0.00196922	0.727949	2.49843	1.39263	0	0.178789	0.213481
140733	MACROD2	MACRO domain containing 2	33.3505	57.8876	8.81346	0.15451	-2.69422	9.81139e-05	0.00196922	0.511874	0.518508	0.408023	0.00637184	0.111314	0.0781843
79858	NEK11	NIMA related kinase 11	231.118	354.273	107.963	0.304395	-1.71598	9.81156e-05	0.00196922	5.59424	3.21372	3.23063	0.608524	1.32994	1.27601
101926978	LINC01111	long intergenic non-protein coding RNA 1111	19.1639	2.86364	35.4642	11.9688	3.58121	9.92336e-05	0.00198916	0.132887	0.0950186	0	0.416856	1.69309	0.324758
50649	ARHGEF4	Rho guanine nucleotide exchange factor 4	72.0023	23.8151	120.19	5.03311	2.33145	0.000100201	0.00200604	0.137576	0.262323	0.136724	0.939458	1.08609	0.40346
5641	LGMN	legumain	2633.13	1545.77	3720.5	2.40276	1.26469	0.000101319	0.00202586	27.7135	39.3575	22.3793	79.2199	66.5442	45.9228
25945	NECTIN3	nectin cell adhesion molecule 3	1450.34	1944.12	956.563	0.490987	-1.02624	0.000102707	0.00205106	8.18455	8.25201	6.50937	3.57696	2.58736	3.8469
22809	ATF5	activating transcription factor 5	2791.35	1135.18	4447.52	3.91591	1.96935	0.000103743	0.00206915	17.1119	19.3777	15.4631	12.816	88.2441	81.6533
54751	FBLIM1	filamin binding LIM protein 1	2865.35	1571.48	4159.21	2.6422	1.40174	0.000105281	0.00209716	10.8138	21.7857	14.6772	51.6278	24.4996	36.5291
4357	MPST	mercaptopyruvate sulfurtransferase	769.69	1057.28	482.103	0.454729	-1.13692	0.00010541	0.00209716	33.071	19.3495	29.272	8.16309	12.0586	12.5846
84627	ZNF469	zinc finger protein 469	1439.7	795.3	2084.1	2.61824	1.38859	0.000106148	0.0021092	1.46406	3.73523	2.26292	7.42705	4.83663	5.44454
9308	CD83	CD83 molecule	38.443	63.5737	13.3123	0.209033	-2.2582	0.000106285	0.0021093	0.918413	0.563738	0.415728	0.165379	0.0926992	0.0860894
126669	SHE	Src homology 2 domain containing E	17.182	29.1879	5.17604	0.17961	-2.47706	0.000107465	0.00213007	0.0876037	0.0881592	0.152357	0.0203559	0.0149417	0.0166516
147166	TRIM16L	tripartite motif containing 16 like	224.936	369.969	79.9034	0.216469	-2.20776	0.000107714	0.00213097	2.5	11.8386	8.5286	1.47735	1.07959	1.98732
7184	HSP90B1	heat shock protein 90 beta family member 1	33210.3	21460.9	44959.7	2.08835	1.06236	0.000107777	0.00213097	364.697	280.491	311.062	659.332	504.493	601.603
3714	JAG2	jagged 2	11.5267	20.2195	2.83398	0.140821	-2.82807	0.000111492	0.00220125	0.21463	0.0800697	0.154179	0.0167273	0.0286491	0.00912217
728264	CARMN	cardiac mesoderm enhancer-associated non-coding RNA	105.535	37.2732	173.796	4.66171	2.22086	0.000111608	0.00220125	1.19433	2.58783	0.849737	9.08244	5.30003	5.01499
84541	KBTBD8	kelch repeat and BTB domain containing 8	58.5664	19.928	97.2047	4.82536	2.27064	0.00011253	0.00221671	0.0930382	0.13305	0.303391	0.9242	0.756931	0.648011
79733	E2F8	E2F transcription factor 8	78.3242	128.001	28.6478	0.224633	-2.15436	0.000114095	0.00224475	1.71571	0.722759	1.58448	0.214566	0.179662	0.396544
201163	FLCN	folliculin	796.213	1060.46	531.97	0.500257	-0.999257	0.000115491	0.00226942	12.89	9.68336	10.112	4.97754	4.24373	5.22132
51319	RSRC1	arginine and serine rich coiled-coil 1	561.56	762.73	360.39	0.471411	-1.08494	0.000116773	0.0022918	18.9579	15.9416	12.7114	6.44329	6.78479	6.59817
1240	CMKLR1	chemerin chemokine-like receptor 1	43.0491	74.6668	11.4315	0.156492	-2.67584	0.000117638	0.00230454	0.669236	0.342134	0.691599	0.0463621	0.0238215	0.161182
4092	SMAD7	SMAD family member 7	782.254	475.415	1089.09	2.28538	1.19244	0.000117711	0.00230454	3.88175	5.55114	7.12019	12.1042	9.78519	12.2212
342979	PALM3	paralemmin 3	18.7922	33.1683	4.41604	0.134347	-2.89596	0.000119446	0.00233563	1.27694	0.252668	0.41902	0.100771	0.0591743	0.0588804
6563	SLC14A1	solute carrier family 14 member 1 (Kidd blood group)	28.4839	6.80295	50.1649	7.20902	2.8498	0.000120475	0.00235287	0.135197	0.0429645	0.00979707	0.5722	0.221368	0.36895
151278	CCDC140	coiled-coil domain containing 140	12.0515	22.0176	2.08538	0.107513	-3.21741	0.000120823	0.00235679	0.833264	0.427761	0.418033	0	0	0.14098
2824	GPM6B	glycoprotein M6B	82.8516	138.117	27.5863	0.199389	-2.32634	0.000121501	0.00236712	0.34481	0.727409	1.23126	0.14904	0.171177	0.0968171
9066	SYT7	synaptotagmin 7	67.0885	124.23	9.94709	0.0796656	-3.6499	0.000122217	0.00237816	1.68387	0.111262	0.739379	0.049808	0.112605	0.00814879
5837	PYGM	glycogen phosphorylase, muscle associated	16.8422	3.92581	29.7586	7.23186	2.85437	0.00012238	0.00237843	0.0509003	0.0121318	0.0553275	0.220496	0.429737	0.130613
6482	ST3GAL1	ST3 beta-galactoside alpha-2,3-sialyltransferase 1	2028	1250.03	2805.97	2.24063	1.1639	0.00012255	0.00237885	5.32406	7.55266	7.60064	13.269	10.7206	17.346
259232	NALCN	sodium leak channel, non-selective	194.803	84.2642	305.342	3.62179	1.8567	0.00012294	0.00238351	0.259551	0.704855	0.540314	1.56023	1.82549	1.57615
9123	SLC16A3	solute carrier family 16 member 3	4407.76	2553.83	6261.69	2.44868	1.29201	0.000123773	0.00239675	25.1985	47.4697	49.257	75.5687	81.2231	114.289
901	CCNG2	cyclin G2	1368.7	1884.35	853.054	0.451774	-1.14633	0.000124325	0.00240186	17.3776	12.2146	14.402	3.52448	6.94445	7.1421
23635	SSBP2	single stranded DNA binding protein 2	679.627	965.177	394.077	0.407572	-1.29487	0.000124338	0.00240186	5.65121	4.31361	3.63223	0.948896	2.34395	1.60223
23429	RYBP	RING1 and YY1 binding protein	1529.31	2067.6	991.02	0.478734	-1.0627	0.00012606	0.00243218	16.4123	22.7297	19.2207	6.65464	9.95716	8.48846
5021	OXTR	oxytocin receptor	3587.15	1540.66	5633.64	3.65414	1.86953	0.000127411	0.00245528	10.1408	25.4559	8.27526	65.6662	19.784	59.6616
259	AMBP	alpha-1-microglobulin/bikunin precursor	4.28525	8.0422	0.528294	0.080863	-3.62838	0.000127694	0.00245776	0.265983	0.217356	0.231294	0	0.0233311	0.0185722
100133941	CD24	CD24 molecule	16.7413	5.18193	28.3007	5.3244	2.41262	0.000129337	0.00248426	0.016294	0.0116507	0.0212535	0.0803204	0.0625299	0.0955689
467	ATF3	activating transcription factor 3	124.388	51.2872	197.489	3.83348	1.93866	0.000129382	0.00248426	0.46785	0.491784	0.469424	1.6916	2.26131	0.926416
23616	SH3BP1	SH3 domain binding protein 1	145.574	68.3939	222.754	3.24105	1.69646	0.000130614	0.00250262	1.0004	0.749384	1.10295	2.66852	2.5119	3.04733
7373	COL14A1	collagen type XIV alpha 1 chain	898.558	1569.39	227.722	0.144446	-2.7914	0.000130719	0.00250262	22.0659	2.50318	2.09981	0.430814	1.87111	0.910958
6853	SYN1	synapsin I	41.4727	14.4385	68.5069	4.6843	2.22783	0.000131011	0.00250262	0.165736	0.121545	0.144121	0.647493	0.814115	0.336491
7153	TOP2A	DNA topoisomerase II alpha	4287.35	5911.13	2663.56	0.448768	-1.15596	0.000131238	0.00250262	60.915	28.9382	42.7732	19.4258	13.9476	18.6756
728643	HNRNPA1P33	heterogeneous nuclear ribonucleoprotein A1 pseudogene 33	11.0085	2.85352	19.1634	6.53147	2.70741	0.00013127	0.00250262	0.100462	0.287335	0.262081	1.08049	1.48045	1.42399
441459	ANKRD18B	ankyrin repeat domain 18B	13.8957	2.37016	25.4212	10.0549	3.32982	0.000131279	0.00250262	0.0145085	0.0138321	0.0504655	0.476793	0.142536	0.134736
55137	FIGN	fidgetin, microtubule severing factor	83.9291	148.252	19.6061	0.134324	-2.89621	0.000132148	0.00251618	0.983819	0.836939	0.802864	0.0361747	0.0232338	0.251529
9052	GPRC5A	G protein-coupled receptor class C group 5 member A	377.824	88.3722	667.275	7.58171	2.92252	0.000133153	0.00253154	0.286381	3.13073	0.332042	6.37688	13.7743	6.17757
79745	CLIP4	CAP-Gly domain containing linker protein family member 4	1878.28	2553.99	1202.57	0.470277	-1.08842	0.000133273	0.00253154	15.9036	22.0776	19.1252	6.51272	8.77667	8.85393
140862	ISM1	isthmin 1	11.1935	20.5076	1.87935	0.0966321	-3.37135	0.000134083	0.0025439	0.777265	0.120166	0.164407	0.0376558	0.0128987	0.0308032
9127	P2RX6	purinergic receptor P2X 6	33.4056	54.3703	12.441	0.231505	-2.11088	0.000136732	0.0025911	0.901032	0.707429	0.645253	0.095007	0.16272	0.198611
114798	SLITRK1	SLIT and NTRK like family member 1	2.88461	0	5.76921	48.1528	5.58955	0.000137388	0.00260043	0	0	0	0.0229232	0.0235566	0.0187516
4330	MN1	MN1 proto-oncogene, transcriptional regulator	1846.72	1074.25	2619.19	2.43526	1.28407	0.000138541	0.00261914	6.62256	6.80158	4.6309	7.75905	19.1813	12.1658
54852	PAQR5	progestin and adipoQ receptor family member 5	184.768	291.747	77.7903	0.266639	-1.90704	0.00013876	0.00262017	1.27878	3.33174	1.86749	0.600765	0.539443	0.42464
983	CDK1	cyclin dependent kinase 1	736.796	1022.93	450.659	0.438737	-1.18857	0.000139358	0.00262836	12.6005	6.40539	10.7004	4.57323	2.87868	3.98758
85352	SHISAL1	shisa like 1	354.985	522.237	187.734	0.3586	-1.47955	0.000139933	0.00263608	4.7092	2.17936	3.12571	0.66604	1.23993	1.23969
101929690	LINC01583	long intergenic non-protein coding RNA 1583	17.9476	1.20764	34.6876	26.0215	4.70163	0.000140565	0.00264487	0	0.0202228	0.0368907	1.2294	0.039073	0.22809
100288077	WTAPP1	Wilms tumor 1 associated protein pseudogene 1	10.355	18.4699	2.2401	0.123594	-3.01633	0.000145937	0.00274097	0.412192	0.0982435	0.394278	0.0492576	0.0253092	0.0201468
23397	NCAPH	non-SMC condensin I complex subunit H	305.528	453.822	157.233	0.34521	-1.53445	0.000146016	0.00274097	3.793	1.83218	3.40094	1.08784	0.605529	1.04231
221184	CPNE2	copine 2	644.14	890.691	397.59	0.445031	-1.16802	0.000146413	0.0027452	23.8921	11.9458	15.5504	5.18984	7.36493	7.47997
63901	FAM111A	family with sequence similarity 111 member A	1027.84	1393.77	661.907	0.473465	-1.07867	0.000147101	0.00275486	16.3475	8.84313	11.8495	4.57487	4.26634	6.57243
2821	GPI	glucose-6-phosphate isomerase	4097.84	2711.25	5484.42	2.0161	1.01157	0.000147688	0.00276262	26.1719	19.0963	25.4533	45.9347	39.6822	40.5393
4862	NPAS2	neuronal PAS domain protein 2	532.34	312.472	752.207	2.40081	1.26352	0.000150013	0.00280282	2.47503	3.21532	4.09162	7.99552	5.24382	7.88315
53834	FGFRL1	fibroblast growth factor receptor like 1	1246.94	839.415	1654.46	1.96561	0.974979	0.000150564	0.00280982	13.1878	10.2359	8.79628	17.6441	21.1016	17.101
255488	RNF144B	ring finger protein 144B	222.201	386.525	57.8773	0.150657	-2.73066	0.000151383	0.00282181	0.691985	6.39105	2.23771	0.200273	0.431529	0.671162
64757	2019-03-01	mitochondrial amidoxime reducing component 1	45.4497	80.491	10.4083	0.131827	-2.92328	0.000153352	0.00285517	1.86924	1.04148	1.68878	0	0.20868	0.320364
2022	ENG	endoglin	7322.8	4515.87	10129.7	2.23747	1.16187	0.000158284	0.00294356	55.0665	37.6517	40.7912	66.008	123.5	73.7965
22917	ZP1	zona pellucida glycoprotein 1	4.74743	0.389756	9.1051	17.6625	4.14262	0.000158799	0.00294704	0.0276119	0	0	0.131986	0.186495	0.202439
10156	RASA4	RAS p21 protein activator 4	425.841	201.229	650.453	3.22054	1.6873	0.00015884	0.00294704	2.75847	1.35197	0.591232	4.01024	3.59622	5.47375
3720	JARID2	jumonji and AT-rich interaction domain containing 2	500.738	317.119	684.357	2.15302	1.10636	0.00016118	0.00298698	2.11416	2.2414	2.10543	4.3086	3.74895	4.34347
79685	SAP30L	SAP30 like	1148.82	1547.13	750.505	0.483966	-1.04702	0.000162248	0.00299925	13.6791	9.58486	8.00458	3.40044	5.28368	4.63325
3600	IL15	interleukin 15	148.795	242.775	54.8144	0.226938	-2.13963	0.000162284	0.00299925	2.68431	4.59292	2.6434	0.254924	0.698578	1.07742
4171	MCM2	minichromosome maintenance complex component 2	583.126	821.919	344.333	0.417455	-1.26031	0.000162406	0.00299925	10.364	5.7052	11.7902	3.67062	2.54723	4.06945
7112	TMPO	thymopoietin	2347.19	3124.01	1570.37	0.501338	-0.996146	0.000167072	0.00308099	20.3304	16.5319	19.9404	7.9557	7.57788	9.76187
8128	ST8SIA2	ST8 alpha-N-acetyl-neuraminide alpha-2,8-sialyltransferase 2	34.0035	58.4999	9.50717	0.165331	-2.59657	0.000167219	0.00308099	0.52587	0.554125	0.184519	0.0165374	0.0849716	0.0811675
84281	C2orf88	chromosome 2 open reading frame 88	163.62	41.1863	286.053	6.91537	2.78981	0.000172464	0.00317398	0.447184	0.291703	0.399097	0.506266	1.04773	5.50455
7098	TLR3	toll like receptor 3	73.2554	115.925	30.5856	0.264596	-1.91814	0.000176881	0.0032515	2.274	1.48515	1.1522	0.278165	0.384799	0.472592
90865	IL33	interleukin 33	19.2553	5.1052	33.4054	6.30779	2.65713	0.000178582	0.00327672	0.185838	0.0177174	0.0323203	0.399743	0.45643	0.426913
23338	JADE2	jade family PHD finger 2	704.497	1003.77	405.222	0.402643	-1.31243	0.000178663	0.00327672	4.72264	2.477	3.70285	0.714382	1.77318	1.37778
5362	PLXNA2	plexin A2	681.887	450.057	913.718	2.02421	1.01736	0.000180153	0.00329888	1.77013	1.57419	1.651	3.31516	2.53023	3.1305
6309	SC5D	sterol-C5-desaturase	1703.57	2290.22	1116.91	0.487061	-1.03783	0.000180285	0.00329888	12.7891	15.1231	12.4708	4.3231	6.92308	6.35507
26052	DNM3	dynamin 3	63.4457	103.844	23.0475	0.221447	-2.17497	0.00018098	0.0033078	0.841709	0.439445	0.371777	0.0678553	0.172274	0.0783627
6926	TBX3	T-box 3	1178.04	1743.51	612.577	0.349979	-1.51466	0.00018232	0.00332848	23.2693	6.53375	17.5518	3.69356	3.40416	7.3838
55349	CHDH	choline dehydrogenase	49.7783	89.5311	10.0255	0.112177	-3.15615	0.000182617	0.0033301	2.43896	0.476255	0.332186	0.0351156	0.198472	0.0718131
5251	PHEX	phosphate regulating endopeptidase homolog X-linked	36.8397	62.2188	11.4607	0.188005	-2.41115	0.00018552	0.00337917	0.635507	0.429163	0.237936	0.0316433	0.054196	0.12511
79853	TM4SF20	transmembrane 4 L six family member 20	40.904	79.1037	2.70423	0.0358732	-4.80095	0.0001859	0.00338057	0.0451123	3.72028	0.156916	0.0404324	0.0415495	0.0440993
79968	WDR76	WD repeat domain 76	360.206	522.827	197.586	0.376661	-1.40866	0.00018602	0.00338057	5.59761	3.18514	6.65455	1.83803	1.33146	1.97802
124	ADH1A	alcohol dehydrogenase 1A (class I), alpha polypeptide	8.00056	14.6494	1.35176	0.099932	-3.32291	0.000187018	0.00338456	0.653407	0.484511	0.126265	0.0433795	0.022289	0.0354852
255167	LINC01018	long intergenic non-protein coding RNA 1018	28.552	1.691	55.4131	31.3493	4.97036	0.00018703	0.00338456	0	0.0436846	0.0132817	0.0273784	1.58493	0.141841
153222	CREBRF	CREB3 regulatory factor	934.154	1266.04	602.263	0.474503	-1.07551	0.000187079	0.00338456	7.21903	4.88784	4.17397	1.75467	2.86697	2.16767
284266	SIGLEC15	sialic acid binding Ig like lectin 15	9.22417	1.94203	16.5063	7.78594	2.96087	0.000187154	0.00338456	0.108539	0	0.0629226	0.583677	0.377654	0.265255
122481	AK7	adenylate kinase 7	10.5061	19.0287	1.98342	0.114588	-3.12548	0.0001873	0.00338456	0.462005	0.125847	0.172179	0	0.0202627	0.048389
503569	RGMB-AS1	RGMB antisense RNA 1	122.261	189.617	54.9052	0.288373	-1.79399	0.000188918	0.00340993	4.39896	3.52898	3.96521	1.05778	1.33405	0.642405
9414	TJP2	tight junction protein 2	556.207	325.082	787.332	2.41387	1.27135	0.000190633	0.003437	3.36481	1.97936	2.49909	3.78267	8.06323	4.8189
9585	KIF20B	kinesin family member 20B	821.117	1129.37	512.869	0.452417	-1.14428	0.000192133	0.00346012	9.0156	5.00994	8.04916	3.40277	2.02874	3.35971
4897	NRCAM	neuronal cell adhesion molecule	184.742	334.686	34.7969	0.104721	-3.25538	0.000193511	0.00348102	0.276936	2.4694	3.3573	0.0389345	0.160041	0.394133
90634	N4BP2L1	NEDD4 binding protein 2 like 1	66.6522	107.494	25.8109	0.241161	-2.05193	0.000194876	0.00350162	1.40851	0.72737	0.85737	0.105199	0.237833	0.28685
112849	L3HYPDH	trans-L-3-hydroxyproline dehydratase	637.547	416.26	858.833	2.0579	1.04117	0.000197266	0.00354058	1.90043	2.13045	2.28512	4.13878	3.86282	3.61301
4001	LMNB1	lamin B1	825.773	1128.16	523.384	0.462381	-1.11285	0.000202482	0.00363012	16.1386	9.09511	15.2	5.58179	4.14527	6.7708
79839	CCDC102B	coiled-coil domain containing 102B	48.448	85.9116	10.9844	0.128576	-2.95931	0.000203931	0.00365198	3.11519	0.551308	0.3082	0.122604	0.137445	0.164115
4664	NAB1	NGFI-A binding protein 1	1275.34	843.561	1707.11	2.0189	1.01357	0.000207694	0.0037152	5.96047	6.82531	8.45218	12.4813	11.1735	14.8169
23446	SLC44A1	solute carrier family 44 member 1	3877.7	5438.64	2316.76	0.424849	-1.23498	0.000209128	0.00373667	15.1667	8.78292	13.7057	2.75929	4.85418	6.55566
221002	RASGEF1A	RasGEF domain family member 1A	13.3607	23.5901	3.13127	0.133576	-2.90426	0.000213183	0.00380421	0.554121	0.217529	0.155894	0.019476	0.0700492	0.0159317
84898	PLXDC2	plexin domain containing 2	332.239	595.519	68.9584	0.115601	-3.11277	0.000213602	0.00380421	1.30543	0.664614	4.12371	0.0265307	0.485294	0.123705
113130	CDCA5	cell division cycle associated 5	362.887	524.766	201.007	0.381691	-1.38952	0.000213623	0.00380421	10.0404	5.30001	10.7161	3.22062	2.21938	3.33707
221061	FAM171A1	family with sequence similarity 171 member A1	1284.19	845.017	1723.35	2.03427	1.02451	0.000214075	0.00380801	9.64947	10.1458	7.33614	20.3691	13.5342	15.0453
101927230	LINC01969	long intergenic non-protein coding RNA 1969	26.4427	7.35968	45.5258	6.11084	2.61137	0.000216277	0.00384168	0.598358	0.912736	0.520321	6.57843	1.83701	2.74913
3709	ITPR2	inositol 1,4,5-trisphosphate receptor type 2	1204.11	821.179	1587.03	1.92563	0.945327	0.00021645	0.00384168	3.36665	2.15354	2.8335	4.91264	4.41334	4.85832
23562	CLDN14	claudin 14	10.6496	2.36678	18.9324	7.54028	2.91462	0.000218866	0.00388026	0	0.0202149	0.0921909	0.215377	0.325482	0.290183
10733	PLK4	polo like kinase 4	285.954	427.744	144.164	0.335704	-1.57474	0.000220079	0.00389743	5.77899	2.52088	5.46383	1.6532	0.895466	1.50557
8654	PDE5A	phosphodiesterase 5A	1226.44	516.852	1936.04	3.74956	1.90672	0.000221728	0.00392227	2.51995	5.43071	0.99068	6.76659	6.7636	16.8527
6464	SHC1	SHC adaptor protein 1	7370.03	4922.39	9817.67	1.98952	0.992422	0.000224042	0.0039491	50.479	46.8719	57.7692	83.1872	99.7678	92.1715
7431	VIM	vimentin	180770	247409	114131	0.460032	-1.12019	0.000224061	0.0039491	6959.04	4648.22	3318.13	1831.09	2191.58	1991.48
386618	KCTD4	potassium channel tetramerization domain containing 4	8.87996	16.0089	1.75101	0.121185	-3.04472	0.000224127	0.0039491	0.154178	0.269481	0.513937	0.0153538	0.015778	0.0627983
1063	CENPF	centromere protein F	2813.83	3878.77	1748.88	0.449078	-1.15496	0.000224234	0.0039491	19.4723	10.5477	18.2572	7.46691	4.50391	7.12135
57709	SLC7A14	solute carrier family 7 member 14	121.356	212.624	30.0879	0.141449	-2.82165	0.000225339	0.00396333	2.14944	0.522551	0.149529	0.0706367	0.138578	0.12607
55964	2019-09-03	septin 3	6.27401	11.8529	0.695125	0.074801	-3.7408	0.000225539	0.00396333	0.179409	0.0342088	0.0468032	0	0	0.0131535
80310	PDGFD	platelet derived growth factor D	1409.43	2574.97	243.879	0.0946893	-3.40066	0.000227395	0.00399155	41.0985	28.477	10.2061	0.077834	5.53492	0.980513
440173	LOC440173	uncharacterized LOC440173	6.4601	11.7339	1.18634	0.103957	-3.26594	0.000228608	0.00400842	0.35112	0.257499	0.14092	0	0.0663363	0
25849	PARM1	prostate androgen-regulated mucin-like protein 1	34.6295	2.94713	66.3119	22.0396	4.46202	0.000233058	0.00407781	0	0.0513572	0.0187373	0.0257496	1.23044	0.226434
2894	GRID1	glutamate ionotropic receptor delta type subunit 1	17.7771	32.3587	3.19544	0.0991596	-3.3341	0.000233076	0.00407781	0.521325	0.159756	0.0566669	0.0166873	0.0400127	0.00455017
25924	MYRIP	myosin VIIA and Rab interacting protein	9.94095	18.0026	1.87935	0.111773	-3.16135	0.000233462	0.00408008	0.0893121	0.264905	0.0517761	0.0177882	0.00609322	0.0145511
5552	SRGN	serglycin	2250.35	450.461	4050.24	8.95961	3.16344	0.00023512	0.00410457	1.5475	14.8908	19.841	215.722	14.2529	67.6166
57205	ATP10D	ATPase phospholipid transporting 10D (putative)	1095.57	747.092	1444.04	1.92866	0.947599	0.000237782	0.00414651	4.38099	5.23874	4.75661	9.04512	7.67184	8.05732
22837	COBLL1	cordon-bleu WH2 repeat protein like 1	671.031	385.249	956.813	2.48261	1.31186	0.000238299	0.00415098	1.13528	2.17379	0.908409	3.66816	2.80297	2.94001
63895	PIEZO2	piezo type mechanosensitive ion channel component 2	86.5797	155.777	17.3824	0.111879	-3.15998	0.000240453	0.00418393	1.35103	0.684105	0.0779973	0.0234472	0.123917	0.0548006
574036	SERTAD4-AS1	SERTAD4 antisense RNA 1	58.7224	97.5825	19.8622	0.202925	-2.30098	0.000241247	0.00419317	3.06285	4.73696	7.39832	1.58606	0.585086	0.598814
64067	NPAS3	neuronal PAS domain protein 3	25.4453	43.7639	7.12662	0.164311	-2.6055	0.000242085	0.00420123	0.386302	0.265512	0.273424	0.00536786	0.0882587	0.0395191
11142	PKIG	cAMP-dependent protein kinase inhibitor gamma	1170.76	1718.22	623.308	0.361492	-1.46797	0.000242467	0.00420123	73.3725	28.3403	17.0756	9.75185	13.8473	13.286
114904	C1QTNF6	C1q and TNF related 6	462.964	268.709	657.219	2.43515	1.28401	0.0002425	0.00420123	3.13394	1.89352	3.10652	5.62536	7.78426	4.07215
100129518	SOD2-OT1	SOD2 overlapping transcript 1	6.62489	11.7305	1.5193	0.144889	-2.78698	0.000244519	0.00423161	0.380552	0.30234	0.193037	0.0189485	0.019472	0.062001
7351	UCP2	uncoupling protein 2	52.7562	89.1095	16.4029	0.185218	-2.4327	0.000244932	0.00423417	3.27497	0.69384	3.04922	0.316254	0.243744	0.56591
84293	FAM213A	family with sequence similarity 213 member A	36.0914	60.6116	11.5712	0.1902	-2.39441	0.000245995	0.00424371	1.3697	0.643457	0.845831	0.0830267	0.304717	0.0873224
2550	GABBR1	gamma-aminobutyric acid type B receptor subunit 1	703.157	457.875	948.438	2.06332	1.04496	0.000246016	0.00424371	0.709283	0.406005	0.458793	0.953554	1.04594	0.846093
84446	BRSK1	BR serine/threonine kinase 1	175.219	86.3641	264.073	3.04419	1.60606	0.000252875	0.00435732	1.74963	1.02779	0.845248	3.31576	2.97331	3.35158
6720	SREBF1	sterol regulatory element binding transcription factor 1	1853.11	2633.04	1073.18	0.406176	-1.29982	0.000253694	0.00436672	30.3942	12.4	15.0403	4.85165	9.78528	5.75558
100462983	MTRNR2L3	MT-RNR2-like 3	13.3332	4.01941	22.647	5.47054	2.45168	0.000254126	0.00436943	0.118114	0.112607	0.136947	0.776314	0.483492	0.577309
55342	STRBP	spermatid perinuclear RNA binding protein	149.306	226.908	71.7037	0.315654	-1.66359	0.000254802	0.00437635	1.96667	1.32528	0.947809	0.344506	0.402521	0.424649
701	BUB1B	BUB1 mitotic checkpoint serine/threonine kinase B	524.711	731.645	317.776	0.432501	-1.20923	0.000255561	0.00438465	10.0112	5.47974	9.55336	3.95597	2.43916	3.13649
100287482	SMKR1	small lysine rich protein 1	7.45638	13.4954	1.41734	0.109035	-3.19714	0.000257419	0.00440966	1.05219	0.300938	0.365985	0.0314344	0.0969087	0.0257139
400745	SH2D5	SH2 domain containing 5	86.0249	138.106	33.9436	0.247513	-2.01442	0.000257571	0.00440966	1.22137	1.58416	1.71663	0.186688	0.261608	0.555325
387914	SHISA2	shisa family member 2	24.0023	5.71379	42.2907	7.33408	2.87462	0.000258105	0.00441407	0.0753902	0.107813	0.065558	0.157662	0.439762	1.06861
2013	EMP2	epithelial membrane protein 2	1563.16	2157.32	968.995	0.448066	-1.15822	0.000261327	0.00446439	22.5529	12.8112	17.7594	4.07385	7.5586	9.38505
5322	PLA2G5	phospholipase A2 group V	8.69748	0.824629	16.5703	17.9395	4.16507	0.000261909	0.00446954	0.028749	0.0274086	0	0.0343555	0.564874	0.393448
219621	CABCOCO1	ciliary associated calcium binding coiled-coil 1	60.9095	96.1892	25.6299	0.267533	-1.90221	0.000262471	0.00447434	2.60945	4.10485	2.91205	0.571695	0.907939	0.829028
11138	TBC1D8	TBC1 domain family member 8	285.969	457.504	114.435	0.249663	-2.00195	0.000263755	0.00448996	8.41826	4.18529	1.16041	0.789892	1.02613	1.1399
27122	DKK3	dickkopf WNT signaling pathway inhibitor 3	9322.13	14364.8	4279.46	0.297437	-1.74934	0.00026395	0.00448996	152.312	110.582	107.638	8.64836	32.1466	57.272
780	DDR1	discoidin domain receptor tyrosine kinase 1	809.486	503.765	1115.21	2.21016	1.14415	0.000264931	0.00450185	0.931381	0.989601	0.447813	1.62986	1.47973	1.52203
100506622	LINC00540	long intergenic non-protein coding RNA 540	3.01003	6.02006	0	0.0197114	-5.66482	0.00026608	0.00451351	0.228784	0.0969409	0.0442103	0	0	0
23732	FRRS1L	ferric chelate reductase 1 like	14.0323	3.20828	24.8563	7.49184	2.90532	0.000266183	0.00451351	0.0398565	0.0126661	0	0.0595363	0.118284	0.165586
94081	SFXN1	sideroflexin 1	1124.79	772.05	1477.53	1.90874	0.932619	0.000267165	0.00452536	6.72686	7.0303	6.9652	13.384	10.1628	11.6884
151195	CCNYL1	cyclin Y like 1	2366.47	729.611	4003.33	5.45646	2.44797	0.000268099	0.00453636	8.50951	6.98531	6.47196	85.7375	10.1737	8.62628
6676	SPAG4	sperm associated antigen 4	71.7793	32.1271	111.431	3.45015	1.78666	0.000268944	0.00454583	0.783462	0.572649	0.613156	1.66964	2.02044	2.3359
6809	STX3	syntaxin 3	320.817	449.121	192.514	0.427732	-1.22522	0.000273615	0.00461766	2.96009	2.8301	2.99818	1.17577	0.996551	1.17142
57188	ADAMTSL3	ADAMTS like 3	21.5813	3.98105	39.1815	9.52155	3.2512	0.000273772	0.00461766	0.0338693	0.0107634	0.00981739	0.02361	0.249555	0.187616
23072	HECW1	HECT, C2 and WW domain containing E3 ubiquitin protein ligase 1	81.8278	149.002	14.6532	0.100173	-3.31944	0.000274196	0.00461992	1.32165	0.918458	0.56772	0	0.0391092	0.206249
6536	SLC6A9	solute carrier family 6 member 9	997.58	1407.01	588.155	0.417212	-1.26115	0.000275542	0.00463771	12.8933	12.5427	19.6206	3.28157	8.3244	5.25382
3142	HLX	H2.0 like homeobox	240.228	361.802	118.653	0.327471	-1.61056	0.000277251	0.00465789	6.93181	4.6944	8.56361	1.12829	2.42165	2.33661
57139	RGL3	ral guanine nucleotide dissociation stimulator like 3	24.409	41.789	7.029	0.172014	-2.5394	0.000277325	0.00465789	1.20865	0.566382	0.285022	0.0979221	0.0503138	0.150192
56992	KIF15	kinesin family member 15	280.065	407.62	152.51	0.372955	-1.42293	0.000279718	0.00469314	4.97564	2.31816	3.58276	1.23762	0.9193	1.39205
113730	KLHDC7B	kelch domain containing 7B	6.39548	0.821255	11.9697	12.9293	3.69258	0.000281511	0.00471826	0	0.017356	0.0158306	0.0761425	0.268273	0.106776
5918	RARRES1	retinoic acid receptor responder 1	38.2635	9.67952	66.8476	6.92956	2.79276	0.000282071	0.00472269	0.151	0.460671	0.0525227	0.595475	2.07685	1.52037
2313	FLI1	Fli-1 proto-oncogene, ETS transcription factor	310.166	179.276	441.056	2.45701	1.2969	0.000282504	0.00472498	1.6436	1.97058	1.55918	3.07267	4.04444	4.25409
5891	MOK	MOK protein kinase	413.252	190.458	636.047	3.32773	1.73454	0.000283769	0.00474117	1.08848	2.13874	2.53945	9.77942	4.29533	3.21807
7008	TEF	TEF, PAR bZIP transcription factor	569.252	806.41	332.095	0.410293	-1.28527	0.000285404	0.00476349	12.6697	5.10992	4.83342	2.35829	2.96119	2.69963
57804	POLD4	DNA polymerase delta 4, accessory subunit	1228.32	856.079	1600.56	1.86436	0.898681	0.000285817	0.00476542	15.4412	14.2564	16.5571	26.2081	26.148	24.3781
8411	EEA1	early endosome antigen 1	3061.72	4033.7	2089.74	0.516888	-0.952076	0.000288117	0.00479873	23.2145	22.5278	18.2759	9.99251	8.68527	10.7048
254778	C8orf46	chromosome 8 open reading frame 46	31.6072	54.8209	8.39357	0.158508	-2.65737	0.000289421	0.00481544	0.408576	0.913888	0.642255	0.0469475	0.0289468	0.199701
123803	NTAN1	N-terminal asparagine amidase	499.7	673.304	326.095	0.483197	-1.04932	0.00029015	0.00482254	27.2476	22.1445	21.0527	9.5015	10.0657	10.5451
23452	ANGPTL2	angiopoietin like 2	2529.89	3833.34	1226.43	0.318796	-1.6493	0.000291864	0.00484598	87.5447	24.1974	29.8783	6.14806	17.6527	15.0281
8793	TNFRSF10D	TNF receptor superfamily member 10d	1565.26	914.54	2215.97	2.41946	1.27468	0.000294406	0.0048831	6.94099	14.4966	10.7064	29.5368	14.7512	26.0573
55824	PAG1	phosphoprotein membrane anchor with glycosphingolipid microdomains 1	131.62	204.02	59.2206	0.290991	-1.78095	0.000294754	0.0048838	0.770408	0.719991	0.912343	0.13628	0.168054	0.319575
221692	PHACTR1	phosphatase and actin regulator 1	35.7558	62.6247	8.88691	0.144714	-2.78872	0.000300421	0.00497253	1.10333	0.201426	0.479719	0.0140266	0.0720705	0.131951
64108	RTP4	receptor transporter protein 4	24.138	40.3537	7.92229	0.199554	-2.32515	0.00030167	0.00498402	2.63905	1.23233	1.31135	0.0965419	0.396837	0.394866
9229	DLGAP1	DLG associated protein 1	33.8755	8.42521	59.3259	6.91237	2.78918	0.00030174	0.00498402	0.0410019	0.0390902	0.0534818	0.538977	0.0671355	0.223787
57568	SIPA1L2	signal induced proliferation associated 1 like 2	488.298	837.383	139.212	0.166211	-2.58891	0.000306255	0.00505336	2.43414	10.4469	2.69071	1.53823	0.151993	0.661416
283033	LINC00841	long intergenic non-protein coding RNA 841	5.33525	0.389756	10.2808	19.6319	4.29513	0.000308577	0.00508642	0.0192269	0	0	0.114882	0.236112	0.0563855
9134	CCNE2	cyclin E2	148.296	235.337	61.2548	0.259767	-1.94471	0.000312198	0.0051408	3.79516	1.73293	5.47139	0.930924	0.515116	1.08369
282973	JAKMIP3	Janus kinase and microtubule interacting protein 3	18.0766	30.6791	5.47404	0.180051	-2.47352	0.000313889	0.00516331	0.347114	0.117664	0.107322	0.0230448	0.0378904	0.0263915
5791	PTPRE	protein tyrosine phosphatase, receptor type E	44.9272	82.218	7.63639	0.0954326	-3.38937	0.000317373	0.00521524	0.203815	0.121445	0.875094	0.00380566	0.0234649	0.0747145
9928	KIF14	kinesin family member 14	492.194	695.995	288.392	0.412735	-1.27671	0.000318618	0.00523031	5.05073	2.41119	4.81496	1.70341	1.05212	1.70063
6237	RRAS	RAS related	1938.36	1299.02	2577.69	1.98013	0.985594	0.000319613	0.00524125	61.1327	63.4946	42.6431	104.302	98.9781	90.4766
5521	PPP2R2B	protein phosphatase 2 regulatory subunit Bbeta	3.22915	6.45831	0	0.0184466	-5.7605	0.000320194	0.00524435	0.110046	0.0524574	0.00956937	0	0	0
100506691	LOC100506691	uncharacterized LOC100506691	11.5731	2.8569	20.2893	6.85291	2.77672	0.000320461	0.00524435	0.13428	0.192029	0.116768	1.52443	0.742051	0.525059
100287314	LINC00941	long intergenic non-protein coding RNA 941	118.431	50.7099	186.152	3.65388	1.86943	0.000320967	0.00524435	0.747079	0.876612	1.72406	2.76415	3.70503	4.62057
1821	DRP2	dystrophin related protein 2	58.3117	17.4126	99.2108	5.64044	2.49581	0.000321564	0.00524435	0.160644	0.109396	0.0465643	1.00099	0.277125	0.272944
200172	SLFNL1	schlafen like 1	7.56717	1.2595	13.8748	10.4028	3.3789	0.000321692	0.00524435	0.0164008	0.0312722	0	0.254789	0.060422	0.152309
10553	HTATIP2	HIV-1 Tat interactive protein 2	659.581	889.129	430.033	0.482486	-1.05144	0.000322035	0.00524435	15.6978	13.5075	8.80474	5.67996	5.44552	5.03796
101448202	LOC101448202	uncharacterized LOC101448202	4.55896	0.386382	8.73153	16.6976	4.06157	0.000322102	0.00524435	0	0	0.054739	0.451347	0.463817	0.215373
9213	XPR1	xenotropic and polytropic retrovirus receptor 1	1192.87	819.878	1565.87	1.90676	0.931121	0.000323161	0.00525623	3.27919	3.44228	2.85589	4.33275	5.75982	6.19266
2995	GYPC	glycophorin C (Gerbich blood group)	730.608	998.006	463.21	0.463643	-1.10891	0.000326703	0.00530842	19.0195	19.941	22.0139	5.41457	8.94472	10.97
387590	TPTEP1	transmembrane phosphatase with tensin homology pseudogene 1	25.5489	44.2969	6.80083	0.156455	-2.67618	0.000329387	0.00534659	2.77965	0.580832	0.761561	0.0682544	0.210421	0.260556
56131	PCDHB4	protocadherin beta 4	11.5075	19.6791	3.33589	0.179147	-2.48079	0.000330918	0.00536598	0.281253	0.187698	0.183429	0.00840253	0.0345387	0.0549875
22891	ZNF365	zinc finger protein 365	45.3752	16.2667	74.4837	4.5186	2.17588	0.000331594	0.00537148	0.0796273	0.0552107	0.138485	0.488755	0.208904	0.413963
84708	LNX1	ligand of numb-protein X 1	194.284	294.289	94.2788	0.319728	-1.64508	0.000333675	0.00539972	5.23533	2.56227	3.06656	1.07675	0.6391	1.31361
80332	ADAM33	ADAM metallopeptidase domain 33	3831.21	5530.63	2131.79	0.384313	-1.37965	0.00033773	0.00545834	73.7231	35.7517	30.0029	10.9542	24.6328	10.9211
64506	CPEB1	cytoplasmic polyadenylation element binding protein 1	99.8872	160.308	39.4661	0.246104	-2.02266	0.000337982	0.00545834	2.59637	0.836726	1.26137	0.1748	0.419135	0.405137
9235	IL32	interleukin 32	306.19	112.343	500.036	4.43919	2.1503	0.000345011	0.00556623	0.458802	1.32973	2.87255	4.29847	4.12425	10.6653
1347	COX7A2	cytochrome c oxidase subunit 7A2	1605.27	1105.92	2104.62	1.89771	0.924258	0.000350032	0.00564153	53.9345	53.8801	57.9523	107.318	76.9684	95.8922
152	ADRA2C	adrenoceptor alpha 2C	76.3629	15.9703	136.756	8.58117	3.10118	0.000354616	0.00570964	0.222474	0.68933	0.0967298	0.39879	4.72987	2.78644
80270	HSD3B7	hydroxy-delta-5-steroid dehydrogenase, 3 beta- and steroid delta-isomerase 7	693.534	970.644	416.423	0.427151	-1.22718	0.000355056	0.00571096	26.8623	11.217	11.5681	6.39209	7.18493	4.7592
90522	YIF1B	Yip1 interacting factor homolog B, membrane trafficking protein	1036.81	693.476	1380.15	1.98517	0.989263	0.000355816	0.00571741	8.03453	9.93676	9.37492	20.0895	13.6373	14.7827
26219	OR1J4	olfactory receptor family 1 subfamily J member 4	7.05613	13.2874	0.82488	0.069926	-3.83803	0.000356955	0.00572996	0.0578032	0.606189	1.05556	0	0.0709841	0.0282526
51554	ACKR4	atypical chemokine receptor 4	469.196	824.949	113.442	0.137142	-2.86626	0.000358711	0.00575227	13.3738	3.64294	5.39459	0.107441	2.222	0.313105
2548	GAA	glucosidase alpha, acid	1679.79	2242.51	1117.06	0.496326	-1.01064	0.000359066	0.00575227	28.6325	14.5045	15.918	8.26938	9.42996	7.86395
8674	VAMP4	vesicle associated membrane protein 4	773.624	1026.73	520.52	0.505765	-0.983462	0.00035953	0.00575392	7.70386	5.9827	4.38371	2.56523	2.71418	2.76741
3726	JUNB	JunB proto-oncogene, AP-1 transcription factor subunit	1357.38	786.363	1928.4	2.44095	1.28745	0.000361703	0.00578291	20.8088	7.77534	26.8295	38.0526	41.7735	39.6571
203111	ERICH5	glutamate rich 5	10.4308	18.2858	2.57589	0.150411	-2.73302	0.000363996	0.00581265	0.772847	0.569356	0.183287	0.0209901	0.06471	0.103022
2215	FCGR3B	Fc fragment of IgG receptor IIIb	2.58767	0	5.17533	43.4434	5.44106	0.000364293	0.00581265	0	0	0	0.0845604	0.0434483	0.0605255
56911	MAP3K7CL	MAP3K7 C-terminal like	531.177	872.963	189.391	0.215598	-2.21358	0.000365924	0.00583286	7.68088	3.85472	14.207	3.44582	0.482513	0.972623
8870	IER3	immediate early response 3	1656.72	795.791	2517.64	3.15259	1.65654	0.000369672	0.00588112	2.11508	2.78398	8.39431	13.285	8.15616	16.6802
4319	MMP10	matrix metallopeptidase 10	16.822	30.9804	2.66362	0.0859052	-3.54111	0.000369689	0.00588112	1.51682	0.177073	0.646039	0.147969	0.0190071	0
29926	GMPPA	GDP-mannose pyrophosphorylase A	949.919	658.783	1241.06	1.87801	0.909201	0.00037021	0.00588353	14.6491	13.3074	14.4692	27.2828	21.5536	21.8991
57685	CACHD1	cache domain containing 1	429.883	598.007	261.758	0.437429	-1.19288	0.000371976	0.00590573	4.87895	4.60709	3.52205	1.15162	1.78373	2.12074
7850	IL1R2	interleukin 1 receptor type 2	7.01609	0.772763	13.2594	14.474	3.8554	0.000372892	0.00591438	0	0	0.0516068	0.0886502	0.510157	0.217553
256309	CCDC110	coiled-coil domain containing 110	52.7051	12.8699	92.5403	7.03241	2.81402	0.00037462	0.00593589	0.394842	0.0179254	0.179849	2.12329	0.496423	0.946559
5087	PBX1	PBX homeobox 1	2522.55	3465.25	1579.86	0.455296	-1.13512	0.000376068	0.00595292	16.6014	16.1039	14.1437	3.57337	7.60419	7.85064
2597	GAPDH	glyceraldehyde-3-phosphate dehydrogenase	66474.7	44981.6	87967.8	1.94951	0.963112	0.00037671	0.00595717	1073.88	770.05	877.486	1646.6	1492.59	1543.27
404201	WDFY3-AS2	WDFY3 antisense RNA 2	60.3567	94.6257	26.0876	0.275918	-1.85769	0.000380944	0.00601816	3.95626	2.08441	1.7805	0.622077	0.554029	0.695457
3832	KIF11	kinesin family member 11	1078.29	1460.35	696.218	0.474751	-1.07476	0.000383372	0.00605053	16.2129	7.2787	13.5483	5.70221	4.16767	5.54501
254427	PROSER2	proline and serine rich 2	103.509	41.2683	165.749	3.98251	1.99368	0.000387573	0.00611079	0.555451	0.311502	0.71031	1.86442	2.73848	0.974167
400931	MIRLET7BHG	MIRLET7B host gene	219.908	121.985	317.831	2.59537	1.37594	0.000389853	0.00614066	0.643696	0.502637	0.602394	1.33333	1.39651	1.29444
2317	FLNB	filamin B	12922.8	8348.12	17497.5	2.09316	1.06568	0.00039228	0.00617281	29.0774	43.0535	36.8721	55.8772	67.9607	81.7577
115361	GBP4	guanylate binding protein 4	109.581	22.7103	196.451	8.58405	3.10166	0.000398051	0.00625197	0.27469	0.101374	0.107875	0.211779	0.364531	3.07933
153572	IRX2	iroquois homeobox 2	491.554	674.286	308.823	0.457213	-1.12906	0.000398095	0.00625197	9.33853	6.99531	6.63268	2.12276	3.62382	3.53671
55788	LMBRD1	LMBR1 domain containing 1	1015.67	1323.88	707.45	0.532915	-0.908022	0.000400909	0.00628998	30.1271	20.4678	22.854	9.62788	12.9359	11.9694
106635534	SNORA104	small nucleolar RNA, H/ACA box 104	33.1678	13.3561	52.9795	3.93535	1.97649	0.000412112	0.00645231	2.74212	4.4816	4.76899	14.7459	15.6344	12.4454
100507156	LOC100507156	uncharacterized LOC100507156	40.617	15.9169	65.3172	4.08961	2.03196	0.000412266	0.00645231	0.0871408	0.201761	0.162377	0.647122	0.458621	0.57195
2047	EPHB1	EPH receptor B1	127.238	204.929	49.5465	0.242599	-2.04335	0.000412469	0.00645231	0.885186	2.00985	2.53205	0.201819	0.429093	0.569282
169044	COL22A1	collagen type XXII alpha 1 chain	6.92866	1.59739	12.2599	7.09021	2.82583	0.000413241	0.00645805	0.00856276	0.00816352	0.014892	0.081861	0.0841227	0.0502229
223117	SEMA3D	semaphorin 3D	1107.06	1733.2	480.913	0.277045	-1.85181	0.000418042	0.00652669	12.7817	16.715	5.56872	3.41567	4.41827	0.756996
10610	ST6GALNAC2	ST6 N-acetylgalactosaminide alpha-2,6-sialyltransferase 2	15.438	4.74706	26.129	5.29807	2.40547	0.000419949	0.00655005	0.103469	0.0493224	0.134962	0.571867	0.540019	0.27815
2018	EMX2	empty spiracles homeobox 2	1216.21	1886.68	545.747	0.288842	-1.79165	0.000420773	0.00655236	42.0413	28.34	13.8647	2.77488	14.0153	4.46629
51191	HERC5	HECT and RLD domain containing E3 ubiquitin protein ligase 5	16.8378	28.2301	5.44553	0.198571	-2.33228	0.000420918	0.00655236	0.54172	0.206585	0.296101	0.0554883	0.0285107	0.0907809
90632	LINC00473	long intergenic non-protein coding RNA 473	3.07209	0	6.14419	52.3935	5.71131	0.000422995	0.00657824	0	0	0	0.0133887	0.110069	0.164284
11240	PADI2	peptidyl arginine deiminase 2	11.1967	2.85352	19.54	6.62633	2.72821	0.000423405	0.00657824	0.0124801	0.0356946	0.0325574	0.26845	0.0919555	0.140298
1264	CNN1	calponin 1	1379.11	613.776	2144.44	3.49762	1.80637	0.000424967	0.00659609	4.03245	23.4248	7.01309	43.6239	28.2662	38.9293
4065	LY75	lymphocyte antigen 75	19.0034	31.3107	6.69604	0.217812	-2.19884	0.000428337	0.00663788	0.243574	0.224727	0.10932	0.0328632	0.0337712	0.0422443
101927780	LOC101927780	uncharacterized LOC101927780	7.89272	1.94203	13.8434	6.54141	2.7096	0.000428492	0.00663788	0.0307515	0	0.0178273	0.110245	0.106997	0.0751523
5933	RBL1	RB transcriptional corepressor like 1	390.538	556.92	224.155	0.400819	-1.31898	0.00043291	0.00669344	4.53546	2.07042	4.36523	1.49722	0.994953	1.37173
219539	YPEL4	yippee like 4	32.9382	57.5649	8.31155	0.144874	-2.78713	0.000432917	0.00669344	3.06719	0.753656	0.632423	0.0566805	0.349479	0.139097
653720	GOLGA8M	golgin A8 family member M	12.2497	2.33516	22.1642	8.92006	3.15705	0.000434344	0.00670899	0.0517985	0	0.00900861	0.04952	0.146303	0.283558
224	ALDH3A2	aldehyde dehydrogenase 3 family member A2	1101.85	1457.7	746.004	0.510138	-0.971041	0.000443005	0.00683615	14.7716	9.72517	7.53743	5.11805	4.75177	4.43187
136259	KLF14	Kruppel like factor 14	15.7802	27.0004	4.56001	0.176888	-2.49909	0.000444361	0.00685046	1.03084	0.737085	0.576259	0	0.135633	0.215935
143903	LAYN	layilin	2106.76	3030.58	1182.94	0.390386	-1.35703	0.000446887	0.00688276	37.578	61.9563	34.8043	7.73373	16.1432	23.5355
9509	ADAMTS2	ADAM metallopeptidase with thrombospondin type 1 motif 2	8927.32	4991.12	12863.5	2.57659	1.36546	0.000447325	0.00688285	19.0483	44.1982	21.9922	65.4628	89.5191	43.5005
28984	RGCC	regulator of cell cycle	91.4299	160.654	22.2062	0.138806	-2.84886	0.000448277	0.00689085	5.40574	7.40259	5.42722	0.0293634	1.56908	0.672554
100505666	DCST1-AS1	DCST1 antisense RNA 1	6.16855	10.7536	1.58347	0.158481	-2.65761	0.000449276	0.00689956	0.241169	0.153283	0.279622	0.0320223	0.0164535	0.0392922
23090	ZNF423	zinc finger protein 423	198.061	69.3378	326.784	4.67942	2.22633	0.000450771	0.00691578	0.532758	0.299542	0.291033	2.87718	1.30429	0.373904
6567	SLC16A2	solute carrier family 16 member 2	1049.34	1426.09	672.591	0.470373	-1.08812	0.000451251	0.00691578	19.1846	10.0038	15.1047	3.93621	6.45902	7.96297
7456	WIPF1	WAS/WASL interacting protein family member 1	3205.11	4273.08	2137.14	0.49848	-1.00439	0.000451632	0.00691578	55.0747	29.8182	32.2329	15.5387	19.5236	15.9819
7088	TLE1	transducin like enhancer of split 1	495.489	277.898	713.079	2.5616	1.35705	0.0004527	0.00692549	3.73656	3.31046	1.19248	5.886	5.50788	7.16387
1593	CYP27A1	cytochrome P450 family 27 subfamily A member 1	212.211	349.053	75.3686	0.21586	-2.21183	0.000453739	0.00693456	8.54872	5.45606	5.55471	0.21283	2.24542	1.26512
389432	SAMD5	sterile alpha motif domain containing 5	34.28	56.35	12.21	0.218495	-2.19433	0.000454162	0.00693456	0.688812	0.270887	0.209642	0.041157	0.0845882	0.0925848
339535	LINC01139	long intergenic non-protein coding RNA 1139	15.2143	1.16927	29.2594	22.335	4.48124	0.000454846	0.00693835	0.106696	0	0	0.0212506	1.09188	1.06039
51201	ZDHHC2	zinc finger DHHC-type containing 2	839.243	1109.21	569.28	0.511773	-0.966424	0.000456488	0.00695676	14.427	12.111	8.79242	6.04145	5.22503	4.66341
5295	PIK3R1	phosphoinositide-3-kinase regulatory subunit 1	1817.22	2514.66	1119.77	0.444235	-1.17061	0.000464186	0.00706732	21.1235	12.1631	9.20903	3.51209	5.94829	7.05907
165	AEBP1	AE binding protein 1	19002.3	26002.9	12001.8	0.460375	-1.11912	0.000467006	0.00710347	219.415	209.718	372.108	89.8723	114.963	126.361
135228	CD109	CD109 molecule	9054.63	12184.2	5925.06	0.484982	-1.044	0.000471652	0.00716731	78.6469	49.6073	41.3654	18.7694	25.3442	28.08
10402	ST3GAL6	ST3 beta-galactoside alpha-2,3-sialyltransferase 6	15.1336	3.63641	26.6308	7.12769	2.83344	0.00047272	0.0071732	0.0490215	0.0350519	0.0213141	0.065904	0.361199	0.251583
4172	MCM3	minichromosome maintenance complex component 3	944.667	1287.9	601.429	0.464921	-1.10494	0.000472939	0.0071732	20.5548	9.49883	21.4164	8.13365	6.0864	6.836
4550	RNR2	l-rRNA	73597.8	49563.7	97631.9	1.96498	0.974513	0.0004748	0.00719459	1441.33	1444.64	1151.12	2647.23	2275.99	2113.43
9363	RAB33A	RAB33A, member RAS oncogene family	54.3317	22.9122	85.7512	3.71828	1.89463	0.000478516	0.00724403	0.933719	0.796481	0.897414	3.43551	1.68978	3.57895
54855	FAM46C	family with sequence similarity 46 member C	75.9493	140.346	11.5526	0.0828475	-3.5934	0.000481322	0.00727848	3.1033	0.172434	0.107612	0.0398151	0.0818303	0.107014
397	ARHGDIB	Rho GDP dissociation inhibitor beta	79.511	24.258	134.764	5.54484	2.47115	0.000481704	0.00727848	0.0527878	0.754898	0.619695	3.04371	1.97716	2.30921
4239	MFAP4	microfibril associated protein 4	4945.97	7613.97	2277.97	0.298689	-1.74328	0.000482228	0.00727949	162.869	116.246	197.207	12.1424	81.0898	33.5197
1606	DGKA	diacylglycerol kinase alpha	1167.38	825.542	1509.22	1.82344	0.866665	0.000483016	0.0072845	12.8739	11.1699	9.34663	18.5647	17.0722	18.2269
56255	TMX4	thioredoxin related transmembrane protein 4	1497.27	1950.12	1044.41	0.534056	-0.904938	0.00048495	0.00730677	17.1549	11.2178	12.206	5.29928	7.34951	6.4376
128272	ARHGEF19	Rho guanine nucleotide exchange factor 19	249.101	136.842	361.359	2.63162	1.39595	0.000486901	0.00732574	1.61347	1.52271	2.04079	4.38209	2.89203	4.899
100288798	LOC100288798	uncharacterized LOC100288798	36.6386	12.5152	60.762	4.75131	2.24833	0.000487168	0.00732574	0.940831	0.112121	0.715863	2.35402	2.92453	2.09807
100506178	LOC100506178	uncharacterized LOC100506178	9.4016	1.15914	17.6441	13.585	3.76395	0.000487587	0.00732574	0	0	0.0583598	0.0534669	0.247249	0.524843
23194	FBXL7	F-box and leucine rich repeat protein 7	1000.93	1339.91	661.953	0.493336	-1.01936	0.000492387	0.00739091	11.8259	13.5208	9.58108	3.94867	6.88236	4.5298
8854	ALDH1A2	aldehyde dehydrogenase 1 family member A2	21.4093	38.824	3.99464	0.105575	-3.24366	0.000493022	0.00739347	0.953576	0.0922292	0.276404	0	0.0678853	0.0472836
9159	PCSK7	proprotein convertase subtilisin/kexin type 7	2270.69	1434.75	3106.64	2.16372	1.11352	0.0004963	0.00743564	10.7371	20.9769	13.9568	27.0332	27.8655	34.5131
970	CD70	CD70 molecule	5.43191	0.389756	10.4741	20.1521	4.33286	0.000497532	0.00744711	0.0181623	0	0	0.271303	0.0111519	0.106527
144481	SOCS2-AS1	SOCS2 antisense RNA 1	27.127	5.42777	48.8263	8.94591	3.16123	0.000498212	0.0074503	0.474308	0.72351	0	0.680166	4.65972	4.31201
201161	CENPV	centromere protein V	84.8377	36.3236	133.352	3.64921	1.86758	0.000499122	0.00745693	1.30981	1.33793	1.3017	6.62432	2.7574	3.42963
2330	FMO5	flavin containing monooxygenase 5	26.8704	43.1535	10.5873	0.246806	-2.01855	0.000501168	0.00748048	0.643434	0.434516	0.291416	0.0720856	0.123462	0.0982789
9891	NUAK1	NUAK family kinase 1	1904.56	1078.41	2730.72	2.52802	1.33801	0.000502605	0.00749492	3.18513	8.46298	7.8927	19.3796	11.8324	13.6835
51299	NRN1	neuritin 1	1571.57	2154.79	988.356	0.457283	-1.12884	0.000506346	0.00754366	53.0446	29.5654	20.5221	11.7729	17.6109	11.6332
8313	AXIN2	axin 2	214.953	338.567	91.3402	0.269483	-1.89174	0.000508772	0.00757274	5.54542	2.68636	2.18174	0.292135	1.23243	0.918156
4052	LTBP1	latent transforming growth factor beta binding protein 1	10117.5	5475.67	14759.4	2.6877	1.42637	0.000512238	0.00761722	31.5375	44.6828	28.3664	145.672	51.0413	53.2723
5069	PAPPA	pappalysin 1	4294.54	2556.37	6032.7	2.35809	1.23762	0.000515678	0.00766122	9.81302	12.1759	7.44985	10.8192	21.9162	29.5325
80223	RAB11FIP1	RAB11 family interacting protein 1	169.007	266.854	71.1595	0.267631	-1.90168	0.000516469	0.00766584	1.29611	1.84361	1.1331	0.124241	0.361742	0.542035
1066	CES1	carboxylesterase 1	490.984	866.879	115.09	0.133174	-2.90861	0.000517274	0.00766955	1.42169	36.3699	7.64429	1.75557	3.08438	0.77595
3632	INPP5A	inositol polyphosphate-5-phosphatase A	976.09	680.194	1271.99	1.8665	0.900337	0.00051768	0.00766955	8.88054	8.32562	6.28325	11.0803	13.7726	14.04
100506548	LOC100506548	uncharacterized LOC100506548	959.725	1248.44	671.012	0.535794	-0.900251	0.00051828	0.00767132	16.3352	11.6133	13.1797	6.10443	7.70349	5.63831
53838	C11orf24	chromosome 11 open reading frame 24	1485.27	1007.98	1962.57	1.94249	0.957909	0.000519637	0.00768427	12.9577	17.3104	16.9369	32.6074	24.9785	24.569
6648	SOD2	superoxide dismutase 2	8533.81	3516.67	13550.9	3.84283	1.94217	0.000522994	0.00772675	26.7031	12.3687	14.5853	15.7792	35.8292	130.145
10507	SEMA4D	semaphorin 4D	44.7733	74.2616	15.285	0.207549	-2.26848	0.000526205	0.00776275	0.857679	0.198691	0.383367	0.0526838	0.0689046	0.133207
29775	CARD10	caspase recruitment domain family member 10	218.505	88.7032	348.307	3.90007	1.9635	0.000526403	0.00776275	1.67583	0.692335	0.607197	5.09005	3.6529	1.22182
1806	DPYD	dihydropyrimidine dehydrogenase	1619.04	2317.37	920.718	0.396389	-1.33501	0.000528768	0.00779042	27.7198	14.3368	11.5338	2.93136	8.87631	6.72457
56172	ANKH	ANKH inorganic pyrophosphate transport regulator	1519.33	868.051	2170.6	2.49108	1.31677	0.000531487	0.00782326	4.08695	4.5479	4.70781	17.0384	6.86024	5.59065
56132	PCDHB3	protocadherin beta 3	13.5643	23.1633	3.96543	0.181891	-2.45886	0.000532426	0.00782986	0.334426	0.202894	0.290811	0.0181656	0.0186675	0.0891589
168455	CCDC71L	coiled-coil domain containing 71 like	2560.71	1142.87	3978.55	3.47922	1.79876	0.000538412	0.0079106	6.40454	7.56588	7.12978	4.2509	31.2983	30.6058
3070	HELLS	helicase, lymphoid specific	245.537	365.316	125.758	0.343041	-1.54355	0.000540393	0.0079324	5.77623	2.3643	5.17024	1.50018	0.898496	1.60361
129804	FBLN7	fibulin 7	265.897	389.052	142.741	0.366814	-1.44688	0.000542012	0.00794884	9.4501	7.99339	4.24269	1.86802	2.05051	3.09087
216	ALDH1A1	aldehyde dehydrogenase 1 family member A1	107.28	13.1901	201.371	15.2933	3.93483	0.0005439	0.00796027	0	0.547824	0.119922	0.769075	0.733872	8.21224
3164	NR4A1	nuclear receptor subfamily 4 group A member 1	274.775	135.924	413.626	3.04569	1.60677	0.00054401	0.00796027	1.11885	2.10703	1.08103	2.06333	4.63082	5.17831
2564	GABRE	gamma-aminobutyric acid type A receptor epsilon subunit	448.496	247.495	649.497	2.61695	1.38789	0.000544288	0.00796027	4.59513	3.17861	2.32841	5.79058	12.4527	4.93101
8459	TPST2	tyrosylprotein sulfotransferase 2	851.958	568.12	1135.8	1.99543	0.9967	0.000547968	0.00800676	8.92202	13.2344	12.1397	22.3744	21.5586	17.5331
100505576	LINC00672	long intergenic non-protein coding RNA 672	51.2201	20.067	82.3732	4.091	2.03245	0.000557723	0.00814183	0.294965	0.309334	0.0897738	1.0839	0.661063	0.756897
23507	LRRC8B	leucine rich repeat containing 8 VRAC subunit B	50.7131	82.1316	19.2946	0.236089	-2.0826	0.000560242	0.00817113	0.209399	0.579589	0.46991	0.0645768	0.116132	0.0891423
24147	FJX1	four jointed box 1	366.295	541.924	190.666	0.350984	-1.51052	0.000561884	0.0081876	5.00532	5.91181	14.2559	2.40952	2.70006	2.88227
8786	RGS11	regulator of G protein signaling 11	26.7303	43.465	9.99556	0.231295	-2.11219	0.000563102	0.00819786	1.13611	0.472642	0.538876	0.0863969	0.190251	0.151445
8814	CDKL1	cyclin dependent kinase like 1	161.92	249.979	73.8604	0.296223	-1.75524	0.000564231	0.00820682	2.07853	5.1652	2.45932	0.783844	0.763656	1.05756
359809	PEG13	paternally expressed 13	7.33042	12.7159	1.94493	0.157333	-2.66811	0.000564756	0.00820696	0.173717	0.0552058	0.0671383	0.011533	0.0177775	0.00943422
80856	LNPK	lunapark, ER junction formation factor	1925.28	2504.04	1346.51	0.536428	-0.898543	0.000566529	0.00822524	13.9014	11.2424	12.839	5.12255	6.09693	6.87077
10396	ATP8A1	ATPase phospholipid transporting 8A1	52.1939	90.4239	13.9638	0.155535	-2.68469	0.000569355	0.00825875	1.03131	0.280033	0.136224	0.0195005	0.0841649	0.0861396
283624	LINC00641	long intergenic non-protein coding RNA 641	184.601	98.9715	270.231	2.72046	1.44385	0.000570523	0.00826818	0.503506	0.521176	0.625486	1.49565	1.19689	1.31839
10460	TACC3	transforming acidic coiled-coil containing protein 3	750.692	1008.07	493.315	0.487556	-1.03636	0.000572561	0.00828414	18.6364	9.8444	17.0905	6.92665	5.20889	7.42976
990	CDC6	cell division cycle 6	368.741	538.704	198.779	0.367504	-1.44417	0.000572918	0.00828414	6.31363	4.62497	11.3371	3.19698	1.75217	2.35367
4643	MYO1E	myosin IE	2275.74	1440.28	3111.19	2.15652	1.10871	0.000573182	0.00828414	10.027	15.4923	9.84049	28.0715	23.8614	16.2965
23301	EHBP1	EH domain binding protein 1	3565.67	4806.57	2324.78	0.482846	-1.05037	0.00057459	0.00829697	37.8642	48.8339	25.7934	18.3019	16.4473	13.6004
84069	PLEKHN1	pleckstrin homology domain containing N1	50.6898	19.7429	81.6367	4.0818	2.0292	0.000577799	0.00833576	0.537624	0.143516	0.336606	1.32349	0.792263	1.51359
64129	TINAGL1	tubulointerstitial nephritis antigen like 1	1105.43	271.187	1939.68	7.18216	2.84442	0.000579893	0.00835842	0.907112	12.7902	0.643502	20.6961	41.9494	33.3112
89886	SLAMF9	SLAM family member 9	5.01589	0.389756	9.64202	18.3983	4.2015	0.000583223	0.00839883	0.0398905	0	0	0.524367	0.220441	0.0389948
2687	GGT5	gamma-glutamyltransferase 5	112.657	56.8138	168.5	2.95444	1.56289	0.000584278	0.00840644	0.842019	0.802761	0.829832	2.02363	2.42422	2.06692
23480	SEC61G	Sec61 translocon gamma subunit	1690.87	1110.22	2271.52	2.04075	1.0291	0.000585749	0.00842001	63.1469	77.1612	112.315	156.355	130.457	177.265
5919	RARRES2	retinoic acid receptor responder 2	43.5304	80.5359	6.52488	0.0810876	-3.62438	0.000589675	0.00846882	4.55592	2.7322	6.51771	0	0.992628	0
200958	MUC20	mucin 20, cell surface associated	14.5456	23.9145	5.17675	0.218655	-2.19328	0.000594548	0.00853113	0.327162	0.13516	0.161213	0.0390963	0.0401764	0.0373117
55071	C9orf40	chromosome 9 open reading frame 40	262.863	382.806	142.919	0.371658	-1.42795	0.000595254	0.00853358	9.48494	3.77338	7.98319	2.5328	2.24328	2.12911
58189	WFDC1	WAP four-disulfide core domain 1	35.8742	64.6681	7.08036	0.110577	-3.17688	0.000595821	0.00853404	0.178276	2.76798	0.708689	0.213042	0.0938265	0.0622403
3955	LFNG	LFNG O-fucosylpeptide 3-beta-N-acetylglucosaminyltransferase	133.547	201.519	65.5751	0.325586	-1.61889	0.000599528	0.00857943	3.43444	2.20481	2.55131	0.515604	0.762983	1.07131
158160	HSD17B7P2	hydroxysteroid 17-beta dehydrogenase 7 pseudogene 2	15.9	25.7341	6.0658	0.236835	-2.07805	0.000606697	0.00867425	0.971638	0.704015	0.675935	0.162557	0.190912	0.132975
4091	SMAD6	SMAD family member 6	544.932	331.672	758.192	2.27783	1.18766	0.000610585	0.00872202	7.03697	4.53582	2.67421	11.3817	8.35282	8.53237
6461	SHB	SH2 domain containing adaptor protein B	517.946	342.312	693.579	2.01936	1.0139	0.000612351	0.00873942	3.05668	1.99164	2.24125	4.15531	3.81478	5.00365
9209	LRRFIP2	LRR binding FLII interacting protein 2	2176.71	2854.09	1499.33	0.523885	-0.932677	0.000614044	0.00875576	25.8762	24.3851	23.2996	13.2544	8.92873	12.0314
146206	CARMIL2	capping protein regulator and myosin 1 linker 2	24.5156	9.50087	39.5304	4.07369	2.02633	0.000614822	0.00875902	0.117502	0.0448095	0.102178	0.358063	0.295808	0.304389
150468	CKAP2L	cytoskeleton associated protein 2 like	585.565	812.84	358.29	0.43885	-1.1882	0.000615736	0.00876421	6.55197	3.13934	6.47574	2.61326	1.44123	2.18309
7023	TFAP4	transcription factor AP-4	149.073	226.114	72.033	0.318172	-1.65212	0.000619269	0.00880665	5.90305	2.74114	4.95618	0.805764	1.40608	1.59186
79682	CENPU	centromere protein U	304.399	463.272	145.527	0.312901	-1.67622	0.000621592	0.00883181	8.98968	2.97221	11.3267	2.41139	1.29801	2.71358
644961	ACTG1P20	actin gamma 1 pseudogene 20	250.852	466.702	35.0017	0.0746116	-3.74446	0.000622709	0.00883344	23.4885	0.450216	0.499917	0.564326	0.554704	0.361275
693199	MIR614	microRNA 614	2.58979	0	5.17957	43.5268	5.44383	0.000622889	0.00883344	0	0	0	0.722991	3.71483	2.06997
9088	PKMYT1	protein kinase, membrane associated tyrosine/threonine 1	178.398	268.926	87.8694	0.325592	-1.61886	0.000623368	0.00883344	4.71187	2.57847	6.00823	1.55287	0.934114	1.34257
219833	C11orf45	chromosome 11 open reading frame 45	60.7591	93.6005	27.9177	0.299916	-1.73737	0.000626887	0.00887543	0.943416	1.03367	1.07751	0.201922	0.242084	0.371645
4045	LSAMP	limbic system-associated membrane protein	170.39	314.969	25.8101	0.0817607	-3.61245	0.00062796	0.00888274	3.50761	0.598125	0.352131	0.0102235	0.269653	0.0250891
196500	PIANP	PILR alpha associated neural protein	81.2269	30.3028	132.151	4.31664	2.10991	0.000630457	0.00890909	0.577725	0.183596	0.125595	1.56776	0.975513	0.723588
729438	CASTOR2	cytosolic arginine sensor for mTORC1 subunit 2	668.68	923.344	414.015	0.448209	-1.15776	0.000630939	0.00890909	5.58066	5.72323	3.38928	1.17664	2.05848	2.62443
80256	FAM214B	family with sequence similarity 214 member B	986.1	684.891	1287.31	1.87397	0.906098	0.000641727	0.0090534	7.55905	7.27384	7.64014	14.9738	9.91488	12.5522
5350	PLN	phospholamban	16.3036	1.98377	30.6234	14.5504	3.86299	0.000642629	0.00905812	0.018024	0.0171837	0.0470201	0.129234	0.0332011	0.99549
5211	PFKL	phosphofructokinase, liver type	3391.53	2389.2	4393.86	1.83424	0.875182	0.000646577	0.00910573	32.6991	26.7471	29.6696	43.1093	50.4932	51.4338
221491	SMIM29	small integral membrane protein 29	273.278	390.878	155.678	0.396764	-1.33365	0.000648107	0.00911922	14.7746	6.9528	13.1434	4.19947	3.75866	4.19248
9945	GFPT2	glutamine-fructose-6-phosphate transaminase 2	1209.62	814.931	1604.31	1.96289	0.972981	0.000650275	0.00914167	15.5799	9.41563	8.95548	14.9367	24.0726	19.4463
2840	GPR17	G protein-coupled receptor 17	42.4811	14.0718	70.8904	5.03877	2.33307	0.000651778	0.00915473	0.0838024	0.379502	0.200401	1.20174	0.475968	1.39265
80071	CCDC15	coiled-coil domain containing 15	74.9556	116.77	33.1409	0.283239	-1.81991	0.000661139	0.0092711	1.70639	0.653399	1.50817	0.35936	0.249055	0.348654
57172	CAMK1G	calcium/calmodulin dependent protein kinase IG	16.5328	2.86364	30.2019	10.2653	3.35971	0.000661226	0.0092711	0.0881791	0.0630508	0	0.0658595	0.433147	0.894314
768211	RELL1	RELT like 1	556.263	749.951	362.576	0.483025	-1.04983	0.000666138	0.00933179	7.44716	9.95534	6.01838	3.39372	3.02359	3.69272
10626	TRIM16	tripartite motif containing 16	516.622	730.654	302.589	0.41398	-1.27237	0.000669237	0.00936698	5.52933	10.529	8.6522	3.16247	1.96988	4.12614
6993	DYNLT1	dynein light chain Tctex-type 1	1631.77	1152.96	2110.58	1.82633	0.868948	0.000671692	0.00939309	51.8265	59.3546	63.8359	97.643	91.1969	97.1569
26355	FAM162A	family with sequence similarity 162 member A	423.926	271.05	576.803	2.1207	1.08454	0.000672474	0.00939579	17.9986	10.9027	12.6566	21.9745	26.7308	28.8688
23764	MAFF	MAF bZIP transcription factor F	541.161	352.924	729.398	2.06126	1.04352	0.00067685	0.00944865	4.20341	5.07853	6.48505	10.0115	9.65777	9.50565
55740	ENAH	ENAH, actin regulator	9067.39	5860.23	12274.5	2.09105	1.06423	0.000678451	0.00946273	17.2932	24.7541	13.9309	40.4942	27.6269	36.5694
23230	VPS13A	vacuolar protein sorting 13 homolog A	1618.8	1110.04	2127.56	1.91031	0.93381	0.000681222	0.00949308	4.49612	3.63939	3.12028	8.11105	5.56915	5.25517
10036	CHAF1A	chromatin assembly factor 1 subunit A	394.657	554.747	234.566	0.421215	-1.24737	0.000685197	0.00954015	8.14397	4.13059	8.95146	2.88072	2.12022	2.88988
2042	EPHA3	EPH receptor A3	41.6047	4.75718	78.4522	16.0258	4.00233	0.000689627	0.00959345	0.0557487	0.0151856	0.0207763	0.0285517	0.0684612	1.21839
1345	COX6C	cytochrome c oxidase subunit 6C	1008.59	722.643	1294.54	1.78751	0.837951	0.000699764	0.00972526	33.6991	34.2697	31.4119	50.4799	53.1814	54.5282
7298	TYMS	thymidylate synthetase	308.277	435.723	180.83	0.413922	-1.27257	0.000700321	0.00972526	14.0684	8.39509	12.772	4.41879	3.08357	5.36314
157570	ESCO2	establishment of sister chromatid cohesion N-acetyltransferase 2	204.081	309.514	98.6478	0.317683	-1.65434	0.000706594	0.00980382	5.31858	2.1179	4.45574	1.32735	0.597382	1.37904
220134	SKA1	spindle and kinetochore associated complex subunit 1	241.861	353.018	130.704	0.368935	-1.43856	0.000707207	0.00980382	5.16144	3.09019	6.29587	1.89461	1.16817	1.68759
10148	EBI3	Epstein-Barr virus induced 3	5.0502	0.434873	9.66552	18.6343	4.21989	0.000708456	0.00980581	0	0.0456569	0	0.429217	0.05881	0.468143
4131	MAP1B	microtubule associated protein 1B	20856.7	13146.5	28567	2.17029	1.11789	0.00070858	0.00980581	42.0771	61.7938	30.826	84.8994	68.4758	108.701
29128	UHRF1	ubiquitin like with PHD and ring finger domains 1	896.673	1229.39	563.961	0.45713	-1.12932	0.000716251	0.00990061	8.19537	6.14845	13.9511	4.25653	2.96077	4.34028
11031	RAB31	RAB31, member RAS oncogene family	3339.93	2286.2	4393.65	1.91763	0.939326	0.000716671	0.00990061	28.5886	23.1615	21.2918	30.2212	46.894	47.0042
9452	ITM2A	integral membrane protein 2A	62.4622	5.61343	119.311	20.7976	4.37835	0.000718412	0.00991513	0.0890686	0.113221	0.180722	0	6.17991	1.17542
157285	PRAG1	PEAK1 related, kinase-activating pseudokinase 1	110.418	52.18	168.655	3.23095	1.69196	0.000718965	0.00991513	0.358076	0.594663	0.431909	1.09047	1.09223	1.85744
402778	IFITM10	interferon induced transmembrane protein 10	84.5259	131.095	37.9568	0.289254	-1.78959	0.000723661	0.00997128	2.29018	1.44161	0.842559	0.307013	0.486764	0.358775
55607	PPP1R9A	protein phosphatase 1 regulatory subunit 9A	16.1967	29.0568	3.3366	0.120251	-3.05588	0.000726064	0.00998935	0.252705	0.0661358	0.0344703	0	0.0152123	0.019375
344148	NCKAP5	NCK associated protein 5	124.549	52.4144	196.684	3.72804	1.89842	0.000726225	0.00998935	0.215106	0.239257	0.411516	1.56804	0.510704	0.816572
55755	CDK5RAP2	CDK5 regulatory subunit associated protein 2	1430.2	1826.9	1033.49	0.564303	-0.825459	0.000731469	0.0100528	12.0427	9.86131	11.5071	4.9499	5.62033	6.17318
226	ALDOA	aldolase, fructose-bisphosphate A	20712.7	14416.7	27008.7	1.86912	0.902358	0.000735909	0.0101051	178.616	181.989	189.597	289.474	310.274	317.576
684	BST2	bone marrow stromal cell antigen 2	102.927	179.099	26.7541	0.15071	-2.73015	0.000743915	0.0102063	12.1298	4.68684	6.0871	0.15964	0.360911	2.48118
642477	LINC01296	long intergenic non-protein coding RNA 1296	21.3515	39.9225	2.7805	0.075713	-3.72332	0.000748662	0.0102626	0.526172	0.235143	0.0357461	0	0	0.0482209
1734	DIO2	iodothyronine deiodinase 2	309.953	128.944	490.962	3.78544	1.92046	0.000761863	0.0104346	0.912455	0.318261	1.02569	2.25615	4.39099	0.852081
57134	MAN1C1	mannosidase alpha class 1C member 1	190.31	326.782	53.8375	0.164247	-2.60606	0.000763127	0.0104429	4.15861	1.12642	0.912512	0.0743118	0.66342	0.129175
91057	CCDC34	coiled-coil domain containing 34	247.562	357.863	137.26	0.382276	-1.38731	0.000764719	0.0104557	6.83532	3.23279	5.05928	1.31162	2.12589	1.6312
10403	NDC80	NDC80, kinetochore complex component	442.826	616.258	269.395	0.435354	-1.19974	0.000766427	0.0104688	15.9441	6.73994	13.8647	5.06294	3.74049	5.14634
488	ATP2A2	ATPase sarcoplasmic/endoplasmic reticulum Ca2+ transporting 2	13365.3	8994.93	17735.6	1.96802	0.976747	0.000766985	0.0104688	40.2366	41.2158	41.7408	52.3527	74.4399	90.0281
84957	RELT	RELT, TNF receptor	124.432	60.7279	188.135	3.08209	1.62391	0.000770203	0.0105037	0.687545	0.541491	0.883818	2.13444	1.3032	2.37429
84973	SNHG7	small nucleolar RNA host gene 7	612.586	827.239	397.933	0.479355	-1.06083	0.000772573	0.0105208	13.4565	8.98196	10.4095	4.25724	6.31349	3.2927
9865	TRIL	TLR4 interactor with leucine rich repeats	106.857	168.322	45.3908	0.269003	-1.8943	0.000772777	0.0105208	2.2405	1.45826	0.61821	0.302498	0.46959	0.236919
140606	SELENOM	selenoprotein M	2205.18	1526.75	2883.6	1.8842	0.913952	0.000779587	0.0106023	79.8558	85.387	102.876	143.007	140.346	168.913
57185	NIPAL3	NIPA like domain containing 3	1897.21	2480.42	1314.01	0.528901	-0.91893	0.000780421	0.0106023	12.3966	14.9103	9.88105	5.72415	5.85453	5.96122
11009	IL24	interleukin 24	12.2559	0.386382	24.1255	46.8426	5.54975	0.000781371	0.0106023	0	0	0.0217698	0	0.0614869	1.21139
60494	CCDC81	coiled-coil domain containing 81	58.3234	11.4156	105.231	9.19098	3.20022	0.000781419	0.0106023	0.0744623	0.354953	0.0485633	3.08106	0.262896	0.646013
22856	CHSY1	chondroitin sulfate synthase 1	2049.07	1395.64	2702.5	1.92942	0.948165	0.000782853	0.0106127	14.0016	10.9871	14.0279	28.0799	18.6272	19.9107
116113	FOXP4	forkhead box P4	731.356	480.798	981.914	2.03865	1.02762	0.000785473	0.0106392	2.83588	3.12459	3.49231	3.91653	7.37174	5.9843
83473	KATNAL2	katanin catalytic subunit A1 like 2	43.7091	68.1906	19.2276	0.28204	-1.82603	0.000789144	0.0106799	1.57605	0.696311	0.852387	0.218199	0.283235	0.263039
100507421	TMEM178B	transmembrane protein 178B	14.7349	0.779512	28.6902	31.1277	4.96013	0.000792305	0.0107136	0.0103155	0	0	0.261953	0.00316695	0.0352937
114794	ELFN2	extracellular leucine rich repeat and fibronectin type III domain containing 2	83.2216	142.496	23.9468	0.167919	-2.57416	0.000797384	0.0107731	0.433622	0.7146	0.872648	0.207274	0.0114108	0.084777
104	ADARB1	adenosine deaminase, RNA specific B1	1605.25	1004.19	2206.31	2.19552	1.13456	0.000800074	0.0108003	3.96497	5.56074	2.60405	6.53685	5.97427	11.3652
23303	KIF13B	kinesin family member 13B	182.24	273.188	91.2932	0.334551	-1.5797	0.000801566	0.0108113	1.27958	1.37982	1.28015	0.192996	0.45768	0.528271
1374	CPT1A	carnitine palmitoyltransferase 1A	2385.5	1655.52	3115.47	1.87633	0.907915	0.000803652	0.0108303	14.0767	12.6917	11.6107	25.5176	18.6399	19.5929
152503	SH3D19	SH3 domain containing 19	3251.69	4380.38	2123	0.483536	-1.0483	0.000805352	0.0108441	33.122	21.5986	19.4509	6.78536	13.752	11.0065
1628	DBP	D-box binding PAR bZIP transcription factor	111.284	187.644	34.9239	0.185479	-2.43067	0.000809332	0.0108884	10.7338	1.49057	1.75174	0.449125	1.10768	0.61722
6374	CXCL5	C-X-C motif chemokine ligand 5	47.3934	10.5247	84.2622	7.85701	2.97398	0.000814806	0.0109529	0.284509	0.0208649	0.247404	0.444605	0.443451	2.97374
284338	PRR19	proline rich 19	13.3674	21.8553	4.87945	0.225999	-2.14561	0.000815627	0.0109547	0.747361	0.373222	0.711786	0.148851	0.0874078	0.121763
252995	FNDC5	fibronectin type III domain containing 5	26.9696	10.4292	43.51	4.10796	2.03842	0.000816929	0.0109629	0.101267	0.0519861	0.0406431	0.214105	0.325247	0.159912
6275	S100A4	S100 calcium binding protein A4	8232.25	11368.8	5095.75	0.446655	-1.16277	0.000819625	0.0109829	763.754	543.336	381.036	290.557	127.016	242.937
8522	GAS7	growth arrest specific 7	744.787	1222.02	267.557	0.218368	-2.19517	0.000819797	0.0109829	7.5182	2.31365	7.79964	0.193095	2.40736	0.786795
103344930	LINC01391	long intergenic non-protein coding RNA 1391	8.09189	13.9687	2.21513	0.174123	-2.52182	0.000824864	0.0110416	0.261634	0.117381	0.133831	0	0.0188997	0.0526562
51312	SLC25A37	solute carrier family 25 member 37	798.547	562.589	1034.5	1.83457	0.875441	0.00082878	0.0110847	4.56762	3.95631	3.95541	5.55483	7.59163	7.18493
11230	PRAF2	PRA1 domain family member 2	1261.48	886.141	1636.81	1.84142	0.880821	0.000830969	0.0110956	26.6849	25.837	32.9638	53.0985	45.3011	41.8916
344887	NMRAL2P	NmrA like redox sensor 2, pseudogene	41.0778	69.5433	12.6122	0.181429	-2.46252	0.000830988	0.0110956	0.578192	1.67767	1.7051	0.435597	0.077178	0.135158
5819	NECTIN2	nectin cell adhesion molecule 2	1391.27	989.391	1793.15	1.80909	0.855262	0.000833144	0.0111144	10.5855	13.3737	10.9003	19.3843	18.1336	18.8866
115265	DDIT4L	DNA damage inducible transcript 4 like	176.622	324.403	28.8409	0.0890126	-3.48985	0.000833791	0.0111144	14.946	1.14309	0.808928	0.0370554	0.482336	0.727488
10592	SMC2	structural maintenance of chromosomes 2	1261.41	1651.46	871.357	0.525634	-0.927871	0.000841195	0.0112038	13.1547	6.74	11.5373	4.83173	4.63817	5.06087
83879	CDCA7	cell division cycle associated 7	155.034	237.406	72.6625	0.305668	-1.70996	0.000842351	0.0112098	3.62358	1.88434	5.24043	0.62522	1.04703	1.25019
3965	LGALS9	galectin 9	38.5377	65.1876	11.8877	0.184395	-2.43913	0.000846063	0.0112498	3.13199	0.602671	0.849538	0.0858433	0.247002	0.379196
5033	P4HA1	prolyl 4-hydroxylase subunit alpha 1	7238.47	5121.23	9355.7	1.82256	0.865966	0.000848532	0.0112733	70.3831	69.7221	68.4813	109.53	114.125	114.834
151525	WDSUB1	WD repeat, sterile alpha motif and U-box domain containing 1	207.162	297.064	117.26	0.394171	-1.34311	0.000851906	0.0113087	5.01519	5.08493	3.68618	1.45074	1.8452	1.52719
29958	DMGDH	dimethylglycine dehydrogenase	66.8949	101.691	32.0985	0.316709	-1.65877	0.000855355	0.011345	0.962116	1.04121	1.06276	0.279667	0.215546	0.368579
255031	LINC00957	long intergenic non-protein coding RNA 957	17.5461	29.0265	6.0658	0.209698	-2.25362	0.000859231	0.0113869	0.982778	0.312319	0.345912	0.0978695	0.114941	0.0800591
195827	AAED1	AhpC/TSA antioxidant enzyme domain containing 1	475.728	659.211	292.245	0.442706	-1.17558	0.000864551	0.0114479	30.4479	21.6547	17.0071	5.33833	10.7806	10.8411
7374	UNG	uracil DNA glycosylase	565.753	742.802	388.704	0.522048	-0.937747	0.000866438	0.0114634	13.819	10.2492	12.7344	4.80496	5.76933	6.45437
3833	KIFC1	kinesin family member C1	481.127	667.457	294.797	0.43989	-1.18478	0.00086932	0.011492	4.26193	2.14056	4.16206	1.63476	0.936964	1.51798
692072	SNORD5	small nucleolar RNA, C/D box 5	16.5818	6.39294	26.7707	4.09456	2.03371	0.000872318	0.0115221	3.72949	2.84448	4.54034	15.1531	13.2818	12.7601
105370526	LOC105370526	uncharacterized LOC105370526	9.79091	2.51226	17.0696	6.66181	2.73592	0.000874049	0.0115354	0	0.389582	0.177671	1.83122	0.752724	0.998647
25984	KRT23	keratin 23	7.4696	1.20764	13.7316	10.3353	3.3695	0.000876736	0.0115613	0	0.0190432	0.034739	0.381918	0.0613234	0.117156
1261	CNGA3	cyclic nucleotide gated channel alpha 3	10.9909	20.9266	1.05517	0.0561481	-4.15462	0.000879382	0.0115866	0.0566014	0.0134906	0.60294	0.0169099	0	0.0138326
57801	HES4	hes family bHLH transcription factor 4	94.3564	20.6289	168.084	8.06374	3.01145	0.000883519	0.0116181	0.427175	0.48871	0.445757	8.40591	0.786876	0.515019
5523	PPP2R3A	protein phosphatase 2 regulatory subunit B''alpha	1401.13	1855.67	946.601	0.508797	-0.974839	0.000883655	0.0116181	10.9185	7.83562	13.611	3.51665	5.33577	5.82283
119	ADD2	adducin 2	66.9141	4.76731	129.061	26.281	4.71595	0.000883954	0.0116181	0.0902546	0.0172093	0	0.00539278	0.410091	2.03365
79953	SYNDIG1	synapse differentiation inducing 1	21.6656	7.6107	35.7205	4.60106	2.20197	0.000889865	0.0116862	0.123331	0.0734879	0.0804347	0.59874	0.208249	0.324009
84953	MICALCL	MICAL C-terminal like	23.6231	5.5097	41.7365	7.33203	2.87421	0.000892495	0.0117111	0.0178878	0.0341077	0.171104	0.96193	0.164751	0.402182
54869	EPS8L1	EPS8 like 1	24.6774	39.7841	9.57064	0.243731	-2.03664	0.000893624	0.0117162	0.457903	0.569417	0.796368	0.0594783	0.17114	0.165425
2909	ARHGAP35	Rho GTPase activating protein 35	7151.87	5030.95	9272.8	1.83931	0.879167	0.000900504	0.0117905	23.2003	25.9034	22.4227	38.5012	37.7293	41.1725
51761	ATP8A2	ATPase phospholipid transporting 8A2	25.3669	7.25594	43.4778	5.92892	2.56777	0.000902048	0.0117905	0.0168369	0.0321038	0.0439232	0.0435941	0.14818	0.318204
683	BST1	bone marrow stromal cell antigen 1	850.725	562.262	1139.19	2.02115	1.01518	0.000902418	0.0117905	16.0041	19.1162	12.8931	38.2941	26.3854	21.5249
9935	MAFB	MAF bZIP transcription factor B	183.161	317.17	49.1528	0.154734	-2.69214	0.000902893	0.0117905	9.56456	1.30047	1.73042	0.0862987	0.867123	0.690252
5157	PDGFRL	platelet derived growth factor receptor like	319.612	523.908	115.317	0.218767	-2.19253	0.000902984	0.0117905	8.37481	6.81258	19.3622	4.6966	1.47423	0.544852
2070	EYA4	EYA transcriptional coactivator and phosphatase 4	12.7085	21.6825	3.73443	0.183968	-2.44247	0.000914368	0.0119294	0.104898	0.200014	0.129224	0.00522309	0.0161022	0.0469984
8718	TNFRSF25	TNF receptor superfamily member 25	68.6822	29.8511	107.513	3.56734	1.83485	0.000917874	0.0119654	1.12404	0.373825	0.386432	2.23353	1.68532	1.87818
54762	GRAMD1C	GRAM domain containing 1C	92.3595	40.8021	143.917	3.50862	1.8109	0.000931587	0.0121255	0.703187	0.316227	0.276896	0.745189	1.51526	1.70552
103752588	PACERR	PTGS2 antisense NFKB1 complex-mediated expression regulator RNA	5.5623	1.2595	9.8651	7.49116	2.90519	0.000931677	0.0121255	0.068664	0.130925	0	0.328218	0.505929	0.570538
94134	ARHGAP12	Rho GTPase activating protein 12	1449.3	1871.46	1027.15	0.547574	-0.868875	0.000940326	0.0122228	20.0523	15.1617	11.7701	6.43682	8.23885	7.992
2068	ERCC2	ERCC excision repair 2, TFIIH core complex helicase subunit	1221.03	808.364	1633.7	2.01609	1.01156	0.000940685	0.0122228	8.86045	12.4746	10.6614	26.1631	14.4024	17.1719
3315	HSPB1	heat shock protein family B (small) member 1	8175.13	5539.81	10810.5	1.948	0.96199	0.000944244	0.0122563	249.307	322.235	207.344	491.61	466.541	395.382
57082	KNL1	kinetochore scaffold 1	672.859	889.738	455.98	0.510763	-0.969274	0.000944802	0.0122563	6.36261	3.70847	4.79962	2.40041	1.72279	2.55231
64798	DEPTOR	DEP domain containing MTOR interacting protein	397.323	215.778	578.868	2.67387	1.41893	0.000946994	0.0122748	2.93323	3.64328	3.71825	11.0588	9.88039	3.60439
5422	POLA1	DNA polymerase alpha 1, catalytic subunit	445.519	606.459	284.579	0.467356	-1.09741	0.000948625	0.0122859	5.60906	2.98833	5.25728	2.16279	1.61477	1.92098
10318	TNIP1	TNFAIP3 interacting protein 1	2378.45	1634.82	3122.09	1.90595	0.930508	0.00095489	0.0123528	16.4891	16.5502	14.9639	22.6446	23.247	35.7463
1308	COL17A1	collagen type XVII alpha 1 chain	2.32352	0	4.64704	39.0424	5.28697	0.000955339	0.0123528	0	0	0	0.0463952	0.0178789	0.0284641
6721	SREBF2	sterol regulatory element binding transcription factor 2	3953.96	5253.84	2654.08	0.504357	-0.987483	0.000958624	0.0123853	40.0051	40.8494	34.2476	12.3931	23.6508	15.6436
58528	RRAGD	Ras related GTP binding D	14.0129	24.6891	3.3366	0.14127	-2.82347	0.000972831	0.0125587	0.342665	0.0526917	0.259527	0	0.0339358	0.043222
29028	ATAD2	ATPase family, AAA domain containing 2	1170.14	1534.98	805.296	0.522784	-0.935712	0.000975562	0.0125837	13.4756	7.78118	13.9988	5.44388	4.58479	6.26604
100130311	C17orf107	chromosome 17 open reading frame 107	65.2221	30.5595	99.8848	3.25904	1.70445	0.000976951	0.0125915	0.406348	0.52215	0.322626	1.52011	0.976319	1.13986
55872	PBK	PDZ binding kinase	484.117	670.85	297.384	0.441403	-1.17983	0.000978834	0.0126055	13.6678	6.29524	11.8504	5.0247	2.83439	4.45364
29127	RACGAP1	Rac GTPase activating protein 1	1210.44	1584.63	836.254	0.52564	-0.927853	0.000983637	0.0126572	21.2721	11.5446	17.6869	8.97952	6.25685	8.08525
7223	TRPC4	transient receptor potential cation channel subfamily C member 4	754.798	280.558	1229.04	4.37395	2.12894	0.000989646	0.0127153	0.972139	4.21185	1.64375	19.504	3.60798	3.95434
1760	DMPK	DM1 protein kinase	1695.79	1071.47	2320.1	2.15918	1.11048	0.000989749	0.0127153	13.2337	12.4831	6.29108	28.4935	15.4224	16.8586
169834	ZNF883	zinc finger protein 883	47.3397	72.6941	21.9853	0.301381	-1.73034	0.000991767	0.012731	1.28173	1.15651	1.43302	0.341894	0.449715	0.246115
10265	IRX5	iroquois homeobox 5	410.642	597.312	223.972	0.374933	-1.41529	0.00100295	0.0128642	7.66644	8.19267	5.98355	0.948066	3.50155	2.86411
57471	ERMN	ermin	23.8583	2.46714	45.2495	17.5605	4.13426	0.00100962	0.0129394	0.0115166	0.032939	0.0200293	0.977139	0.0494997	0.028145
9044	BTAF1	B-TFIID TATA-box binding protein associated factor 1	1485.76	1080.63	1890.89	1.74535	0.803516	0.00101495	0.0129972	6.51426	6.49082	6.43837	10.6831	9.56261	9.95659
11328	FKBP9	FK506 binding protein 9	9993.65	13151.5	6835.76	0.518743	-0.946907	0.00101974	0.0130382	176.016	168.171	104.81	63.1949	76.5333	66.3922
105377105	FLNB-AS1	FLNB antisense RNA 1	46.4991	19.8408	73.1574	3.6941	1.88522	0.00101978	0.0130382	0.146925	0.364195	0.153317	0.658418	0.739759	0.825851
55283	MCOLN3	mucolipin 3	19.1862	32.4898	5.88256	0.189345	-2.40091	0.00102543	0.0130999	0.439426	0.418938	0.581482	0.0456626	0.0117311	0.177426
112	ADCY6	adenylate cyclase 6	1422.95	1037.74	1808.15	1.73787	0.797317	0.00102913	0.0131366	7.6652	7.06961	6.85951	11.2341	11.8787	10.1972
730755	KRTAP2-3	keratin associated protein 2-3	71.6088	18.5196	124.698	6.65103	2.73358	0.00103051	0.0131437	0.383455	0.426506	1.88952	7.40812	0.902548	8.15286
30812	SOX8	SRY-box 8	5.82816	1.21439	10.4419	7.83549	2.97002	0.00103556	0.0131976	0.035717	0.0170259	0	0.192071	0.120619	0.0698299
23109	DDN	dendrin	6.4925	1.60414	11.3809	6.66482	2.73657	0.00104205	0.0132688	0.0436303	0.0138653	0	0.121657	0.0714391	0.149277
23270	TSPYL4	TSPY like 4	1059.29	758.525	1360.05	1.7892	0.839314	0.00104281	0.0132688	7.49997	7.62781	8.09213	11.0181	11.3954	14.6953
55897	MESP1	mesoderm posterior bHLH transcription factor 1	6.49773	11.4113	1.58418	0.148576	-2.75073	0.00106851	0.0135838	0.843469	0.134024	0.325985	0.0279988	0.0575448	0.0687107
27065	NSG1	neuronal vesicle trafficking associated 1	27.841	4.59639	51.0856	11.015	3.4614	0.00106927	0.0135838	0.0367661	0.122682	0.0319711	0.021968	0.722398	1.22198
138151	NACC2	NACC family member 2	2077.71	1366.2	2789.22	2.03797	1.02713	0.00107073	0.0135915	7.75047	10.3914	6.80144	16.9818	10.1139	18.3933
11181	TREH	trehalase	4.39063	0.389756	8.39151	16.0329	4.00296	0.00107525	0.0136381	0.0293851	0	0	0.368714	0.0902145	0.0430879
51512	GTSE1	G2 and S-phase expressed 1	434.011	594.125	273.897	0.459461	-1.12199	0.00107842	0.0136612	10.0258	5.27125	9.18989	3.4291	2.50322	3.9767
85449	KIAA1755	KIAA1755	204.88	69.9339	339.825	4.83278	2.27285	0.00107879	0.0136612	0.417216	0.510338	0.349113	4.17677	0.512354	0.75798
64121	RRAGC	Ras related GTP binding C	1612.75	2045.76	1179.73	0.575215	-0.797828	0.00108976	0.0137892	31.7868	30.671	29.0609	16.3763	15.7202	14.6729
79442	LRRC2	leucine rich repeat containing 2	657.99	974.389	341.59	0.350636	-1.51196	0.00109594	0.0138461	3.58409	12.6368	7.13697	2.9335	1.30218	3.24965
80129	CCDC170	coiled-coil domain containing 170	47.5203	77.634	17.4067	0.224716	-2.15382	0.00109599	0.0138461	0.44319	0.982621	0.403316	0.0739003	0.221498	0.0755648
57194	ATP10A	ATPase phospholipid transporting 10A (putative)	2041.2	1306.71	2775.7	2.12204	1.08545	0.00110412	0.0139378	6.80372	13.6871	10.5753	19.7421	24.1074	15.7273
266727	MDGA1	MAM domain containing glycosylphosphatidylinositol anchor 1	534.055	292.083	776.027	2.64387	1.40265	0.00111297	0.0140383	2.51865	1.13067	0.648547	4.40151	3.18307	2.16629
11096	ADAMTS5	ADAM metallopeptidase with thrombospondin type 1 motif 5	2303.13	3643.01	963.244	0.264863	-1.91668	0.00111758	0.0140854	10.4923	27.0223	9.25621	1.15486	7.77451	2.3218
54360	CYTL1	cytokine like 1	122.929	8.62775	237.231	26.9785	4.75374	0.00111992	0.0141005	0.490055	0.103824	0.520842	0.0325346	25.9778	0.74519
4175	MCM6	minichromosome maintenance complex component 6	1174.39	1542.14	806.648	0.5212	-0.940091	0.00112054	0.0141005	18.2173	11.4872	22.1305	7.67188	9.04921	7.23151
11063	SOX30	SRY-box 30	13.6419	2.86027	24.4235	8.25118	3.0446	0.00113057	0.0142154	0.0470619	0.0448676	0.0136414	0.103106	0.597199	0.0920101
57512	GPR158	G protein-coupled receptor 158	15.3644	2.75991	27.9689	9.62321	3.26652	0.00113209	0.0142233	0.0163466	0.00779223	0.0284295	0.0195344	0.351298	0.103867
752	FMNL1	formin like 1	123.167	190.745	55.5894	0.291129	-1.78027	0.00113376	0.0142331	3.1205	1.63822	1.48228	0.238198	0.810305	0.53752
8317	CDC7	cell division cycle 7	186.635	272.412	100.858	0.368702	-1.43947	0.0011349	0.0142362	4.54392	1.91078	3.43246	1.0787	1.12729	0.979608
7481	WNT11	Wnt family member 11	15.2862	26.0873	4.48515	0.172693	-2.53371	0.00113581	0.0142364	0.8477	0.269392	0.638859	0.0168836	0.19085	0.0552443
84856	LINC00839	long intergenic non-protein coding RNA 839	84.6907	137.216	32.1654	0.233932	-2.09584	0.00113894	0.0142644	4.6989	0.787907	2.3613	0.282174	0.739423	0.553976
2150	F2RL1	F2R like trypsin receptor 1	34.0724	62.2744	5.87046	0.0957752	-3.3842	0.00114364	0.0143121	0.0934293	0.160332	2.37234	0.0893195	0.0458936	0.0913313
51700	CYB5R2	cytochrome b5 reductase 2	225.55	361.987	89.1121	0.246281	-2.02162	0.00114622	0.0143331	7.083	5.63558	9.21623	0.264509	2.33443	2.2401
92312	MEX3A	mex-3 RNA binding family member A	74.3947	36.3322	112.457	3.07647	1.62127	0.00115654	0.0144509	0.275632	0.186489	0.293807	0.520639	0.764319	0.786597
56000	NXF3	nuclear RNA export factor 3	5.73382	0.824629	10.643	11.5167	3.52566	0.00115878	0.0144675	0.0287338	0.0273941	0	0.377711	0.052929	0.19662
7498	XDH	xanthine dehydrogenase	19.0031	32.1328	5.87328	0.18524	-2.43253	0.00116038	0.0144762	0.447643	0.0544816	0.240183	0.0227634	0.0467847	0.0465523
121256	TMEM132D	transmembrane protein 132D	15.4527	1.25613	29.6493	22.0395	4.46202	0.00116279	0.0144949	0	0.0179719	0.00819617	0	0.474562	0.105958
4628	MYH10	myosin heavy chain 10	8643.82	4238.94	13048.7	3.07493	1.62055	0.00116502	0.0145114	27.9978	23.3067	18.2066	13.6713	84.174	92.3749
84926	SPRYD3	SPRY domain containing 3	1227.52	878.316	1576.73	1.79165	0.841291	0.00116644	0.0145177	13.3712	13.9518	10.6584	20.029	17.2641	23.2554
5238	PGM3	phosphoglucomutase 3	2810.99	1967.57	3654.41	1.85282	0.889725	0.00117026	0.0145539	10.3044	12.1232	13.1889	21.4418	18.4476	19.1663
90203	SNX21	sorting nexin family member 21	894.827	1179.09	610.568	0.516279	-0.953778	0.00117598	0.0146137	14.8932	10.1074	7.17261	4.79748	5.6242	4.11614
81542	TMX1	thioredoxin related transmembrane protein 1	1425.65	1800.53	1050.77	0.582211	-0.780386	0.00117878	0.014637	19.4021	17.8649	18.4181	9.23783	9.23231	10.3589
1894	ECT2	epithelial cell transforming 2	1161.45	1491.75	831.143	0.555139	-0.849078	0.00118976	0.0147619	13.753	8.89726	12.4562	6.45661	5.02241	5.71279
27190	IL17B	interleukin 17B	6.62817	1.64588	11.6105	6.76413	2.75791	0.00119225	0.0147813	0.0689248	0.131422	0.0599358	0.700112	0.211604	0.741148
9649	RALGPS1	Ral GEF with PH domain and SH3 binding motif 1	53.8428	82.3509	25.3347	0.308345	-1.69738	0.00119391	0.0147903	0.564995	0.434816	0.319647	0.0813467	0.14629	0.129759
116093	DIRC1	disrupted in renal carcinoma 1	5.81846	10.2838	1.35317	0.140511	-2.83124	0.00119709	0.0148183	0.486835	0.142811	0.293083	0	0.0689825	0.0366079
58504	ARHGAP22	Rho GTPase activating protein 22	539.992	785.307	294.676	0.373867	-1.4194	0.00120213	0.0148691	3.59883	2.34315	7.36572	1.72638	0.83988	1.88772
2987	GUK1	guanylate kinase 1	2363.31	1688.48	3038.13	1.79522	0.844158	0.00121022	0.0149505	54.3655	56.1702	56.3012	86.0134	83.5576	97.6399
10007	GNPDA1	glucosamine-6-phosphate deaminase 1	848.751	1093.39	604.108	0.550809	-0.860376	0.00121058	0.0149505	26.3838	16.2267	18.5316	8.73916	10.8291	10.0454
6495	SIX1	SIX homeobox 1	202.315	82.1347	322.496	3.92673	1.97333	0.00121267	0.0149647	0.628198	2.04788	1.09254	4.04412	7.70202	1.71351
9766	SUSD6	sushi domain containing 6	794.339	553.602	1035.08	1.86552	0.899576	0.00121777	0.015016	4.13958	3.92732	4.91667	5.53203	7.68729	8.43375
10123	ARL4C	ADP ribosylation factor like GTPase 4C	721.104	1007.56	434.643	0.430521	-1.21584	0.00122617	0.015108	3.20665	6.99437	5.74589	2.90302	1.84108	1.45537
6615	SNAI1	snail family transcriptional repressor 1	310.533	187.318	433.747	2.30796	1.20662	0.00123251	0.0151697	5.90466	3.68191	4.49624	8.02876	7.58427	13.0886
124739	USP43	ubiquitin specific peptidase 43	17.8605	30.1415	5.57953	0.189711	-2.39812	0.00123308	0.0151697	0.338954	0.346233	0.168428	0	0.0817627	0.0591684
26575	RGS17	regulator of G protein signaling 17	28.7925	48.0558	9.52932	0.198701	-2.33133	0.00123915	0.0152234	3.15709	0.460337	0.775158	0.244121	0.250865	0.236004
94122	SYTL5	synaptotagmin like 5	4.1779	0.386382	7.96941	15.2271	3.92857	0.00123951	0.0152234	0	0	0.00969676	0.0999425	0.0547753	0.0272516
340061	TMEM173	transmembrane protein 173	1806.48	1214.04	2398.91	1.96985	0.978088	0.00124031	0.0152234	35.6754	20.6989	14.8677	36.8244	42.2198	43.3637
7187	TRAF3	TNF receptor associated factor 3	1003.38	712.733	1294.04	1.8117	0.857347	0.00124888	0.0153168	3.57122	4.05227	3.93968	6.45588	5.0434	7.2319
5074	PAWR	pro-apoptotic WT1 regulator	1038.28	636.687	1439.88	2.25975	1.17616	0.00125	0.0153187	7.42381	19.61	13.3481	32.3345	19.9641	30.6517
8492	PRSS12	protease, serine 12	3155.89	4194.6	2117.18	0.503862	-0.9889	0.00125176	0.0153285	41.8411	48.9717	25.4296	18.5546	19.1915	14.241
114823	LENG8	leukocyte receptor cluster member 8	2301.05	1632.02	2970.08	1.81376	0.858985	0.00126106	0.0154215	22.7304	14.4656	18.9016	29.2156	31.2794	29.1932
548644	POLR2J3	RNA polymerase II subunit J3	61.5197	25.1841	97.8552	3.8591	1.94826	0.00126221	0.0154215	1.10198	0.463499	0.394577	1.00702	2.76622	2.81981
59342	SCPEP1	serine carboxypeptidase 1	1530.47	1997.04	1063.91	0.531382	-0.912179	0.00126347	0.0154215	59.2657	37.2324	35.6154	14.8037	25.1998	21.688
51092	SIDT2	SID1 transmembrane family member 2	1125.61	812.397	1438.82	1.76785	0.822	0.0012641	0.0154215	7.89179	9.66972	8.55404	13.2828	14.3664	13.6567
2766	GMPR	guanosine monophosphate reductase	91.7846	137.862	45.7073	0.332191	-1.58992	0.00126418	0.0154215	4.63639	3.46079	3.53166	0.6872	1.21376	1.51076
137075	CLDN23	claudin 23	47.9751	83.9015	12.0488	0.144605	-2.78981	0.0012652	0.0154221	3.59842	1.06377	1.01879	0	0.428195	0.272684
999	CDH1	cadherin 1	24.4256	5.31729	43.534	8.02201	3.00396	0.00127423	0.0155203	0.010744	0.0614584	0.0560567	0.751095	0.105552	0.0945246
11178	LZTS1	leucine zipper tumor suppressor 1	93.8462	45.0701	142.622	3.15968	1.65978	0.00128218	0.0156052	0.428902	0.399395	0.225514	0.613861	1.07178	1.26756
2178	FANCE	Fanconi anemia complementation group E	214.375	308.105	120.646	0.391199	-1.35403	0.00128403	0.0156159	5.94588	4.04323	5.41134	1.1715	1.83197	2.33328
79987	SVEP1	sushi, von Willebrand factor type A, EGF and pentraxin domain containing 1	4623.98	6992.91	2255.06	0.322661	-1.63191	0.00128785	0.0156503	18.6207	34.2686	17.9147	2.78085	13.874	3.94368
90102	PHLDB2	pleckstrin homology like domain family B member 2	2023.06	1430.54	2615.58	1.82304	0.866345	0.00129048	0.0156704	9.48611	9.01247	8.89228	17.7899	12.7294	13.8012
395	ARHGAP6	Rho GTPase activating protein 6	93.0982	145.72	40.4764	0.277231	-1.85084	0.00129672	0.0157342	1.23011	1.10285	0.460458	0.180099	0.365147	0.135379
131578	LRRC15	leucine rich repeat containing 15	2661.76	4071.66	1251.87	0.306382	-1.7066	0.00130228	0.0157896	17.1602	12.2264	56.3966	6.58908	4.19326	13.0516
7020	TFAP2A	transcription factor AP-2 alpha	93.7304	29.2523	158.208	5.33334	2.41504	0.00131104	0.0158837	0.486623	0.0366264	0.378616	2.42556	0.589725	1.13917
79015	LINC01260	long intergenic non-protein coding RNA 1260	7.99566	13.5823	2.40905	0.185016	-2.43428	0.00131918	0.0159613	0.800052	0.358941	0.368317	0.0281198	0.115587	0.0920101
794	CALB2	calbindin 2	16.6969	30.4557	2.93806	0.10003	-3.3215	0.00131944	0.0159613	0.29633	0.211885	2.06146	0	0.136463	0.0905236
9415	FADS2	fatty acid desaturase 2	5842.98	8278.68	3407.28	0.411211	-1.28205	0.00132175	0.0159771	92.2498	99.3626	78.8869	15.0541	57.2382	26.9505
5468	PPARG	peroxisome proliferator activated receptor gamma	125.572	206.206	44.9386	0.218132	-2.19672	0.0013335	0.016107	3.60919	5.73485	2.11325	0.258782	1.58082	0.399856
105369911	LOC105369911	uncharacterized LOC105369911	5.12597	1.21101	9.04093	6.91973	2.79072	0.00133882	0.016159	0.100277	0.0956019	0.0871994	0.419415	0.67729	0.784204
4725	NDUFS5	NADH:ubiquinone oxidoreductase subunit S5	1761.35	1217.36	2305.35	1.88732	0.916338	0.00134411	0.0162105	69.5354	58.9103	99.5387	139.971	115.358	128.535
5973	RENBP	renin binding protein	38.4695	63.9653	12.9736	0.205625	-2.28192	0.00134759	0.0162403	2.7762	1.37632	1.48067	0.353878	0.0454568	0.59705
122402	TDRD9	tudor domain containing 9	23.9313	40.9577	6.9049	0.173006	-2.53111	0.00134928	0.0162484	0.640057	0.305107	0.178901	0	0.0701795	0.09497
9493	KIF23	kinesin family member 23	1122.89	1458.68	787.114	0.537841	-0.894748	0.00135237	0.0162733	18.4573	12.4655	19.0262	8.45044	5.97187	9.37171
1514	CTSL	cathepsin L	4407.31	5826.37	2988.25	0.511349	-0.96762	0.00135685	0.0163149	136.052	76.9622	81.5387	35.57	57.5355	38.7681
1026	CDKN1A	cyclin dependent kinase inhibitor 1A	10004.1	6698.93	13309.2	1.98217	0.987083	0.00135981	0.0163349	100.479	119.157	83.4588	215.651	122.374	197.38
143686	SESN3	sestrin 3	2060.08	1046.39	3073.77	2.92261	1.54726	0.00136056	0.0163349	6.28276	4.09358	3.33391	23.3383	5.98047	5.45114
388591	RNF207	ring finger protein 207	172.414	86.2959	258.532	2.9837	1.5771	0.00136329	0.0163554	1.4809	0.66671	0.679654	1.49114	2.41637	3.45827
53826	FXYD6	FXYD domain containing ion transport regulator 6	5.26439	9.76877	0.760002	0.0917206	-3.44661	0.0013711	0.0164367	0.405507	0.0214778	0.117541	0	0.0138326	0.0220223
4240	MFGE8	milk fat globule-EGF factor 8 protein	15487.1	7302.55	23671.7	3.23847	1.69531	0.00138571	0.0165994	71.0294	228.636	73.6914	621.217	154.536	319.952
401494	HACD4	3-hydroxyacyl-CoA dehydratase 4	670.342	953.42	387.264	0.405575	-1.30196	0.00138811	0.0166157	13.8534	9.07574	5.02482	1.57878	4.63217	3.7175
50615	IL21R	interleukin 21 receptor	70.064	29.9521	110.176	3.65732	1.87079	0.00139233	0.0166537	0.160337	0.275151	0.297443	1.3093	0.485685	0.621723
221264	AK9	adenylate kinase 9	85.8856	128.61	43.1607	0.335326	-1.57637	0.00139512	0.0166668	0.826679	0.636346	0.394045	0.201237	0.161678	0.182574
100506115	SMIM25	small integral membrane protein 25	14.1961	23.1762	5.21594	0.232927	-2.10205	0.00139552	0.0166668	0.297988	0.594016	0.541807	0.0485591	0.0998015	0.145648
26047	CNTNAP2	contactin associated protein like 2	13.745	3.62966	23.8603	6.44047	2.68717	0.00139928	0.0166993	0.011009	0.0157436	0.0191465	0.0263119	0.0574575	0.191022
401106	LINC00884	long intergenic non-protein coding RNA 884	10.6574	3.58792	17.7269	4.74656	2.24688	0.00140397	0.0167139	0.193947	0.0924521	0.12649	0.898106	0.416802	0.45028
2745	GLRX	glutaredoxin	788.323	487.395	1089.25	2.23324	1.15914	0.00140428	0.0167139	5.86365	7.11056	5.77782	5.70696	17.0737	14.809
1013	CDH15	cadherin 15	10.3269	2.85352	17.8004	6.05574	2.5983	0.00140429	0.0167139	0.0190453	0.054472	0.0496844	0.364151	0.0818589	0.251338
55266	TMEM19	transmembrane protein 19	697.758	896.846	498.671	0.554255	-0.851378	0.00140469	0.0167139	9.983	6.80939	7.84749	4.04413	4.01949	3.97666
28512	NKIRAS1	NFKB inhibitor interacting Ras like 1	362.601	495.867	229.335	0.46194	-1.11422	0.00140691	0.0167277	10.8901	13.0365	7.52367	4.28902	4.42428	4.21554
64342	HS1BP3	HCLS1 binding protein 3	465.496	617.617	313.376	0.506005	-0.982775	0.00140815	0.01673	14.2301	9.80773	8.94572	4.34607	5.59312	4.74023
10745	PHTF1	putative homeodomain transcription factor 1	614.436	794.273	434.598	0.545884	-0.873334	0.00140989	0.0167382	5.34162	4.71264	5.63295	2.40641	2.40001	2.8139
5097	PCDH1	protocadherin 1	32.6515	6.77933	58.5237	8.45028	3.079	0.00141316	0.016745	0.0348551	0.026584	0.0484949	0.0874698	0.714812	0.0408869
400464	LOC400464	ubiquitin conjugating enzyme E2 Q2 pseudogene	14.7215	24.5986	4.8445	0.196792	-2.34526	0.00141322	0.016745	3.12822	1.77078	0.850076	0.233642	0.600242	0.143343
11168	PSIP1	PC4 and SFRS1 interacting protein 1	2501.12	3258.47	1743.78	0.533497	-0.906448	0.00141361	0.016745	36.5531	20.6365	25.0629	10.5535	14.7923	13.1843
7289	TULP3	tubby like protein 3	1388.91	1752.95	1024.86	0.583252	-0.777808	0.00142257	0.0168387	21.0213	17.9137	19.2437	8.7812	10.9001	10.4483
4718	NDUFC2	NADH:ubiquinone oxidoreductase subunit C2	708.693	503.771	913.615	1.80828	0.854616	0.00142537	0.0168593	5.2404	4.48652	5.57717	7.96814	7.70804	8.94565
8462	KLF11	Kruppel like factor 11	369.839	498.834	240.844	0.481949	-1.05305	0.00142677	0.0168633	4.99384	5.35311	4.35357	1.91603	2.42813	1.96383
3985	LIMK2	LIM domain kinase 2	715.835	471.805	959.866	2.02943	1.02108	0.00144124	0.0170218	4.28226	3.72668	4.07706	6.6985	4.61826	10.5297
286151	FBXO43	F-box protein 43	25.151	39.1258	11.1763	0.285968	-1.80607	0.00144708	0.0170694	0.561481	0.286324	0.363352	0.117031	0.0881939	0.0957336
11151	CORO1A	coronin 1A	15.2749	6.00994	24.5398	4.00956	2.00345	0.00144741	0.0170694	0.169014	0.107422	0.122476	0.504935	0.345923	0.578265
158880	USP51	ubiquitin specific peptidase 51	68.3222	107.358	29.2866	0.27208	-1.8779	0.00145106	0.0170997	1.89211	0.424444	0.892571	0.206897	0.288547	0.253869
406937	MIR145	microRNA 145	9.94132	2.85015	17.0325	5.77142	2.52893	0.00146235	0.0172201	0	1.76972	2.15224	11.0913	5.69889	4.8389
25878	MXRA5	matrix remodeling associated 5	7569.56	13528.1	1610.98	0.118859	-3.07268	0.00146427	0.01723	99.1784	47.0254	33.9783	0.0730742	5.49204	13.2187
79801	SHCBP1	SHC binding and spindle associated 1	752.819	1013.31	492.329	0.4839	-1.04722	0.00147755	0.0173735	7.42046	3.93193	7.26778	3.20632	1.72179	3.00843
119391	GSTO2	glutathione S-transferase omega 2	45.978	21.2611	70.6948	3.31824	1.73042	0.00148427	0.0174396	0.512476	0.702337	0.362083	1.3588	1.92734	1.39332
23682	RAB38	RAB38, member RAS oncogene family	22.0749	35.7156	8.43424	0.234745	-2.09083	0.00149068	0.0175021	1.82745	0.568897	0.810775	0.289692	0.228997	0.127601
3570	IL6R	interleukin 6 receptor	239.534	361.607	117.461	0.323763	-1.62699	0.00150046	0.017604	3.03563	2.87828	1.13234	0.951507	0.723162	0.324313
7052	TGM2	transglutaminase 2	3206.26	1448.75	4963.77	3.41744	1.77292	0.00150715	0.0176695	5.54101	4.74453	20.9423	14.8845	55.8284	26.0714
257194	NEGR1	neuronal growth regulator 1	1962.18	2657.99	1266.38	0.475699	-1.07188	0.00151522	0.017751	13.1876	26.2077	18.9848	10.6746	6.34582	8.04192
3643	INSR	insulin receptor	672.143	878.703	465.583	0.528706	-0.919463	0.00151987	0.0177853	4.03682	4.11479	3.73797	1.60223	2.43224	1.56084
10011	SRA1	steroid receptor RNA activator 1	783.481	512.545	1054.42	2.05083	1.03621	0.00152038	0.0177853	6.28019	7.96194	12.0068	19.6006	12.3889	16.4364
22936	ELL2	elongation factor for RNA polymerase II 2	5481.15	3231.85	7730.45	2.39262	1.25859	0.001522	0.0177912	13.41	32.4556	20.4246	25.7866	60.3694	58.4133
5305	PIP4K2A	phosphatidylinositol-5-phosphate 4-kinase type 2 alpha	1517.75	1125.23	1910.28	1.69325	0.759792	0.0015403	0.017992	13.2796	11.1184	11.3586	16.6734	18.5028	18.5022
5111	PCNA	proliferating cell nuclear antigen	1232.1	1619.11	845.081	0.519766	-0.944065	0.00154231	0.0180023	46.0948	24.2489	46.2048	20.9765	14.2642	18.1166
84561	SLC12A8	solute carrier family 12 member 8	377.246	185.441	569.051	3.05909	1.6131	0.00155797	0.0181718	1.04046	2.55893	2.75363	9.98293	4.56459	3.0218
351	APP	amyloid beta precursor protein	20525.3	26401.8	14648.7	0.553159	-0.854234	0.00157133	0.0183142	322.757	226.24	290.464	131.159	144.859	134.462
834	CASP1	caspase 1	134.475	207.437	61.5133	0.296805	-1.75241	0.00157716	0.0183687	5.30177	2.52729	3.90424	0.385278	1.09979	1.57583
55203	LGI2	leucine rich repeat LGI family member 2	35.1155	67.1632	3.06781	0.0468448	-4.41597	0.00158509	0.0184476	1.4259	0.0245678	0.0224085	0	0.042194	0.0125953
90362	FAM110B	family with sequence similarity 110 member B	659.228	865.034	453.422	0.522722	-0.935883	0.00158684	0.0184545	11.3563	8.31921	5.7669	3.93276	4.11795	3.6192
347240	KIF24	kinesin family member 24	115.635	171.57	59.6999	0.34668	-1.52832	0.00159568	0.0185439	1.36213	0.769248	1.36555	0.45619	0.271687	0.339247
55973	BCAP29	B-cell receptor associated protein 29	1902.79	2422.06	1383.52	0.569673	-0.811795	0.0016012	0.0185871	17.3138	14.8976	18.1927	8.20568	8.87101	8.44942
65997	RASL11B	RAS like family 11 member B	27.1078	8.62593	45.5896	5.27574	2.39937	0.00160173	0.0185871	0.222588	0.265262	0.0725844	0.465493	0.427101	1.75432
29068	ZBTB44	zinc finger and BTB domain containing 44	1544.29	1962.34	1126.24	0.572586	-0.804436	0.00160416	0.0186017	6.7665	5.19084	4.90654	2.27749	3.26219	2.99588
94120	SYTL3	synaptotagmin like 3	126.816	56.5667	197.066	3.46135	1.79133	0.00161463	0.0187095	0.913547	0.585641	0.602652	3.53862	0.841399	1.99393
100652768	LOC100652768	uncharacterized LOC100652768	44.9847	21.2194	68.75	3.23181	1.69234	0.00161648	0.0187174	0.78787	0.918055	0.456745	2.14456	2.01569	2.05381
345630	FBLL1	fibrillarin like 1	7.20364	12.9529	1.45442	0.128024	-2.96551	0.00162145	0.0187613	0.102931	0.588792	0.805564	0.0307511	0	0.125775
1175	AP2S1	adaptor related protein complex 2 sigma 1 subunit	2900.59	2092.06	3709.12	1.76917	0.823072	0.00162735	0.018816	60.4346	69.5936	62.133	104.565	98.5242	100.451
22885	ABLIM3	actin binding LIM protein family member 3	872.49	1128.31	616.666	0.545188	-0.875174	0.00162892	0.0188205	10.184	6.5591	7.32083	2.8505	4.29661	4.42017
5159	PDGFRB	platelet derived growth factor receptor beta	15370.8	20436.5	10305.1	0.50327	-0.990596	0.00163017	0.0188213	161.341	148.985	143.821	52.6623	98.5335	51.7421
196047	EMX2OS	EMX2 opposite strand/antisense RNA	2437.21	3811.29	1063.14	0.278512	-1.84419	0.00163375	0.0188489	34.9114	20.1905	8.72079	1.70728	10.9696	2.74526
56256	SERTAD4	SERTA domain containing 4	166.283	266.055	66.5108	0.248936	-2.00616	0.00163706	0.0188735	3.03708	5.27391	8.15879	1.87949	1.48186	0.331349
5646	PRSS3	protease, serine 3	78.5102	26.7922	130.228	4.79806	2.26245	0.00164952	0.0190035	2.34624	0.295433	0.307963	5.23728	3.80544	2.81285
2049	EPHB3	EPH receptor B3	552.109	789.727	314.491	0.397541	-1.33082	0.00165234	0.0190222	11.7546	7.93439	4.47686	1.42628	4.50005	2.48481
38	ACAT1	acetyl-CoA acetyltransferase 1	1220.88	1542.36	899.397	0.581618	-0.781855	0.00165782	0.0190715	35.1607	30.9671	25.9378	16.8009	15.3537	15.2151
9060	PAPSS2	3'-phosphoadenosine 5'-phosphosulfate synthase 2	5968.78	3915.04	8022.51	2.04769	1.034	0.00165928	0.0190745	32.1933	61.2904	33.1985	72.9794	68.3576	92.9625
50650	ARHGEF3	Rho guanine nucleotide exchange factor 3	292.047	435.361	148.733	0.341263	-1.55104	0.00166369	0.0191115	6.15627	3.54758	2.10771	0.489549	1.62102	1.40717
94103	ORMDL3	ORMDL sphingolipid biosynthesis regulator 3	1223.56	897.039	1550.08	1.7237	0.785509	0.00166804	0.0191317	9.3623	9.33973	9.59256	14.9985	12.6886	15.7707
3939	LDHA	lactate dehydrogenase A	32665.4	23197.9	42132.9	1.81122	0.856959	0.00166872	0.0191317	270.362	235.95	304.194	424.779	417.513	464.776
100216001	LINC00704	long intergenic non-protein coding RNA 704	7.87393	13.6354	2.11247	0.164279	-2.60578	0.00166905	0.0191317	0.156243	0.372395	0.679329	0.023339	0.0719516	0.0763671
8506	CNTNAP1	contactin associated protein 1	2206.57	1464.65	2948.5	2.00697	1.00502	0.0016769	0.0192079	17.9106	9.78463	7.15361	16.5417	22.4423	21.9489
2185	PTK2B	protein tyrosine kinase 2 beta	467.332	235.58	699.084	2.9695	1.57022	0.00168606	0.0192776	1.97982	3.03689	1.00989	2.22052	9.1207	4.69785
9758	FRMPD4	FERM and PDZ domain containing 4	81.7793	33.9111	129.647	3.81248	1.93073	0.00168668	0.0192776	0.0900541	0.226904	0.178993	0.591888	0.872865	0.25152
182	JAG1	jagged 1	3027.85	719.785	5335.91	7.4025	2.88801	0.00168752	0.0192776	1.83715	10.7171	2.11953	86.567	6.15954	5.66774
286410	ATP11C	ATPase phospholipid transporting 11C	1587.56	1170.79	2004.34	1.70729	0.771711	0.00168782	0.0192776	9.59427	7.89114	6.93444	12.6299	11.7985	12.4152
27202	C5AR2	complement component 5a receptor 2	7.19385	1.64588	12.7418	7.40378	2.88826	0.0016911	0.0193013	0.0315656	0.0601876	0.0274488	0.0565819	0.426398	0.354852
55536	CDCA7L	cell division cycle associated 7 like	637.156	858.97	415.342	0.48238	-1.05176	0.00169316	0.019302	9.37535	9.86711	17.1845	4.16294	6.51287	5.12152
1152	CKB	creatine kinase B	511.593	255.796	767.39	2.99484	1.58248	0.00169358	0.019302	11.3159	9.47089	1.8511	17.2045	27.7925	14.1649
3696	ITGB8	integrin subunit beta 8	523.38	292.378	754.382	2.57484	1.36448	0.0016951	0.0193055	1.53854	1.95771	0.722889	4.82997	1.69891	3.09591
55816	DOK5	docking protein 5	519.292	289.589	748.994	2.5764	1.36536	0.00170167	0.0193547	8.05372	3.63186	2.70053	8.69651	16.971	6.33472
23498	HAAO	3-hydroxyanthranilate 3,4-dioxygenase	53.5811	23.2066	83.9556	3.60223	1.84889	0.00170184	0.0193547	0.84814	0.929885	0.516269	1.87505	3.9839	1.49237
6347	CCL2	C-C motif chemokine ligand 2	395.984	209.706	582.261	2.7617	1.46556	0.00171116	0.0194468	14.214	5.5595	16.2268	32.1426	13.8299	41.8626
5774	PTPN3	protein tyrosine phosphatase, non-receptor type 3	51.2283	83.5991	18.8575	0.227824	-2.13401	0.0017137	0.019459	0.208833	0.335321	0.506562	0.0164184	0.0843599	0.115503
7105	TSPAN6	tetraspanin 6	595.895	777.337	414.452	0.531859	-0.910883	0.00171467	0.019459	8.93721	5.85439	6.53547	2.63869	3.57015	3.79304
100132116	ACTA2-AS1	ACTA2 antisense RNA 1	39.5772	11.2702	67.8843	5.99771	2.58441	0.00173434	0.0196682	0.106609	0.431963	0.139058	2.64354	0.409123	0.638318
221395	ADGRF5	adhesion G protein-coupled receptor F5	42.0101	2.36678	81.6533	32.6662	5.02973	0.00173921	0.0197094	0	0.00862037	0.0393136	0.00540263	0.0222076	1.52913
59	ACTA2	actin, alpha 2, smooth muscle, aorta	10107.2	3968.84	16245.5	4.08925	2.03183	0.00174794	0.0197943	21.0831	139.655	55.8484	540.637	112.064	156.336
10635	RAD51AP1	RAD51 associated protein 1	211.753	310.138	113.368	0.364156	-1.45737	0.00175482	0.0198581	6.81532	3.13439	7.55418	2.2942	1.20826	2.11129
100507257	MEG9	maternally expressed 9 (non-protein coding)	131.863	72.9203	190.806	2.60484	1.3812	0.00177823	0.0201087	1.36126	0.963515	1.20167	2.4401	3.01408	2.68156
6386	SDCBP	syndecan binding protein	4769.22	6104.27	3434.17	0.561077	-0.833729	0.00177995	0.0201139	72.047	49.9926	52.0842	23.8104	30.2391	32.1679
1509	CTSD	cathepsin D	8101.45	10502	5700.92	0.541251	-0.88563	0.00178713	0.0201808	280.152	179.234	176.461	91.3513	120.364	90.372
51303	FKBP11	FK506 binding protein 11	887.261	615.266	1159.26	1.87697	0.908407	0.00178849	0.0201818	18.4081	14.0554	25.8172	35.2844	31.483	30.6548
55143	CDCA8	cell division cycle associated 8	366.728	503.187	230.268	0.455928	-1.13312	0.00179071	0.0201926	9.09146	5.11069	9.01565	3.59019	2.32696	3.41672
54798	DCHS2	dachsous cadherin-related 2	18.0297	30.0543	6.00516	0.202188	-2.30623	0.00180042	0.0202877	0.0770741	0.0907701	0.145872	0.00270896	0.0361895	0.0177279
55805	LRP2BP	LRP2 binding protein	66.0447	31.3774	100.712	3.19817	1.67725	0.00180857	0.0203653	0.232244	0.322059	0.211135	1.05337	0.51855	0.614009
100128361	LOC100128361	uncharacterized LOC100128361	28.2302	42.9393	13.5211	0.315935	-1.6623	0.00181186	0.0203879	0.919921	0.62645	0.666623	0.196307	0.201731	0.214111
79980	DSN1	DSN1 homolog, MIS12 kinetochore complex component	341.284	474.836	207.733	0.435441	-1.19945	0.00181654	0.0204261	8.79761	4.29292	8.09445	3.52703	2.07943	2.48754
51065	RPS27L	ribosomal protein S27 like	3566.27	2578.54	4554	1.76249	0.817611	0.00182094	0.020441	104.581	107.751	89.1511	145.805	146.133	181.338
10477	UBE2E3	ubiquitin conjugating enzyme E2 E3	1137.45	1438.6	836.306	0.579581	-0.786917	0.0018218	0.020441	36.5732	25.4073	24.6421	14.4564	15.6096	14.1133
11033	ADAP1	ArfGAP with dual PH domains 1	77.0158	31.5809	122.451	3.88555	1.95812	0.00182193	0.020441	0.195233	0.837588	0.35652	1.10821	2.36156	1.47908
3930	LBR	lamin B receptor	956.863	1212.83	700.894	0.576865	-0.793694	0.00182378	0.020441	11.8687	13.2622	13.3836	5.8469	6.91728	7.10732
8045	RASSF7	Ras association domain family member 7	73.7017	38.1585	109.245	2.85004	1.51098	0.00182427	0.020441	0.625612	0.596443	0.757744	1.41513	1.76977	1.86745
642946	FLVCR1-AS1	FLVCR1 antisense RNA 1 (head to head)	18.1825	29.3503	7.01478	0.238487	-2.06802	0.00183215	0.0205149	0.996311	0.908561	1.05472	0.388241	0.106391	0.127035
375287	RBM43	RNA binding motif protein 43	515.808	697.74	333.875	0.477337	-1.06692	0.00183647	0.0205489	10.8929	6.44588	5.67368	2.1529	4.18559	3.28424
100616408	MIR5047	microRNA 5047	338.954	219.034	458.874	2.0886	1.06254	0.00183777	0.020549	119.791	90.8457	70.0769	179.266	170.511	166.071
266743	NPAS4	neuronal PAS domain protein 4	12.983	4.10965	21.8563	5.24212	2.39015	0.00184046	0.0205647	0.0164902	0.0786067	0.0573583	0.364561	0.111378	0.265978
9252	RPS6KA5	ribosomal protein S6 kinase A5	48.5136	75.7378	21.2894	0.282268	-1.82486	0.0018436	0.0205854	0.580986	0.218983	0.417096	0.0524752	0.10785	0.138683
3592	IL12A	interleukin 12A	17.7196	27.7879	7.65138	0.277194	-1.85103	0.00185887	0.0207302	0.679217	0.791449	0.951579	0.135279	0.278033	0.184435
26586	CKAP2	cytoskeleton associated protein 2	1358.35	1757.19	959.502	0.543991	-0.878346	0.00185925	0.0207302	21.604	10.673	17.1915	7.9344	6.69109	8.99938
149111	CNIH3	cornichon family AMPA receptor auxiliary protein 3	66.0063	98.5224	33.4902	0.340773	-1.55311	0.00186047	0.0207302	1.06876	0.697163	0.84133	0.228549	0.200325	0.35192
94241	TP53INP1	tumor protein p53 inducible nuclear protein 1	844.672	1072.74	616.603	0.573318	-0.802594	0.00186823	0.0208022	10.0385	7.33856	6.91976	3.69555	4.25313	4.33677
161176	SYNE3	spectrin repeat containing nuclear envelope family member 3	632.195	870.296	394.093	0.451443	-1.14738	0.00187779	0.020894	3.562	2.20671	1.14269	0.874844	1.14271	0.694447
1959	EGR2	early growth response 2	24.555	39.6685	9.44159	0.242279	-2.04526	0.00189564	0.021078	0.236198	0.476863	0.543689	0.0332071	0.110905	0.129029
6507	SLC1A3	solute carrier family 1 member 3	349.244	568.245	130.243	0.228734	-2.12826	0.00190411	0.0211574	2.51115	2.30315	8.98337	0.291222	2.02982	0.538597
6938	TCF12	transcription factor 12	3290.5	4196.3	2384.7	0.566984	-0.818621	0.00190592	0.0211627	21.5252	17.9251	18.9977	7.85502	10.4139	11.1617
57167	SALL4	spalt like transcription factor 4	20.9379	5.48483	36.391	6.42751	2.68426	0.00191008	0.0211942	0.074526	0.00888141	0.0405041	0.0445298	0.446161	0.214004
100506834	GAS1RR	GAS1 adjacent regulatory RNA	69.7958	109.211	30.3809	0.278385	-1.84485	0.00191443	0.0212277	1.38981	1.10023	0.701391	0.103802	0.44192	0.236541
2938	GSTA1	glutathione S-transferase alpha 1	4.42918	0.772763	8.08559	8.98114	3.1669	0.00192421	0.0213213	0	0	0.0696313	0.19138	0.147501	0.332674
3706	ITPKA	inositol-trisphosphate 3-kinase A	9.13185	15.1345	3.12915	0.206285	-2.27729	0.00194053	0.0214872	0.559525	0.224605	0.281688	0.0879789	0.0723277	0.0287874
112609	MRAP2	melanocortin 2 receptor accessory protein 2	66.6054	111.567	21.6437	0.195418	-2.35537	0.00194409	0.0215117	3.70111	0.632837	1.15443	0.120187	0.16056	0.629218
8439	NSMAF	neutral sphingomyelinase activation associated factor	1491.71	1882.33	1101.09	0.583465	-0.777282	0.00194759	0.021533	23.8995	18.9419	20.5823	9.3337	12.8359	10.6118
1519	CTSO	cathepsin O	666.599	872.841	460.358	0.525979	-0.926923	0.00194871	0.021533	18.0079	10.2302	10.1705	4.6478	6.46328	6.5877
3936	LCP1	lymphocyte cytosolic protein 1	11.2868	2.38365	20.19	8.08703	3.01561	0.00195317	0.0215529	0.0718345	0.0136971	0	0.0686746	0.123501	0.414307
51203	NUSAP1	nucleolar and spindle associated protein 1	838.022	1101.07	574.969	0.52004	-0.943306	0.00195322	0.0215529	23.428	10.0574	16.0576	8.012	6.2448	8.23875
26011	TENM4	teneurin transmembrane protein 4	355.435	522.989	187.881	0.358625	-1.47945	0.00195674	0.0215769	1.11731	0.980915	2.74352	0.398638	0.360296	0.80934
306	ANXA3	annexin A3	80.0652	137.785	22.3452	0.163184	-2.61543	0.00196283	0.0216291	3.9374	5.26177	1.58026	0.0201079	0.971183	0.575703
196883	ADCY4	adenylate cyclase 4	265.3	135.593	395.008	2.91367	1.54284	0.00197043	0.0216979	1.06766	2.19713	0.781229	3.4464	5.08458	2.06828
8301	PICALM	phosphatidylinositol binding clathrin assembly protein	6839.71	4859.28	8820.15	1.81106	0.856838	0.00198232	0.0218137	41.3317	49.436	46.3314	78.9034	61.3646	81.8977
3309	HSPA5	heat shock protein family A (Hsp70) member 5	20213.7	14380.5	26046.8	1.80598	0.852778	0.00199185	0.0219035	154.821	136.265	168.203	260.875	207.473	269.686
11285	B4GALT7	beta-1,4-galactosyltransferase 7	515.234	355.534	674.935	1.89535	0.922463	0.0019949	0.021922	8.10295	10.0397	7.81386	14.8827	13.2805	15.8112
140823	ROMO1	reactive oxygen species modulator 1	727.233	526.348	928.119	1.75869	0.814499	0.00199974	0.0219599	49.4898	48.0832	47.1438	80.5955	70.7833	74.9347
148418	SAMD13	sterile alpha motif domain containing 13	7.05855	11.9398	2.17735	0.188816	-2.40495	0.00201129	0.0220716	0.5134	0.172752	0.18383	0.0180447	0.0741731	0.0442828
100287846	LOC100287846	uncharacterized LOC100287846	25.2536	40.0388	10.4683	0.267346	-1.90322	0.00202319	0.0221869	0.636032	0.50285	0.323756	0.0648838	0.0762017	0.19714
10653	SPINT2	serine peptidase inhibitor, Kunitz type 2	49.1484	23.6144	74.6824	3.15374	1.65706	0.00203337	0.0222833	0.362601	0.69139	0.578071	1.46243	1.78114	1.41783
4241	MELTF	melanotransferrin	321.591	189.394	453.788	2.3915	1.25791	0.00203688	0.0222908	2.31029	1.69108	0.90452	2.29633	3.75144	4.25994
5979	RET	ret proto-oncogene	6.75244	12.1524	1.35247	0.118897	-3.07222	0.00203814	0.0222908	0.191347	0.0158631	0.0434065	0.00497091	0.0102165	0.0081326
80830	APOL6	apolipoprotein L6	2311.49	3004.56	1618.42	0.53775	-0.894993	0.00203825	0.0222908	14.3336	13.7421	9.63424	4.57904	7.44909	5.96116
50486	G0S2	G0/G1 switch 2	94.5718	18.1514	170.992	9.43698	3.23833	0.00204583	0.0223584	0.565427	1.6711	0.098337	0.405416	4.79109	15.0895
201931	TMEM192	transmembrane protein 192	514.744	671.947	357.542	0.531052	-0.913074	0.0020547	0.02244	6.88052	5.53187	6.60467	2.39576	3.01236	3.56431
220323	OAF	out at first homolog	1324.84	785.269	1864.41	2.37047	1.24518	0.00205977	0.02248	22.3417	17.7036	13.9098	17.9971	67.8546	27.0713
4298	MLLT1	MLLT1, super elongation complex subunit	2919.6	2139.03	3700.18	1.72573	0.787204	0.00206158	0.0224843	20.5353	19.2091	20.4532	27.8548	31.0364	33.6204
81620	CDT1	chromatin licensing and DNA replication factor 1	204.378	300.554	108.201	0.35861	-1.47951	0.00207042	0.0225653	5.39417	2.09588	6.88556	1.54463	1.37484	1.63166
54345	SOX18	SRY-box 18	8.24949	1.64251	14.8565	8.51552	3.09009	0.00208829	0.0227392	0	0.0608937	0.0555416	0.267146	0.6471	0.0624374
100874291	ALMS1-IT1	ALMS1 intronic transcript 1	4.95343	1.16252	8.74434	6.73786	2.75229	0.00209005	0.0227392	0.0309203	0	0.0537754	0.129326	0.189855	0.241807
406911	MIR125B1	microRNA 125b-1	2.75117	0.389756	5.11258	10.0127	3.32376	0.00209065	0.0227392	0.618757	0	0	1.84856	2.27956	2.41945
83992	CTTNBP2	cortactin binding protein 2	4.0948	0.386382	7.80323	15.4619	3.95065	0.0020935	0.0227495	0	0	0.00793253	0.0054506	0.0280059	0.115926
55388	MCM10	minichromosome maintenance 10 replication initiation factor	190.575	289.183	91.966	0.317159	-1.65672	0.00209445	0.0227495	2.33459	1.29558	4.18144	0.853617	0.377981	0.97645
57556	SEMA6A	semaphorin 6A	19.3645	31.8669	6.86217	0.220742	-2.17957	0.00210605	0.0228599	0.0701884	0.319709	0.16954	0.0372783	0.0239426	0.0495533
26802	SNORD47	small nucleolar RNA, C/D box 47	37.3698	17.9678	56.7717	3.12563	1.64415	0.00211161	0.0229047	9.90011	7.41598	12.2985	31.267	25.6179	25.9227
197370	NSMCE1	NSE1 homolog, SMC5-SMC6 complex component	733.312	530.369	936.256	1.75919	0.814914	0.00211321	0.0229065	25.5333	17.6461	20.6874	34.2196	31.2928	33.6308
4192	MDK	midkine	983.428	595.652	1371.2	2.30073	1.20209	0.00213754	0.0231546	14.2936	14.9379	6.90275	11.129	32.7645	30.0247
5832	ALDH18A1	aldehyde dehydrogenase 18 family member A1	2956.34	2090.86	3821.82	1.82399	0.867101	0.00216576	0.0234443	17.2588	23.622	21.3998	39.0956	29.5865	33.1617
29948	OSGIN1	oxidative stress induced growth inhibitor 1	131.659	201.248	62.0698	0.30891	-1.69474	0.00217314	0.0235083	3.17161	6.1545	3.61221	1.54288	0.517013	1.53647
80162	PGGHG	protein-glucosylgalactosylhydroxylysine glucosidase	630.755	424.15	837.36	1.96533	0.974773	0.00218755	0.023648	8.09761	4.11419	4.57845	11.0307	10.4863	7.22355
4739	NEDD9	neural precursor cell expressed, developmentally down-regulated 9	906.556	557.3	1255.81	2.25427	1.17266	0.00219183	0.0236783	2.25126	6.68825	2.87556	8.32761	7.85793	8.04034
26108	PYGO1	pygopus family PHD finger 1	562.326	723.512	401.139	0.553052	-0.854512	0.00219505	0.0236883	2.09948	1.68095	1.96452	0.805855	1.04506	0.968051
151742	PPM1L	protein phosphatase, Mg2+/Mn2+ dependent 1L	134.181	63.087	205.274	3.23412	1.69337	0.00219573	0.0236883	0.339815	0.202482	0.164165	1.07443	0.304283	0.611311
811	CALR	calreticulin	31399.6	22546.2	40253.1	1.78108	0.832754	0.00220069	0.0237259	558.809	522.704	419.032	790.978	722.013	857.495
12	SERPINA3	serpin family A member 3	9.31492	15.3331	3.29669	0.219402	-2.18835	0.00220302	0.0237349	0.205474	0.424436	0.565809	0.0818481	0.0841094	0.0669533
3339	HSPG2	heparan sulfate proteoglycan 2	35357.7	24039	46676.5	1.93988	0.955965	0.00220634	0.0237547	57.5658	94.7955	55.4924	108.265	125.739	128.79
11161	ERG28	ergosterol biosynthesis 28 homolog	653.129	836.527	469.731	0.560342	-0.83562	0.00220889	0.023766	24.432	24.7087	19.7699	11.2604	12.2228	10.8184
110006323	PKD1P4-NPIPA8	PKD1P4-NPIPA8 readthrough	3.45701	0.389756	6.52427	12.6586	3.66205	0.00221458	0.0238112	0.00383347	0	0	0.0320673	0.00235381	0.0168632
2237	FEN1	flap structure-specific endonuclease 1	480.716	661.999	299.432	0.450448	-1.15057	0.00222448	0.0239015	11.6307	7.94292	17.0078	6.49558	3.25007	4.89585
100616209	MIR4461	microRNA 4461	1056.73	780.004	1333.46	1.70473	0.76954	0.00222645	0.0239066	478.282	436.34	424.224	760.607	580.568	683.69
6790	AURKA	aurora kinase A	486.267	651.098	321.436	0.49203	-1.02318	0.00222936	0.0239218	9.6394	6.68522	11.7931	4.6099	3.03321	4.63913
7482	WNT2B	Wnt family member 2B	120.281	52.2402	188.322	3.59501	1.84599	0.00223178	0.0239317	0.515401	0.910481	0.395456	3.45092	1.47063	0.918744
11123	RCAN3	RCAN family member 3	272.04	371.424	172.657	0.464116	-1.10744	0.00223482	0.0239481	5.55258	4.29921	4.13067	1.54379	1.99044	2.2041
3075	CFH	complement factor H	351.101	507.871	194.331	0.381132	-1.39164	0.0022376	0.0239618	6.12336	3.13251	5.63862	1.24189	2.85044	0.900311
81617	CAB39L	calcium binding protein 39 like	251.388	360.942	141.833	0.392176	-1.35043	0.00223952	0.0239663	4.33602	4.27359	1.73125	1.33554	1.29744	0.937279
22925	PLA2R1	phospholipase A2 receptor 1	659.351	935.385	383.318	0.409215	-1.28907	0.00224102	0.0239663	9.09763	5.91372	2.69006	1.06437	2.6905	2.57705
50814	NSDHL	NAD(P) dependent steroid dehydrogenase-like	530.748	692.716	368.78	0.531333	-0.912312	0.00225505	0.0240879	15.8007	20.4781	17.1968	9.06179	8.77886	7.57599
220963	SLC16A9	solute carrier family 16 member 9	16.5792	3.14967	30.0087	9.09404	3.18492	0.00225541	0.0240879	0.0369323	0.0117368	0.0428209	0.0220673	0.61228	0.132378
54972	TMEM132A	transmembrane protein 132A	620.337	387.388	853.286	2.19701	1.13554	0.00226588	0.0241835	6.02239	3.89758	3.49131	6.45264	5.31733	14.2165
9223	MAGI1	membrane associated guanylate kinase, WW and PDZ domain containing 1	1664.91	1062.03	2267.8	2.13238	1.09247	0.0022871	0.0243937	3.88278	6.60091	3.50588	11.0901	5.00729	10.7094
2558	GABRA5	gamma-aminobutyric acid type A receptor alpha5 subunit	31.7134	4.2585	59.1683	13.7863	3.78516	0.00231306	0.0246483	0.0344951	0.131547	0	0.0103055	0.910764	1.21394
145508	CEP128	centrosomal protein 128	151.522	225.82	77.2235	0.340545	-1.55408	0.00231631	0.0246483	3.01757	0.955075	2.58153	0.766465	0.487588	0.692667
643977	FLJ32255	uncharacterized LOC643977	119.422	173.749	65.0953	0.373612	-1.42039	0.00231655	0.0246483	3.11823	1.99444	2.93466	0.707531	1.13909	0.810283
64866	CDCP1	CUB domain containing protein 1	104.606	164.821	44.3919	0.270046	-1.88873	0.00231715	0.0246483	1.21439	0.516302	1.44845	0.151985	0.125955	0.481265
84501	SPIRE2	spire type actin nucleation factor 2	55.7158	85.7975	25.6341	0.298682	-1.74332	0.00231938	0.0246556	1.74564	0.656099	1.03631	0.160467	0.41225	0.319958
9781	RNF144A	ring finger protein 144A	142.003	232.724	51.2823	0.219806	-2.1857	0.00232519	0.0246883	1.54127	0.509465	1.07123	0.0403322	0.431734	0.126471
5721	PSME2	proteasome activator subunit 2	951.802	668.208	1235.4	1.84259	0.881738	0.00232556	0.0246883	40.5916	31.4352	30.8998	68.7976	36.9019	61.7032
10217	CTDSPL	CTD small phosphatase like	1003.93	1264.5	743.361	0.586698	-0.769309	0.00232738	0.0246913	12.589	12.5963	10.809	5.60136	7.06944	6.11135
90550	MCU	mitochondrial calcium uniporter	1172.43	831.53	1513.32	1.81606	0.860811	0.00234113	0.024808	9.68506	11.5738	7.46462	19.0674	13.7388	13.576
7227	TRPS1	transcriptional repressor GATA binding 1	890.743	1162.68	618.802	0.531186	-0.912711	0.00234149	0.024808	5.1173	4.56623	4.65678	2.1416	1.47042	3.16525
85450	ITPRIP	inositol 1,4,5-trisphosphate receptor interacting protein	1203.31	826.88	1579.74	1.90618	0.930686	0.00234631	0.0248353	3.3648	4.44339	6.59001	7.33557	8.1292	9.3084
2730	GCLM	glutamate-cysteine ligase modifier subunit	1554.19	2081.09	1027.29	0.493403	-1.01916	0.0023475	0.0248353	11.785	21.5871	18.0021	4.87697	10.1889	7.88932
5226	PGD	phosphogluconate dehydrogenase	4357.66	5574.53	3140.78	0.56219	-0.830871	0.00234874	0.0248353	95.891	86.7231	94.4389	36.74	56.5213	45.3365
6272	SORT1	sortilin 1	1204.21	664.665	1743.75	2.62412	1.39183	0.00235456	0.0248804	2.48065	6.92158	1.60045	11.2013	6.42763	8.50864
6492	SIM1	single-minded family bHLH transcription factor 1	109.111	49.7663	168.456	3.3788	1.75651	0.00236732	0.0249987	0.42252	0.779652	0.355564	2.08482	1.91646	0.712814
9702	CEP57	centrosomal protein 57	1097.88	1394.52	801.247	0.572997	-0.803401	0.00238001	0.025116	20.9386	15.1933	19.0749	7.53284	11.4662	9.01173
9500	MAGED1	MAGE family member D1	9534.92	6602.25	12467.6	1.88575	0.915135	0.00238566	0.025159	80.6587	102.321	96.5313	109.332	176.89	187.561
4908	NTF3	neurotrophin 3	41.9725	11.9892	71.9557	6.02852	2.5918	0.00238743	0.025161	0.0435083	0.497756	0.037834	1.59878	0.547652	1.07391
29969	MDFIC	MyoD family inhibitor domain containing	2371.95	3029.45	1714.45	0.564732	-0.824362	0.00239416	0.0252153	27.8715	23.7502	18.437	9.80342	12.5398	12.6632
10721	POLQ	DNA polymerase theta	226.86	322.703	131.017	0.404822	-1.30464	0.00239576	0.0252155	1.8543	0.969652	1.88211	0.581769	0.407447	0.691114
23164	MPRIP	myosin phosphatase Rho interacting protein	8632.38	6093.38	11171.4	1.82865	0.870776	0.0023998	0.02524	23.2612	25.7511	20.9019	47.5579	31.6925	34.4366
56997	COQ8A	coenzyme Q8A	238.973	344.012	133.934	0.388063	-1.36564	0.00240184	0.02524	8.02606	2.76958	4.53413	1.21282	2.03528	1.9205
668	FOXL2	forkhead box L2	141.157	232.457	49.8572	0.215692	-2.21295	0.00240365	0.02524	3.78933	3.66604	2.67831	0.100381	0.35531	1.49629
2892	GRIA3	glutamate ionotropic receptor AMPA type subunit 3	921.658	1291.04	552.271	0.427947	-1.2245	0.00240441	0.02524	6.48538	12.0215	9.6005	1.64207	3.49166	5.80524
100463487	MTRNR2L9	MT-RNR2-like 9	8875.22	6409.51	11340.9	1.76483	0.819531	0.00241256	0.0253089	546.159	539.509	457.5	922.699	750.573	743.17
51665	ASB1	ankyrin repeat and SOCS box containing 1	1315.59	961.436	1669.75	1.73203	0.792463	0.002433	0.0255066	5.39764	5.12338	7.10582	8.44767	9.02559	9.8151
23657	SLC7A11	solute carrier family 7 member 11	3512.5	4848.49	2176.5	0.448457	-1.15696	0.00243647	0.0255262	10.2885	29.8192	21.9471	10.1401	8.52125	6.63693
100288152	SLC9A3-AS1	SLC9A3 antisense RNA 1	112.257	49.6397	174.875	3.48929	1.80293	0.00243976	0.0255439	2.50699	0.408066	0.797573	4.05541	3.90464	3.06337
51380	CSAD	cysteine sulfinic acid decarboxylase	208.433	119.293	297.572	2.4814	1.31115	0.00245654	0.0257026	2.48321	1.3038	1.31439	4.31143	4.03279	2.6825
83463	MXD3	MAX dimerization protein 3	172.872	250.418	95.3253	0.379186	-1.39902	0.00245909	0.0257034	5.51224	2.13494	2.68128	1.20422	1.05769	1.12821
81543	LRRC3	leucine rich repeat containing 3	53.4779	82.3947	24.5611	0.299525	-1.73925	0.00245983	0.0257034	1.78703	0.903172	1.4978	0.16724	0.396601	0.536699
55796	MBNL3	muscleblind like splicing regulator 3	154.688	249.381	59.9953	0.240593	-2.05534	0.00246846	0.0257767	1.48497	0.535218	0.68896	0.0297564	0.266868	0.269968
401097	C3orf80	chromosome 3 open reading frame 80	13.0917	4.10965	22.0738	5.27611	2.39947	0.00247387	0.0258105	0.0211212	0.100682	0.0734667	0.555284	0.142657	0.258087
91694	LONRF1	LON peptidase N-terminal domain and ring finger 1	384.792	526.018	243.567	0.46263	-1.11207	0.00247493	0.0258105	5.67288	6.77486	5.93014	1.59563	3.44618	2.57364
54898	ELOVL2	ELOVL fatty acid elongase 2	35.3688	13.659	57.0787	4.14254	2.05052	0.00248108	0.0258577	0.147055	0.127454	0.151127	0.159758	0.902943	0.522739
54800	KLHL24	kelch like family member 24	882.936	1119.55	646.325	0.575592	-0.79688	0.00248294	0.0258601	6.09995	4.22121	4.45531	2.24654	2.93917	2.30949
196549	EEF1DP3	eukaryotic translation elongation factor 1 delta pseudogene 3	5.91618	10.2482	1.58418	0.167927	-2.57409	0.00249365	0.0259548	0.189393	1.08338	0.905812	0.0565819	0.11629	0.138855
128864	C20orf144	chromosome 20 open reading frame 144	6.1166	1.64588	10.5873	6.14584	2.61961	0.00250612	0.0260676	0.0955273	0.182147	0.0830689	0.513704	0.879829	0.700367
80005	DOCK5	dedicator of cytokinesis 5	2594.35	1680.64	3508.06	2.08153	1.05765	0.00251816	0.0261757	6.14723	7.97181	5.76801	18.9151	7.79079	10.1486
22832	CEP162	centrosomal protein 162	313.114	423.021	203.207	0.479246	-1.06116	0.00252487	0.0262285	4.53929	3.01443	2.85838	1.23454	1.58261	1.57093
9156	EXO1	exonuclease 1	207.364	304.655	110.073	0.359903	-1.47432	0.00253182	0.0262835	3.42678	1.50307	4.38482	1.19893	0.640029	1.12085
5833	PCYT2	phosphate cytidylyltransferase 2, ethanolamine	931.356	1178.28	684.436	0.579177	-0.787924	0.00254439	0.0263695	6.19979	6.06893	5.93381	3.64889	3.10166	2.61175
51309	ARMCX1	armadillo repeat containing, X-linked 1	1070.5	1353.08	787.922	0.580553	-0.7845	0.00254444	0.0263695	35.2282	24.7999	21.3771	14.7039	13.0725	13.7499
342125	TMC3	transmembrane channel like 3	5.07963	1.21101	8.94825	6.91718	2.79018	0.00254507	0.0263695	0.0164852	0.0157166	0.0143352	0.0689501	0.060733	0.177265
10926	DBF4	DBF4 zinc finger	322.116	436.183	208.048	0.475438	-1.07267	0.00254822	0.0263851	4.81947	3.34048	5.52175	2.07753	1.62387	2.06691
1008	CDH10	cadherin 10	30.8484	8.20637	53.4904	6.37926	2.67339	0.00255552	0.0264435	0.149779	0.0109843	0.0701322	0.0619576	0.438611	0.788394
151188	ARL6IP6	ADP ribosylation factor like GTPase 6 interacting protein 6	437.958	572.946	302.969	0.527037	-0.924025	0.00257599	0.026638	5.57394	3.80176	5.41216	2.27078	2.36733	2.25597
3772	KCNJ15	potassium voltage-gated channel subfamily J member 15	68.4849	112.153	24.817	0.221543	-2.17434	0.00258503	0.0267142	1.18644	0.585522	1.88135	0.0417004	0.419954	0.259249
3386	ICAM4	intercellular adhesion molecule 4 (Landsteiner-Wiener blood group)	8.68454	2.8084	14.5607	4.95078	2.30766	0.00259255	0.0267746	0.0694523	0.0662141	0.0905917	0.539477	0.277191	0.220651
1282	COL4A1	collagen type IV alpha 1 chain	25161.2	13138.7	37183.8	2.82092	1.49617	0.00259834	0.026817	26.5386	60.0879	131.039	273.341	158.587	125.861
401431	ATP6V0E2-AS1	ATP6V0E2 antisense RNA 1	20.8192	31.876	9.76244	0.308314	-1.69753	0.00260181	0.0268355	0.479037	0.439788	0.401134	0.0954094	0.141621	0.121406
7424	VEGFC	vascular endothelial growth factor C	2282.66	1512.15	3053.18	2.0137	1.00985	0.0026049	0.02685	26.0654	31.4602	33.5457	66.3775	30.2646	67.7006
1316	KLF6	Kruppel like factor 6	4284.04	5402.74	3165.34	0.584396	-0.774982	0.00260875	0.0268723	43.8263	38.3002	41.9636	20.0032	22.9802	21.4355
5557	PRIM1	DNA primase subunit 1	130.836	192.588	69.0837	0.357376	-1.48449	0.00261572	0.0269129	7.0391	2.76958	7.12506	1.82479	1.66939	1.82038
3236	HOXD10	homeobox D10	9.42893	1.21101	17.6469	13.321	3.73563	0.00261606	0.0269129	0.0301832	0.028776	0.0262468	0	0.87105	0.236044
7272	TTK	TTK protein kinase	406.626	557.646	255.607	0.456424	-1.13155	0.00263486	0.0270888	9.69442	3.9048	8.21467	3.28603	2.17008	3.26116
10982	MAPRE2	microtubule associated protein RP/EB family member 2	936.391	1205.07	667.714	0.552135	-0.856907	0.00265954	0.0273249	15.1375	7.43872	9.2724	4.47584	5.76817	5.12476
5795	PTPRJ	protein tyrosine phosphatase, receptor type J	833.151	557.826	1108.48	1.98527	0.989335	0.00266912	0.027391	2.02092	3.2341	2.45821	4.17958	3.1502	6.48812
4361	MRE11	MRE11 homolog, double strand break repair nuclease	506.413	652.391	360.434	0.551091	-0.859637	0.0026694	0.027391	3.87406	2.96463	3.07024	1.47867	1.65875	1.69088
4094	MAF	MAF bZIP transcription factor	541.814	904.95	178.677	0.196748	-2.34558	0.0026832	0.0275023	8.56346	1.69497	2.39108	0.163954	1.76557	0.184412
9633	TESMIN	testis expressed metallothionein like protein	8.26532	14.1209	2.40976	0.178538	-2.48569	0.0026837	0.0275023	0.199261	0.109983	0.0455983	0	0.0321971	0.0205038
23047	PDS5B	PDS5 cohesin associated factor B	1011.49	1261.92	761.065	0.601587	-0.733155	0.00269073	0.0275566	7.81393	6.54264	7.05376	3.54505	3.87486	4.00735
333929	SNAI3	snail family transcriptional repressor 3	13.7995	21.8568	5.74212	0.270765	-1.88488	0.00269248	0.0275569	0.66752	0.575788	0.386976	0.113957	0.0780701	0.186437
162282	ANKFN1	ankyrin repeat and fibronectin type III domain containing 1	9.21884	16.0279	2.40976	0.157018	-2.671	0.00269715	0.027587	0.583559	0.213981	0.0780697	0	0.0689066	0.0438812
961	CD47	CD47 molecule	2000.33	2521.07	1479.58	0.585346	-0.772639	0.00270224	0.0276214	23.4771	18.2361	18.4756	9.41471	11.4384	10.3001
5729	PTGDR	prostaglandin D2 receptor	4.20423	0.821255	7.58721	8.28911	3.05122	0.00270918	0.0276746	0	0.0171157	0.0156114	0.0536344	0.132279	0.0965227
7185	TRAF1	TNF receptor associated factor 1	149.12	76.9169	221.322	2.86138	1.51671	0.00271401	0.0277061	1.05112	0.550614	0.512264	2.40179	0.957472	1.90825
7873	MANF	mesencephalic astrocyte derived neurotrophic factor	1126.91	803.346	1450.46	1.80006	0.848043	0.00272197	0.0277527	33.8691	31.7509	39.9248	64.1908	39.2661	65.9407
54892	NCAPG2	non-SMC condensin II complex subunit G2	977.57	1254.22	700.92	0.556806	-0.844753	0.00272243	0.0277527	9.88777	6.17671	8.92269	4.75783	3.03042	4.48056
10461	MERTK	MER proto-oncogene, tyrosine kinase	7.43142	12.3261	2.53669	0.207246	-2.27058	0.00272446	0.0277527	0.255284	0.0858994	0.104466	0.0358904	0.0276615	0.0146795
116843	SLC18B1	solute carrier family 18 member B1	79.4223	128.051	30.7937	0.240622	-2.05516	0.00272552	0.0277527	2.919	1.07035	2.81167	0.0939144	0.78586	0.559716
9212	AURKB	aurora kinase B	258.897	363.124	154.671	0.4242	-1.23718	0.00272897	0.0277701	8.44966	4.12262	8.66593	3.08864	2.12107	2.72091
7164	TPD52L1	tumor protein D52 like 1	309.245	112.235	506.254	4.52745	2.1787	0.00274083	0.027873	0.274212	3.9214	0.681284	4.9036	9.35657	6.26098
259307	IL4I1	interleukin 4 induced 1	6.69624	1.16252	12.23	9.49368	3.24697	0.0027455	0.0278944	0.0142802	0	0.0248357	0.0511953	0.0350732	0.279192
22904	SBNO2	strawberry notch homolog 2	1614.64	1169.69	2059.6	1.75529	0.811708	0.00274643	0.0278944	11.6573	7.18232	10.452	11.9697	17.6916	15.7652
9053	MAP7	microtubule associated protein 7	38.1661	58.2681	18.0641	0.309055	-1.69407	0.00276109	0.0280254	0.586405	0.234446	0.485254	0.146934	0.0987267	0.106326
5669	PSG1	pregnancy specific beta-1-glycoprotein 1	183.638	293.71	73.5669	0.249459	-2.00312	0.00277026	0.0281006	5.91487	1.50376	0.715186	0.753958	0.283628	0.671819
1263	PLK3	polo like kinase 3	378.982	236.115	521.848	2.19999	1.1375	0.00277957	0.0281771	4.47031	2.20371	5.4043	7.08804	7.14998	9.31541
90525	SHF	Src homology 2 domain containing F	58.018	90.7684	25.2676	0.280481	-1.83403	0.00278673	0.0282318	1.6907	0.884951	0.994551	0.0990399	0.264618	0.510404
139886	SPIN4	spindlin family member 4	198.903	281.63	116.175	0.411419	-1.28132	0.00279653	0.0283131	3.32371	1.88105	3.54659	0.86242	1.1383	1.18442
4343	MOV10	Mov10 RISC complex RNA helicase	1127.19	809.269	1445.11	1.78027	0.832094	0.00281203	0.028452	9.08343	5.74149	4.35825	9.42625	10.2457	10.2094
219654	ZCCHC24	zinc finger CCHC-type containing 24	3306.95	4293.07	2320.83	0.538809	-0.892155	0.00282241	0.0285246	53.6666	31.4987	27.2803	18.0587	20.612	14.1948
388677	NOTCH2NL	notch 2 N-terminal like	788.641	579.182	998.1	1.71929	0.781809	0.00282279	0.0285246	5.26281	4.86124	3.7395	7.26186	6.62006	7.2265
1052	CEBPD	CCAAT/enhancer binding protein delta	1630.29	1168.59	2091.99	1.7873	0.837783	0.00285008	0.0287677	34.0806	40.5419	42.9588	45.5381	75.1786	67.907
8817	FGF18	fibroblast growth factor 18	10.7631	18.3957	3.13057	0.173329	-2.52841	0.00285045	0.0287677	0.302198	0.733366	0.119448	0.0492451	0.101211	0.0268556
7480	WNT10B	Wnt family member 10B	5.34845	1.21101	9.48588	7.14864	2.83767	0.00285472	0.0287926	0.0229846	0.021913	0.019987	0.27467	0.0705646	0.101108
4160	MC4R	melanocortin 4 receptor	10.3744	19.3336	1.41522	0.0782011	-3.67667	0.0028576	0.0288034	0.075731	1.444	0.0987815	0.0904996	0	0.0185076
6446	SGK1	serum/glucocorticoid regulated kinase 1	3696.67	5175.21	2218.13	0.427246	-1.22686	0.00286098	0.0288193	55.5492	35.0225	75.2692	16.3288	10.7763	36.2191
219	ALDH1B1	aldehyde dehydrogenase 1 family member B1	2287.76	1325.97	3249.55	2.45136	1.29358	0.00286361	0.0288276	7.48474	28.0358	17.5825	30.6906	32.6821	56.2187
80318	GKAP1	G kinase anchoring protein 1	29.7944	45.6642	13.9246	0.306662	-1.70528	0.00287486	0.0289158	1.39542	0.831476	0.910076	0.138963	0.374855	0.326813
154214	RNF217	ring finger protein 217	825.048	559.293	1090.8	1.94684	0.961135	0.00287599	0.0289158	1.30297	2.39727	2.15079	4.2041	2.80156	3.27367
8318	CDC45	cell division cycle 45	151.23	224.555	77.9051	0.34596	-1.53132	0.00287803	0.028918	4.51785	2.3289	6.9208	1.53806	0.983813	1.7075
114088	TRIM9	tripartite motif containing 9	5.58218	10.4044	0.760002	0.0864844	-3.53142	0.00290001	0.0291037	0.154514	0.0441928	0	0	0.00474369	0.0075522
51062	ATL1	atlastin GTPase 1	204.476	303.069	105.884	0.348865	-1.51926	0.00290016	0.0291037	4.3197	2.30245	2.33823	0.364471	1.37586	0.99787
23544	SEZ6L	seizure related 6 homolog like	5.34336	9.10254	1.58418	0.189882	-2.39682	0.00290498	0.0291338	0.0480871	0.09169	0.0278771	0.00478873	0.00984207	0.0117518
55614	KIF16B	kinesin family member 16B	318.344	431.98	204.708	0.473102	-1.07978	0.00291779	0.0292438	3.21682	2.76763	2.81245	0.828211	1.59513	1.27403
79632	FAM184A	family with sequence similarity 184 member A	8.82186	14.3449	3.29881	0.233416	-2.09902	0.00291969	0.0292446	0.183203	0.0998065	0.15931	0.00781894	0.0562448	0.0255842
55647	RAB20	RAB20, member RAS oncogene family	53.1404	25.217	81.0639	3.19247	1.67467	0.00292732	0.0292851	0.536635	0.57983	0.964407	1.30395	2.89962	1.80107
3237	HOXD11	homeobox D11	6.71452	0.434873	12.9942	24.6394	4.62289	0.00292741	0.0292851	0	0.0354831	0	0	0.822697	0.181913
64901	RANBP17	RAN binding protein 17	124.352	65.7049	182.999	2.77757	1.47382	0.00293037	0.0292964	0.368874	0.703351	0.713964	1.71347	1.59277	1.18064
8499	PPFIA2	PTPRF interacting protein alpha 2	7.43661	12.2973	2.57589	0.224734	-2.15371	0.00293306	0.0293049	0.0625959	0.104435	0.0544323	0.00467519	0.0144131	0.0229463
79735	TBC1D17	TBC1 domain family member 17	983.824	1237.03	730.618	0.588992	-0.76368	0.00293869	0.0293221	27.5696	20.2439	18.9437	10.4928	13.3057	10.861
114821	ZBED9	zinc finger BED-type containing 9	11.0091	3.5428	18.4754	4.99831	2.32144	0.00293991	0.0293221	0.0255445	0.00487069	0.0133278	0.0244208	0.106656	0.0649242
4321	MMP12	matrix metallopeptidase 12	50.5168	92.7454	8.28808	0.0907144	-3.46253	0.00294029	0.0293221	5.8795	0.71793	0.151115	0.173056	0	0.325596
55619	DOCK10	dedicator of cytokinesis 10	1959.29	2577.38	1341.19	0.51894	-0.946361	0.00294579	0.0293586	10.2495	11.6242	20.3633	6.73658	6.20596	6.77699
222223	KIAA1324L	KIAA1324 like	182.727	307.568	57.8857	0.188399	-2.40814	0.00295331	0.0294152	2.21897	0.504839	1.02619	0.0180798	0.145538	0.448619
254896	LOC254896	uncharacterized LOC254896	8.06966	2.38365	13.7557	5.48007	2.45419	0.00296107	0.0294543	0.219382	0.0418307	0	0.288381	0.511875	0.450357
1622	DBI	diazepam binding inhibitor, acyl-CoA binding protein	1823.46	2285.51	1361.41	0.594059	-0.751323	0.00296166	0.0294543	43.8346	33.9719	38.5718	18.6005	21.8126	20.8191
5256	PHKA2	phosphorylase kinase regulatory subunit alpha 2	430.034	296.949	563.12	1.89163	0.919631	0.00296278	0.0294543	2.6893	2.27145	2.14294	3.32372	4.6336	3.95336
84886	C1orf198	chromosome 1 open reading frame 198	6672.34	3793.7	9550.98	2.51682	1.3316	0.00297362	0.0295436	17.8293	64.2133	25.1913	113.367	65.37	66.874
2189	FANCG	Fanconi anemia complementation group G	279.655	385.76	173.551	0.447939	-1.15862	0.00297704	0.0295592	8.69222	3.88698	6.35283	2.89361	2.09674	2.41761
146909	KIF18B	kinesin family member 18B	243.194	340.855	145.532	0.425318	-1.23339	0.00298052	0.0295753	2.93935	1.60873	2.72956	1.12749	0.646166	0.948914
91752	ZNF804A	zinc finger protein 804A	14.4006	3.50443	25.2969	6.90398	2.78743	0.00298237	0.0295753	0.0929786	0	0.0101066	0.0555554	0.228361	0.329479
5351	PLOD1	procollagen-lysine,2-oxoglutarate 5-dioxygenase 1	10183.7	7507.72	12859.6	1.70813	0.772416	0.00298935	0.0296261	110	93.7425	97.3257	156.714	146.087	153.106
23762	OSBP2	oxysterol binding protein 2	32.5017	50.3195	14.6839	0.29294	-1.77132	0.00299902	0.0297035	0.425518	0.165276	0.349466	0.042375	0.101607	0.0962878
79729	SH3D21	SH3 domain containing 21	126.854	64.8976	188.81	2.89109	1.53161	0.00300471	0.0297414	1.89709	0.634948	0.631791	2.29117	2.88733	2.70282
55281	TMEM140	transmembrane protein 140	230.776	322.753	138.799	0.428728	-1.22187	0.00302223	0.0298963	9.00886	5.10277	6.10587	1.9315	3.38402	2.2923
100190986	LOC100190986	uncharacterized LOC100190986	290.438	187.941	392.936	2.08579	1.06059	0.00304337	0.0300532	3.40316	3.58602	2.80357	6.20726	6.79118	5.15426
257144	GCSAM	germinal center associated signaling and motility	6.65467	1.99052	11.3188	5.40077	2.43316	0.00304359	0.0300532	0.0478897	0.015219	0.0138813	0.0953815	0.107818	0.171652
8334	HIST1H2AC	histone cluster 1 H2A family member c	66.9201	98.6025	35.2376	0.357826	-1.48267	0.00304455	0.0300532	8.97537	6.37013	7.7181	1.60885	2.75551	2.92461
255394	TCP11L2	t-complex 11 like 2	460.417	610.294	310.539	0.507634	-0.978139	0.00304563	0.0300532	12.4475	8.66135	7.199	3.16064	5.42132	4.05601
4487	MSX1	msh homeobox 1	479.615	630.185	329.045	0.520871	-0.941003	0.00305675	0.0301443	17.4006	11.2293	13.0779	4.60221	7.5946	6.96606
7168	TPM1	tropomyosin 1	45280.5	22934.9	67626	2.94454	1.55804	0.00306127	0.0301703	41.242	198.314	239.695	464.393	248.419	586.855
254827	NAALADL2	N-acetylated alpha-linked acidic dipeptidase like 2	456.374	613.105	299.643	0.487592	-1.03625	0.00306509	0.0301892	5.04377	6.55239	4.14499	2.79512	2.5116	1.52792
6023	RMRP	RNA component of mitochondrial RNA processing endoribonuclease	97.0681	141.651	52.4853	0.370967	-1.43064	0.00308259	0.0303274	21.3332	25.7622	19.6111	4.97731	8.98213	8.14307
55733	HHAT	hedgehog acyltransferase	143.487	212.675	74.2997	0.347975	-1.52294	0.00308292	0.0303274	1.53924	1.92606	3.25063	0.911495	0.75103	0.436624
102724849	LOC102724849	uncharacterized LOC102724849	10.0957	2.36678	17.8246	7.09422	2.82664	0.00309283	0.030397	0	0.0631531	0.288013	1.46445	0.24404	0.712295
26018	LRIG1	leucine rich repeats and immunoglobulin like domains 1	626.506	844.334	408.677	0.483207	-1.04929	0.0030938	0.030397	10.7255	6.34454	5.8068	1.97449	2.80134	4.94051
3619	INCENP	inner centromere protein	535.977	701.738	370.216	0.525727	-0.927615	0.00309822	0.0304217	8.23457	5.05846	8.32552	3.68035	2.58856	3.77448
9882	TBC1D4	TBC1 domain family member 4	449.044	589.405	308.684	0.522742	-0.935828	0.00310373	0.030457	5.06714	3.61913	3.07999	1.44295	1.8262	2.14949
55074	OXR1	oxidation resistance 1	1084.01	1349.11	818.914	0.605301	-0.724275	0.00310596	0.0304602	11.3875	9.84866	10.4715	6.05211	5.33526	5.63479
23043	TNIK	TRAF2 and NCK interacting kinase	154.724	59.8062	249.641	4.15356	2.05435	0.00310931	0.0304743	0.545361	0.198798	0.037195	0.632547	0.745228	1.39551
5143	PDE4C	phosphodiesterase 4C	64.7536	33.4068	96.1004	2.86179	1.51692	0.00311629	0.030524	0.337296	0.217277	0.166472	0.664528	0.45899	0.686179
10410	IFITM3	interferon induced transmembrane protein 3	7633.34	5134.98	10131.7	1.96713	0.976091	0.0031187	0.0305288	314.215	168.859	192.486	305.082	563.257	293.676
29995	LMCD1	LIM and cysteine rich domains 1	1782.65	2544.41	1020.89	0.400976	-1.31841	0.00313917	0.0307104	12.9447	45.9138	40.2146	12.0808	16.7855	7.39697
6006	RHCE	Rh blood group CcEe antigens	16.5913	6.97667	26.206	3.72737	1.89816	0.00314278	0.0307269	0.201918	0.256672	0.0877922	0.663561	0.661231	0.49346
202020	TAPT1-AS1	TAPT1 antisense RNA 1 (head to head)	27.2618	41.0424	13.4812	0.328156	-1.60755	0.00314572	0.0307368	0.467387	0.363512	0.352954	0.139634	0.105731	0.0961877
23051	ZHX3	zinc fingers and homeoboxes 3	2243.44	2817.06	1669.82	0.591293	-0.758056	0.00315419	0.0308006	12.5785	11.2075	12.0138	5.94292	5.92975	6.94717
23015	GOLGA8A	golgin A8 family member A	438.16	285.867	590.453	2.05501	1.03915	0.00316186	0.0308567	2.73079	1.12542	1.51238	3.47494	3.47913	2.62716
4208	MEF2C	myocyte enhancer factor 2C	360.972	210.783	511.162	2.41503	1.27204	0.00316686	0.0308766	1.30707	0.674065	0.368083	1.9483	1.18243	1.77563
7357	UGCG	UDP-glucose ceramide glucosyltransferase	3751.5	2438.4	5064.6	2.07437	1.05267	0.00316777	0.0308766	12.8119	31.8174	30.5787	50.1886	46.7752	44.9094
93986	FOXP2	forkhead box P2	100.792	154.638	46.9452	0.302938	-1.72291	0.00317042	0.0308798	1.06853	1.23802	0.374251	0.341396	0.232367	0.141448
348938	NIPAL4	NIPA like domain containing 4	8.41722	2.47051	14.3639	5.63149	2.49352	0.00317198	0.0308798	0.0332117	0.0474948	0.0144402	0.287741	0.0713737	0.129864
6876	TAGLN	transgelin	40733.4	23068.5	58398.3	2.53121	1.33983	0.00318659	0.0310031	200.055	942.608	553.696	1456.68	1160.16	1322.49
23127	COLGALT2	collagen beta(1-O)galactosyltransferase 2	138.744	47.951	229.537	4.78002	2.25702	0.0031923	0.0310279	0.198297	0.610121	0.172436	2.7736	0.276722	1.18509
4327	MMP19	matrix metallopeptidase 19	753.786	558.022	949.549	1.69671	0.762742	0.00319376	0.0310279	7.77007	6.01793	5.88108	9.76128	9.45883	10.2695
55753	OGDHL	oxoglutarate dehydrogenase like	5.91734	1.16252	10.6722	8.29794	3.05275	0.00319497	0.0310279	0.0125985	0	0.0219108	0.0526937	0.0309426	0.197049
399715	LOC399715	uncharacterized LOC399715	5.20225	1.2595	9.145	6.97422	2.80203	0.00319697	0.0310285	0.0183583	0.0350046	0	0.0438768	0.135267	0.170487
79812	MMRN2	multimerin 2	32.3317	50.1912	14.4722	0.288035	-1.79568	0.00320704	0.0311073	0.951159	0.322974	0.305918	0.155705	0.112005	0.121001
1016	CDH18	cadherin 18	48.4584	15.3055	81.6113	5.24665	2.3914	0.00320982	0.0311154	0.231522	0.0245253	0.0671092	0.240807	1.00037	0.205367
2983	GUCY1B3	guanylate cyclase 1 soluble subunit beta	137.328	230.87	43.7871	0.189344	-2.40092	0.00321257	0.0311231	4.39939	1.84199	1.03303	0.0624016	0.937837	0.185041
7301	TYRO3	TYRO3 protein tyrosine kinase	407.186	539.469	274.903	0.508169	-0.976619	0.00323146	0.0312781	6.57818	4.20515	5.30144	1.8403	2.94956	2.42226
170685	NUDT10	nudix hydrolase 10	17.7381	29.2386	6.23757	0.216002	-2.21089	0.00323248	0.0312781	0.677552	0.371917	0.374938	0	0.176497	0.0903188
51226	COPZ2	coatomer protein complex subunit zeta 2	1716.99	1245.43	2188.56	1.75333	0.810097	0.00323509	0.0312843	47.4591	62.7009	60.0753	103.516	80.1094	83.7803
140688	NOL4L	nucleolar protein 4 like	409.511	277.498	541.524	1.94727	0.961451	0.00324025	0.0313152	2.08166	1.70958	1.28814	2.35252	3.26963	3.11715
153571	C5orf38	chromosome 5 open reading frame 38	214.325	300.042	128.608	0.427183	-1.22707	0.00325427	0.0314243	7.76785	4.95315	5.13188	1.95901	2.98873	1.75043
25976	TIPARP	TCDD inducible poly(ADP-ribose) polymerase	1615.78	1069.27	2162.29	2.01814	1.01302	0.00325548	0.0314243	5.60132	10.2563	13.4836	18.4004	13.6908	21.6554
100507098	ADAMTS9-AS2	ADAMTS9 antisense RNA 2	12.5188	20.8483	4.18927	0.202766	-2.30211	0.0032584	0.0314335	0.562102	0.326197	0.318779	0	0.165067	0.0477809
57369	GJD2	gap junction protein delta 2	4.09684	0.389756	7.80393	15.4157	3.94633	0.00326502	0.0314783	0.0496812	0	0	0	0.18303	0.631352
100463285	MTRNR2L4	MT-RNR2-like 4	13.3101	5.62018	21	3.65751	1.87086	0.00327095	0.0315165	0.221164	0.168682	0.19232	0.766453	0.543193	0.605354
25903	OLFML2B	olfactomedin like 2B	921.713	1220.1	623.324	0.508836	-0.974727	0.00327445	0.0315311	20.1745	7.82603	9.59964	5.61976	4.19499	6.77297
2562	GABRB3	gamma-aminobutyric acid type A receptor beta3 subunit	34.5223	57.1818	11.8627	0.211588	-2.24067	0.00327806	0.0315311	0.382946	0.413311	0.169643	0.00431723	0.0621111	0.11301
9117	SEC22C	SEC22 homolog C, vesicle trafficking protein	1416.22	1755.22	1077.22	0.612148	-0.708047	0.0032784	0.0315311	11.0411	9.79958	10.067	5.39763	6.06576	5.33016
8501	SLC43A1	solute carrier family 43 member 1	239.087	326.76	151.413	0.462095	-1.11374	0.00329785	0.0316991	6.37561	4.70138	4.75466	1.9972	2.47046	1.98672
51225	ABI3	ABI family member 3	4.61371	0.776138	8.45129	9.34145	3.22365	0.00330246	0.0317189	0.0241038	0	0.0209603	0.0288044	0.207202	0.188501
10169	SERF2	small EDRK-rich factor 2	6253.83	4648.69	7858.97	1.68649	0.754025	0.00330402	0.0317189	18.7915	17.4556	17.0767	25.3609	26.8743	27.6986
647946	MIR924HG	MIR924 host gene	15.6474	26.3734	4.92148	0.191899	-2.38158	0.00330587	0.0317189	0.735476	0.19343	0.66161	0	0.124578	0.136355
285550	FAM200B	family with sequence similarity 200 member B	596.98	415.865	778.095	1.86681	0.900571	0.00332091	0.0318441	3.88667	4.67621	3.41217	8.35438	5.39816	6.15428
79650	USB1	U6 snRNA biogenesis phosphodiesterase 1	884.846	625.745	1143.95	1.82481	0.867749	0.00332739	0.031887	3.24399	3.59463	3.48284	5.03704	4.0536	7.77486
339524	LINC01140	long intergenic non-protein coding RNA 1140	19.3075	5.27892	33.336	6.21455	2.63565	0.00333127	0.031905	0.0438322	0.0522357	0.0381157	0.0196426	0.457532	0.283868
7511	XPNPEP1	X-prolyl aminopeptidase 1	1305.89	981.718	1630.06	1.6565	0.728138	0.00334728	0.0320391	13.5103	14.221	12.8783	21.1331	20.012	18.7402
255783	INAFM1	InaF motif containing 1	267.24	168.36	366.12	2.16949	1.11736	0.00335323	0.0320768	5.46869	4.44131	3.43451	6.53516	10.6125	8.43132
1284	COL4A2	collagen type IV alpha 2 chain	27142.2	17976.3	36308.1	2.0136	1.00977	0.0033776	0.0322906	83.5841	100.868	163.982	269.222	199.282	160.993
5255	PHKA1	phosphorylase kinase regulatory subunit alpha 1	74.36	122.039	26.6814	0.21974	-2.18613	0.00344101	0.0328771	0.565628	0.690922	1.22197	0.0158422	0.238772	0.237586
51513	ETV7	ETS variant 7	36.7209	13.9048	59.5369	4.24741	2.08658	0.00345065	0.0329495	0.245181	0.292187	0.12437	1.64809	0.338726	0.499323
1512	CTSH	cathepsin H	37.4284	57.3032	17.5536	0.307727	-1.70028	0.00345815	0.0330014	1.85239	0.859775	0.635845	0.203887	0.314281	0.369307
2646	GCKR	glucokinase regulator	14.7018	3.93255	25.4711	6.1851	2.6288	0.00348376	0.0332259	0.149316	0.0237257	0.0649213	0.936783	0.244486	0.109472
23236	PLCB1	phospholipase C beta 1	291.263	146.709	435.816	2.95659	1.56393	0.00348725	0.0332393	1.52616	0.857154	0.275936	3.48053	1.56335	1.71715
80036	TRPM3	transient receptor potential cation channel subfamily M member 3	8.85803	3.24665	14.4694	4.33425	2.11578	0.00349763	0.0333183	0.0237672	0.022659	0.0137783	0.113608	0.0486447	0.0735726
100885848	PTGES3L	prostaglandin E synthase 3 like	22.6535	9.77832	35.5287	3.60476	1.8499	0.0035006	0.0333267	0.162863	0.258783	0.188831	0.989338	0.383335	0.61029
10714	POLD3	DNA polymerase delta 3, accessory subunit	476.308	626.267	326.349	0.519293	-0.945379	0.00350917	0.0333884	7.77683	4.03637	7.0629	2.47621	3.13365	3.02587
26770	SNORD79	small nucleolar RNA, C/D box 79	20.1512	9.0473	31.2551	3.44409	1.78412	0.0035241	0.0335104	2.68892	7.04976	4.09191	14.4598	16.0976	12.8141
55244	SLC47A1	solute carrier family 47 member 1	45.9458	75.7569	16.1347	0.21405	-2.22398	0.00352876	0.0335348	1.24544	1.18737	0.519845	0.0198442	0.367065	0.170446
10100	TSPAN2	tetraspanin 2	340.423	198.383	482.462	2.42579	1.27845	0.00353855	0.0336078	1.42399	2.53741	3.71482	6.23952	3.59108	7.07606
25902	MTHFD1L	methylenetetrahydrofolate dehydrogenase (NADP+ dependent) 1 like	2772.22	2056.2	3488.23	1.69226	0.758951	0.00354343	0.0336341	23.3237	22.0864	23.0035	33.2178	37.3297	32.4257
1292	COL6A2	collagen type VI alpha 2 chain	104807	135184	74430.3	0.549013	-0.865088	0.00355032	0.0336795	1628.8	1032.85	856.293	502.342	646.1	543.334
121512	FGD4	FYVE, RhoGEF and PH domain containing 4	721.804	350.449	1093.16	3.10747	1.63574	0.00355345	0.0336892	1.97949	2.05519	0.7866	8.7496	1.19019	3.19252
140738	TMEM37	transmembrane protein 37	13.8741	24.7081	3.04001	0.129117	-2.95325	0.00356113	0.033742	1.64611	0.123087	0.224537	0	0.0792733	0.126207
83862	TMEM120A	transmembrane protein 120A	489.32	632.414	346.226	0.546061	-0.872866	0.00356383	0.0337475	18.5507	12.964	12.1304	6.23376	7.43167	7.31955
284581	LOC284581	uncharacterized LOC284581	44.7332	70.7421	18.7243	0.265848	-1.91133	0.00357664	0.0338486	0.398828	1.90117	1.04044	0.288472	0.296442	0.225716
8237	USP11	ubiquitin specific peptidase 11	1436.01	1088.85	1783.17	1.63335	0.707833	0.00359047	0.0339594	15.4084	13.8221	12.8519	21.3898	18.2817	21.2831
4987	OPRL1	opioid related nociceptin receptor 1	48.6086	75.0673	22.1499	0.296849	-1.7522	0.00360048	0.0340339	1.3141	0.632617	0.395991	0.116612	0.183744	0.29889
105373021	LOC105373021	uncharacterized LOC105373021	3.16325	0.389756	5.93675	11.5721	3.53258	0.00363822	0.0343572	0.0979327	0	0	0.351093	0.420925	0.430801
3398	ID2	inhibitor of DNA binding 2	2418.21	1591.21	3245.22	2.03555	1.02542	0.00363997	0.0343572	71.5762	52.3305	26.4517	58.2713	105.668	104.739
151246	SGO2	shugoshin 2	559.686	749.825	369.547	0.490925	-1.02643	0.00364114	0.0343572	8.19018	3.80184	7.97668	3.17921	1.89364	3.55589
64755	C16orf58	chromosome 16 open reading frame 58	1201.09	903.674	1498.51	1.65482	0.726675	0.00364359	0.03436	13.1045	14.6896	12.7925	20.217	19.6584	20.0385
1062	CENPE	centromere protein E	1096.99	1433.85	760.125	0.527772	-0.922013	0.00364808	0.034382	9.21048	4.22968	7.74302	4.04723	2.27903	3.46952
60386	SLC25A19	solute carrier family 25 member 19	57.1151	82.9794	31.2509	0.375873	-1.41168	0.00366644	0.03452	2.16922	1.94819	1.96833	0.788946	0.637012	0.599275
1236	CCR7	C-C motif chemokine receptor 7	27.2815	13.025	41.538	3.16939	1.66421	0.00366892	0.03452	0.175584	0.241796	0.16965	0.50125	0.742701	0.429103
6611	SMS	spermine synthase	2379.95	1738.15	3021.74	1.7341	0.794186	0.00367255	0.03452	38.2842	41.665	39.4706	70.4474	50.2139	63.9805
79669	C3orf52	chromosome 3 open reading frame 52	45.1957	21.3548	69.0366	3.23682	1.69458	0.00367276	0.03452	0.211431	0.335956	0.147085	0.589548	0.45005	0.978302
8614	STC2	stanniocalcin 2	14298.4	7601.95	20994.8	2.75426	1.46167	0.00367354	0.03452	38.6137	74.9093	63.5843	243.55	40.2917	155.873
79073	TMEM109	transmembrane protein 109	1744.53	2172.5	1316.57	0.604217	-0.726862	0.00367992	0.0345596	46.7208	34.0862	35.5119	20.6952	20.9169	20.3951
134285	TMEM171	transmembrane protein 171	123.628	182.794	64.4626	0.351896	-1.50678	0.00369168	0.0346496	5.08158	5.58481	4.3268	2.44589	0.780043	1.44885
1675	CFD	complement factor D	282.317	444.285	120.348	0.271018	-1.88354	0.00369698	0.0346689	14.9949	23.1516	7.30817	1.42719	8.09357	1.49176
6195	RPS6KA1	ribosomal protein S6 kinase A1	65.2056	30.0564	100.355	3.32365	1.73277	0.0036995	0.0346689	0.498832	0.297234	0.311776	0.400512	1.34002	1.51622
321	APBA2	amyloid beta precursor protein binding family A member 2	101.396	15.5814	187.21	11.8515	3.567	0.00370024	0.0346689	0.34434	0.0142733	0.2083	0.00894545	3.04275	2.80262
54875	CNTLN	centlein	590.369	750.113	430.626	0.572409	-0.804881	0.00372057	0.0348389	3.34237	2.3274	2.72818	1.26492	1.56335	1.41692
101926926	RDH10-AS1	RDH10 antisense RNA 1	17.2392	6.53505	27.9434	4.21584	2.07582	0.00372323	0.0348433	0.06679	0.111433	0.0725993	0.269376	0.553637	0.138742
145258	GSC	goosecoid homeobox	32.8026	53.4922	12.113	0.227918	-2.13341	0.00373426	0.034926	2.24397	1.39712	2.11061	0.027363	0.702975	0.425286
9853	RUSC2	RUN and SH3 domain containing 2	2624.95	1800.99	3448.91	1.91183	0.934957	0.00377397	0.0352686	6.07892	11.2296	11.5916	17.2467	14.607	18.1703
6236	RRAD	RRAD, Ras related glycolysis inhibitor and calcium channel regulator	27.7077	11.5083	43.9071	3.76737	1.91356	0.0037753	0.0352686	0.526658	0.139473	0.152657	0.611882	0.628787	1.43009
221895	JAZF1	JAZF zinc finger 1	1217.38	1556.05	878.711	0.563736	-0.826909	0.00380004	0.0354789	16.4594	25.4448	19.0492	11.9907	9.51062	9.33443
59353	TMEM35A	transmembrane protein 35A	112.247	187.042	37.4516	0.199267	-2.32722	0.00380235	0.0354797	8.75944	2.63321	0.686221	1.27309	0.242272	0.501422
9829	DNAJC6	DnaJ heat shock protein family (Hsp40) member C6	135.304	210.181	60.4274	0.286766	-1.80206	0.00381632	0.0355626	0.844329	1.90562	1.37852	0.689816	0.163993	0.210553
1044	CDX1	caudal type homeobox 1	9.59977	15.3083	3.89128	0.256407	-1.96349	0.0038165	0.0355626	0.399468	0.351547	0.34737	0.0367208	0.150941	0.0600766
25801	GCA	grancalcin	41.9753	65.8816	18.069	0.277398	-1.84997	0.00381825	0.0355626	0.530855	0.361503	0.568785	0.0339846	0.110591	0.213134
100507436	MICA	MHC class I polypeptide-related sequence A	681.034	875.961	486.107	0.552649	-0.855564	0.00382014	0.0355626	2.4812	1.40805	2.20128	1.17367	0.846992	0.939876
1111	CHEK1	checkpoint kinase 1	578.212	746.365	410.058	0.547578	-0.868862	0.0038235	0.0355692	4.65329	2.49582	4.10765	1.60627	1.7882	2.03664
80210	ARMC9	armadillo repeat containing 9	978.789	1285.73	671.852	0.519982	-0.943467	0.00382659	0.0355692	11.1478	3.98994	7.67353	4.07573	3.29671	2.93729
115123	2019-03-03	membrane associated ring-CH-type finger 3	128.723	70.9009	186.545	2.62447	1.39203	0.00382962	0.0355692	0.700746	0.692818	0.744769	1.51198	1.08364	2.42291
8914	TIMELESS	timeless circadian regulator	582.889	767.293	398.486	0.517199	-0.951209	0.00382977	0.0355692	6.92807	3.64714	7.51756	3.19167	2.14547	2.92002
25927	CNRIP1	cannabinoid receptor interacting protein 1	1610.98	1023.46	2198.5	2.13808	1.09632	0.00384045	0.0356305	23.2216	15.9642	17.4897	61.2557	18.8859	25.9923
730087	ZNF726	zinc finger protein 726	27.3308	41.4791	13.1825	0.317121	-1.65689	0.00384084	0.0356305	0.298129	0.17491	0.272542	0.100486	0.0469374	0.0597814
7533	YWHAH	tyrosine 3-monooxygenase/tryptophan 5-monooxygenase activation protein eta	4285.81	3165.06	5406.57	1.70482	0.769623	0.00384518	0.0356467	67.3572	81.0091	74.074	110.505	112.607	116.178
9738	CCP110	centriolar coiled-coil protein 110	602.821	764.258	441.384	0.575759	-0.796464	0.00384706	0.0356467	6.43302	4.38668	4.78626	2.66107	2.54803	2.70722
55793	MINDY1	MINDY lysine 48 deubiquitinase 1	216.063	298.067	134.058	0.448939	-1.15541	0.00385016	0.0356548	2.80327	1.84226	1.73556	0.699261	0.85227	0.966651
283431	GAS2L3	growth arrest specific 2 like 3	335.927	447.336	224.518	0.500422	-0.998784	0.00385247	0.0356555	3.76052	2.6563	2.5789	1.5269	1.03381	1.39941
6948	TCN2	transcobalamin 2	145.551	216.771	74.3322	0.342211	-1.54704	0.00386027	0.035707	7.83625	2.9307	2.41019	0.782878	1.62449	1.47787
6044	SNORA62	small nucleolar RNA, H/ACA box 62	4.48076	1.21101	7.75051	5.93534	2.56933	0.00387731	0.0358437	0.353575	0.33709	0.307463	2.11264	1.3026	2.24663
7408	VASP	vasodilator stimulated phosphoprotein	2834.07	1934.45	3733.69	1.92702	0.946369	0.00389391	0.0359764	25.7035	46.2673	33.4753	73.5083	43.8431	65.8143
144535	CFAP54	cilia and flagella associated protein 54	20.9631	32.4603	9.46586	0.293264	-1.76973	0.00391	0.0361041	0.239355	0.111444	0.0822876	0.0299337	0.0410143	0.0380899
57477	SHROOM4	shroom family member 4	159.889	96.4076	223.369	2.30971	1.20771	0.00393295	0.0362608	0.398923	0.357412	0.325999	0.740924	0.743688	0.732946
55247	NEIL3	nei like DNA glycosylase 3	136.137	193.986	78.2879	0.402342	-1.31351	0.00393309	0.0362608	4.55644	2.29086	3.54824	1.27321	1.08568	1.30743
27284	SULT1B1	sulfotransferase family 1B member 1	5.476	1.5489	9.4031	5.54317	2.47071	0.00393378	0.0362608	0.0415971	0	0.108516	0.149127	0.357578	0.304973
83719	YPEL3	yippee like 3	750.993	973.452	528.534	0.541636	-0.884605	0.00394535	0.0363389	19.5564	14.4479	18.2419	5.5891	11.5152	7.98978
5817	PVR	poliovirus receptor	2149.2	1489.64	2808.75	1.88352	0.913434	0.00394681	0.0363389	6.56355	12.4985	10.4802	15.2208	15.4444	19.7358
23589	CARHSP1	calcium regulated heat stable protein 1	1345.94	1735.21	956.67	0.550038	-0.862398	0.00396833	0.0365145	23.6364	15.3291	16.5186	5.58593	11.7221	9.60303
57699	CPNE5	copine 5	9.50962	2.81178	16.2075	5.56665	2.47681	0.00397046	0.0365145	0.0431349	0.0274158	0.0250062	0.0343645	0.247198	0.203804
5922	RASA2	RAS p21 protein activator 2	668.458	841.709	495.207	0.586882	-0.768858	0.00397397	0.0365257	6.21185	5.86814	6.43766	3.32747	2.96658	3.37815
57864	SLC46A2	solute carrier family 46 member 2	8.7084	3.24328	14.1735	4.25007	2.08749	0.00397635	0.0365266	0.0435256	0.0622444	0.0567737	0.299079	0.133627	0.202104
94115	CGB8	chorionic gonadotropin beta subunit 8	3.33052	0.386382	6.27465	12.3474	3.62613	0.00399496	0.0366764	0	0	0.0533813	0	0.414621	0.390058
10449	ACAA2	acetyl-CoA acyltransferase 2	1609.18	1213.2	2005.17	1.64874	0.721363	0.00399933	0.0366954	31.0261	27.6469	21.2753	39.9701	38.9481	37.6503
65975	STK33	serine/threonine kinase 33	16.433	7.13409	25.7318	3.53079	1.81999	0.00400781	0.0367521	0.172859	0.0494399	0.0751575	0.227226	0.339642	0.354852
5971	RELB	RELB proto-oncogene, NF-kB subunit	237.416	137.501	337.331	2.44454	1.28956	0.00403501	0.0369803	3.63802	1.91675	2.24779	4.47619	3.62992	8.65684
7803	PTP4A1	protein tyrosine phosphatase type IVA, member 1	3613.13	2655.51	4570.75	1.71664	0.779585	0.00407358	0.0373123	20.8643	20.218	24.8888	33.7941	28.2828	39.0449
169200	TMEM64	transmembrane protein 64	615.425	782.66	448.19	0.571577	-0.806979	0.00408495	0.037395	7.19756	6.44185	6.97613	2.72078	3.85744	3.91008
9700	ESPL1	extra spindle pole bodies like 1, separase	260.812	361.83	159.794	0.440195	-1.18378	0.00408827	0.0374039	3.04193	1.57546	2.40929	1.03651	0.58053	1.09703
100506885	LOC100506885	uncharacterized LOC100506885	3.3473	0.434873	6.25972	11.8898	3.57165	0.00409465	0.0374408	0	0.0149172	0	0.0747922	0.0960733	0.0305907
1185	CLCN6	chloride voltage-gated channel 6	432.574	559.379	305.768	0.545699	-0.873823	0.00409742	0.0374447	3.99527	3.94155	4.11908	1.69486	1.96936	2.20197
54436	SH3TC1	SH3 domain and tetratricopeptide repeats 1	8.23187	2.41865	14.0451	5.54155	2.47029	0.00411405	0.0375623	0.0120813	0.0230361	0.0315171	0.0577495	0.222544	0.0708603
11130	ZWINT	ZW10 interacting kinetochore protein	412.55	560.997	264.102	0.468935	-1.09254	0.00411499	0.0375623	9.9244	4.84001	10.4225	4.01408	2.27343	4.12315
9948	WDR1	WD repeat domain 1	12962.6	8733.89	17191.4	1.96631	0.975494	0.00413103	0.0376871	83.8328	169.775	92.7099	233.405	169.763	211.472
4771	NF2	neurofibromin 2	1984.39	2515.85	1452.93	0.576355	-0.794971	0.0041533	0.0378686	12.521	16.0859	15.0577	8.02027	6.32675	8.2101
79611	ACSS3	acyl-CoA synthetase short chain family member 3	238.34	378.843	97.8378	0.258324	-1.95275	0.00415849	0.0378943	3.80739	3.22268	3.75653	0.0802064	1.42366	0.984155
27089	UQCRQ	ubiquinol-cytochrome c reductase complex III subunit VII	1250.67	946.836	1554.5	1.63737	0.711384	0.00417011	0.0379785	25.6622	24.2692	25.7807	38.9389	32.8851	38.4685
107	ADCY1	adenylate cyclase 1	25.8933	39.7868	11.9997	0.30148	-1.72987	0.00417486	0.038	0.218214	0.0785056	0.0966677	0.0418214	0.0278086	0.0321983
8204	NRIP1	nuclear receptor interacting protein 1	1324.14	992.281	1656	1.66555	0.736001	0.00419031	0.0381189	5.24617	5.51684	5.82779	6.97109	7.97342	9.76713
5156	PDGFRA	platelet derived growth factor receptor alpha	15865.2	21759.2	9971.25	0.456432	-1.13153	0.0042007	0.038177	209.321	60.2715	89.4586	30.3972	50.9923	60.1546
26271	FBXO5	F-box protein 5	368.335	493.243	243.428	0.49168	-1.02421	0.00420148	0.038177	11.0995	5.15584	9.17783	3.67431	3.22686	4.0715
4008	LMO7	LIM domain 7	16857.1	9817.4	23896.9	2.43255	1.28247	0.00420693	0.0382048	25.6476	76.9496	27.8567	141.227	71.1734	75.0661
84740	AFAP1-AS1	AFAP1 antisense RNA 1	14.3818	6.44819	22.3154	3.39754	1.76449	0.00421175	0.0382268	0.0561016	0.0382042	0.0278771	0.143662	0.123026	0.101849
271	AMPD2	adenosine monophosphate deaminase 2	1441.97	1097.4	1786.54	1.62316	0.698808	0.00421749	0.0382381	10.5942	7.64425	8.41185	11.9308	12.451	13.8405
7086	TKT	transketolase	6710.25	8475.33	4945.17	0.582312	-0.780136	0.00421847	0.0382381	105.637	113.655	100.418	51.3781	65.9098	48.5766
11259	FILIP1L	filamin A interacting protein 1 like	2476.36	1799.55	3153.17	1.74861	0.80621	0.00422019	0.0382381	7.92653	9.0509	6.91764	13.0467	9.74456	14.4824
2556	GABRA3	gamma-aminobutyric acid type A receptor alpha3 subunit	1.99732	0	3.99464	34.1001	5.0917	0.00423491	0.0383498	0	0	0	0	0.0960388	0.0668932
80010	RMI1	RecQ mediated genome instability 1	400.86	522.137	279.583	0.534009	-0.905065	0.0042589	0.0385451	6.54529	5.4081	7.01972	2.99832	2.85151	3.15345
3691	ITGB4	integrin subunit beta 4	16.8437	26.7211	6.96624	0.267993	-1.89973	0.00426731	0.0385862	0.259328	0.183434	0.0872931	0.024992	0.030819	0.0654206
10577	NPC2	NPC intracellular cholesterol transporter 2	1031.3	1287.82	774.78	0.599582	-0.737971	0.00426827	0.0385862	81.4634	50.4072	52.7335	33.0787	33.1726	30.8567
83988	NCALD	neurocalcin delta	288.449	176.588	400.309	2.25754	1.17475	0.00428425	0.0386899	2.74255	1.29577	1.08691	2.83509	4.18757	3.01905
54414	SIAE	sialic acid acetylesterase	885.957	1147.59	624.321	0.542242	-0.882991	0.0042846	0.0386899	21.8766	11.0538	12.3645	5.4886	9.44461	6.51952
23500	DAAM2	dishevelled associated activator of morphogenesis 2	1346.83	1972.97	720.688	0.365576	-1.45176	0.00428766	0.0386956	5.46865	19.7541	12.3392	2.42172	7.78149	2.35168
221416	C6orf223	chromosome 6 open reading frame 223	3.13377	0.434873	5.83267	11.1769	3.48244	0.00429422	0.0387329	0	0.00959908	0	0.0541441	0.0370934	0.0295273
26091	HERC4	HECT and RLD domain containing E3 ubiquitin protein ligase 4	3578.51	2666.02	4491	1.68058	0.748962	0.00430174	0.0387676	19.0199	19.8394	16.3767	29.8212	24.445	28.2983
8092	ALX1	ALX homeobox 1	4.77807	8.6293	0.926834	0.133006	-2.91044	0.00430292	0.0387676	0.379006	0.401484	0.0732394	0	0	0.0823324
3756	KCNH1	potassium voltage-gated channel subfamily H member 1	109.955	193.153	26.7559	0.13794	-2.85789	0.00431648	0.0388678	0.0832872	0.476424	2.22289	0.260308	0.0511396	0.037577
10953	TOMM34	translocase of outer mitochondrial membrane 34	771.937	571.539	972.334	1.69748	0.763397	0.00433418	0.0390052	10.9486	11.8315	12.4324	17.5931	15.648	20.1845
55320	MIS18BP1	MIS18 binding protein 1	819.173	1041.08	597.266	0.572069	-0.805738	0.00434403	0.0390718	10.7602	6.8571	10.2291	3.59604	5.41011	5.09214
54456	MOV10L1	Mov10 RISC complex RNA helicase like 1	24.9979	40.3853	9.61054	0.241802	-2.0481	0.00437903	0.0393433	0.556005	0.301183	0.351631	0.00755039	0.116385	0.129704
56882	CDC42SE1	CDC42 small effector 1	1590.25	1209.58	1970.91	1.62477	0.700235	0.00437915	0.0393433	16.5935	14.1726	17.464	22.8448	22.5096	24.3229
3017	HIST1H2BD	histone cluster 1 H2B family member d	36.6215	57.6294	15.6136	0.272428	-1.87605	0.00441892	0.0396783	3.05761	1.1181	1.60259	0.125133	0.642952	0.593695
23078	VWA8	von Willebrand factor A domain containing 8	1318.52	855.179	1781.87	2.08049	1.05692	0.00442839	0.0397318	5.23203	4.48036	4.66233	3.55619	12.8325	10.2608
388015	RTL1	retrotransposon Gag like 1	4.97258	1.60077	8.34439	4.8927	2.29063	0.00442986	0.0397318	0.0259721	0.0123806	0.0112925	0.0698334	0.0717628	0.082514
8013	NR4A3	nuclear receptor subfamily 4 group A member 3	70.3101	35.1598	105.46	2.98656	1.57848	0.00443476	0.0397534	0.344305	0.232178	0.124142	0.421485	0.881729	0.529488
1368	CPM	carboxypeptidase M	368.466	518.218	218.715	0.422221	-1.24393	0.00445262	0.039891	2.74426	3.49864	3.38709	0.49528	1.38359	1.7858
253982	ASPHD1	aspartate beta-hydroxylase domain containing 1	110.768	61.1825	160.353	2.61183	1.38506	0.0044571	0.0399088	1.36311	1.68591	2.14641	4.55661	2.80498	4.84381
57718	PPP4R4	protein phosphatase 4 regulatory subunit 4	164.677	62.4031	266.951	4.27159	2.09477	0.00448436	0.0401304	0.421511	0.834629	0.291351	2.91895	0.258814	2.77339
31	ACACA	acetyl-CoA carboxylase alpha	2737.51	3433.17	2041.85	0.593477	-0.752737	0.00449663	0.0402176	14.1294	12.8183	11.4171	5.70642	7.65328	6.84993
26150	RIBC2	RIB43A domain with coiled-coils 2	16.396	26.4332	6.35885	0.24071	-2.05463	0.00450164	0.0402399	0.698084	0.369742	1.31526	0.278074	0.0952521	0.132691
5336	PLCG2	phospholipase C gamma 2	86.7354	126.649	46.8216	0.370189	-1.43367	0.00450976	0.0402899	0.612858	0.614094	0.614502	0.108362	0.261109	0.238416
6925	TCF4	transcription factor 4	4926.32	6207.82	3644.83	0.58528	-0.772801	0.00451342	0.0402985	27.6018	16.6899	18.778	9.93035	10.0567	12.4667
100505678	STARD4-AS1	STARD4 antisense RNA 1	666.818	419.306	914.33	2.17764	1.12276	0.00451757	0.0402985	2.41455	3.67376	3.41086	4.84633	10.3114	3.43934
100302240	MIR1304	microRNA 1304	9.839	4.01941	15.6586	3.78489	1.92025	0.0045183	0.0402985	1.79507	1.71138	2.08129	7.15046	6.61322	5.55676
5664	PSEN2	presenilin 2	186.647	275.634	97.6591	0.354952	-1.4943	0.00453554	0.0404048	5.54274	5.04608	4.04948	0.556495	1.4506	2.62031
23767	FLRT3	fibronectin leucine rich transmembrane protein 3	62.9198	108.694	17.1457	0.158771	-2.65498	0.0045416	0.0404048	2.77395	0.567625	0.294168	0.00808514	0.199405	0.27778
11169	WDHD1	WD repeat and HMG-box DNA binding protein 1	401.343	535.452	267.233	0.497032	-1.00859	0.00454355	0.0404048	4.56764	2.42691	4.38012	1.97948	1.28036	1.71632
102464835	MIR6087	microRNA 6087	11397.1	14709.7	8084.46	0.548817	-0.865602	0.00454476	0.0404048	10454.5	16631.9	10543.4	6632.41	5339.81	6581.79
3927	LASP1	LIM and SH3 protein 1	17064.5	11860.2	22268.8	1.87419	0.906264	0.0045452	0.0404048	96.965	152.06	98.505	247.443	167.16	168.963
54741	LEPROT	leptin receptor overlapping transcript	3535.57	4434.25	2636.89	0.593487	-0.752711	0.00454541	0.0404048	34.7167	41.4508	32.5906	20.1113	18.7308	18.7632
390	RND3	Rho family GTPase 3	5501.33	7038.27	3964.39	0.561912	-0.831585	0.00458633	0.0407458	59.0923	66.6694	46.0708	35.49	21.9236	28.4104
55273	TMEM100	transmembrane protein 100	21.7779	36.236	7.31984	0.202087	-2.30695	0.00460118	0.040855	1.30734	0.373915	0.246315	0.0390572	0.227439	0.063899
7126	TNFAIP1	TNF alpha induced protein 1	1510.54	1111.16	1909.92	1.71639	0.779375	0.00463119	0.0410986	10.0353	14.8417	11.7099	18.7742	16.1769	21.4994
389741	GLIDR	glioblastoma down-regulated RNA	34.5494	52.0707	17.0281	0.328735	-1.605	0.00464538	0.0412016	0.45296	0.257589	0.269501	0.0474819	0.117105	0.116523
164781	DAW1	dynein assembly factor with WD repeats 1	11.5113	4.40242	18.6201	4.1523	2.05391	0.00465981	0.0413066	0.0493883	0.0706284	0.128842	0.191814	0.257764	0.506932
1643	DDB2	damage specific DNA binding protein 2	559.284	735.656	382.913	0.518592	-0.947327	0.00467042	0.0413777	22.5699	15.2814	13.2978	10.5808	5.04759	7.60398
2784	GNB3	G protein subunit beta 3	82.2274	46.4484	118.006	2.52624	1.33699	0.00468331	0.0414689	1.12301	0.897027	1.26687	2.55707	2.47863	2.35876
5452	POU2F2	POU class 2 homeobox 2	276.417	448.005	104.83	0.2338	-2.09665	0.00468881	0.0414945	1.89969	0.775213	4.79312	0.0816912	0.539036	0.956653
729177	NBAT1	neuroblastoma associated transcript 1	6.65745	10.9058	2.40905	0.231073	-2.11358	0.00471889	0.0417376	0.260983	0.203576	0.14442	0.0141763	0.0582719	0.0463859
412	STS	steroid sulfatase	1584.3	2172.12	996.474	0.457879	-1.12696	0.0047228	0.041749	16.2169	16.3342	4.27197	5.81899	4.78824	4.20647
79712	GTDC1	glycosyltransferase like domain containing 1	514.288	663.049	365.527	0.550177	-0.862032	0.00474368	0.0418938	4.68686	6.24942	5.77615	3.04849	2.61618	2.57382
160851	DGKH	diacylglycerol kinase eta	694.208	512.51	875.907	1.70564	0.77031	0.00474443	0.0418938	1.10545	1.09628	1.10862	1.44716	1.57583	2.01464
101929202	MKX-AS1	MKX antisense RNA 1	3.27393	5.9547	0.593171	0.109413	-3.19215	0.00479924	0.0423543	0.280673	0.20069	0.488137	0	0.0861688	0
91584	PLXNA4	plexin A4	95.7728	39.4017	152.144	3.84124	1.94157	0.00481005	0.0423865	0.137787	0.0707338	0.119817	0.0696627	0.631271	0.417893
164284	APCDD1L	APC down-regulated 1 like	1069.63	1452.64	686.613	0.471826	-1.08367	0.00481057	0.0423865	11.6073	11.8004	21.1224	3.1503	9.53263	6.23156
3512	JCHAIN	joining chain of multimeric IgA and IgM	58.3254	97.7348	18.9159	0.194204	-2.36435	0.00481085	0.0423865	5.75808	1.65794	1.74745	0.0230906	0.877956	0.623321
55213	RCBTB1	RCC1 and BTB domain containing protein 1	757.873	954.406	561.341	0.586896	-0.768823	0.00482662	0.042502	11.6111	8.9845	9.59195	4.59018	4.50146	6.60564
1870	E2F2	E2F transcription factor 2	47.9117	71.9538	23.8697	0.330875	-1.59564	0.00483304	0.042535	0.70252	0.289899	0.784139	0.213013	0.128764	0.174249
55013	MCUB	mitochondrial calcium uniporter dominant negative beta subunit	462.3	602.622	321.979	0.532452	-0.909277	0.00484558	0.0426219	27.9946	14.9135	18.0998	8.12089	11.3894	8.94095
100750247	HIF1A-AS2	HIF1A antisense RNA 2	11.343	4.85079	17.8352	3.601	1.8484	0.00485677	0.0426967	0.15929	0.101242	0.0461719	0.348982	0.342323	0.285474
400043	LINC02381	long intergenic non-protein coding RNA 2381	416.639	542.936	290.342	0.534078	-0.904879	0.0048679	0.042771	17.7208	16.0759	15.6473	6.62353	6.71067	10.1495
64132	XYLT2	xylosyltransferase 2	862.223	653.507	1070.94	1.63424	0.708621	0.00487061	0.0427713	8.60383	7.39538	7.10042	11.6821	10.2408	11.5221
55841	WWC3	WWC family member 3	1056.64	783.598	1329.69	1.69223	0.758924	0.00487438	0.0427809	5.26451	5.48557	4.62928	9.60311	7.08662	6.41225
3678	ITGA5	integrin subunit alpha 5	12780.3	9156.58	16404	1.78802	0.838365	0.00488926	0.0428879	74.8471	109.613	85.8414	170.374	128.29	134.648
343521	TCTEX1D4	Tctex1 domain containing 4	15.5716	6.72746	24.4157	3.55399	1.82944	0.00490722	0.0430218	0.171768	0.12282	0.373417	0.564481	0.685545	0.923512
399473	SPRED3	sprouty related EVH1 domain containing 3	125.185	67.7192	182.651	2.67686	1.42054	0.00492483	0.0431525	0.886045	0.27503	0.510673	1.53285	1.06911	1.27908
8497	PPFIA4	PTPRF interacting protein alpha 4	179.762	77.3882	282.136	3.6286	1.85941	0.00492851	0.043161	1.10112	0.328556	0.160803	0.597657	2.22443	2.1117
3107	HLA-C	major histocompatibility complex, class I, C	5005.41	6623.74	3387.09	0.509212	-0.973661	0.00495921	0.0433773	37.9868	13.1224	26.6455	10.2316	9.17432	15.1622
5670	PSG2	pregnancy specific beta-1-glycoprotein 2	17.8345	28.7804	6.88856	0.240913	-2.05342	0.00496159	0.0433773	1.35113	0.805084	0.176238	0.201828	0.145183	0.132079
92667	MGME1	mitochondrial genome maintenance exonuclease 1	386.154	510.162	262.146	0.511904	-0.966055	0.00496385	0.0433773	11.8962	6.32966	9.08365	4.58978	3.35309	4.31937
404550	C16orf74	chromosome 16 open reading frame 74	41.8037	20.5556	63.0519	3.05182	1.60967	0.00496671	0.0433773	1.33547	0.925964	0.686221	1.45082	3.46635	3.02633
55876	GSDMB	gasdermin B	107.984	63.359	152.608	2.40065	1.26343	0.0049668	0.0433773	1.23213	1.17468	1.09204	2.49177	2.48787	2.48999
10404	CPQ	carboxypeptidase Q	1334.64	1684.15	985.128	0.58328	-0.77774	0.00497159	0.0433954	48.3043	35.1584	27.4281	18.3957	22.8151	15.5942
58476	TP53INP2	tumor protein p53 inducible nuclear protein 2	767.764	572.328	963.201	1.67995	0.748421	0.00498705	0.0435065	5.52252	6.30137	4.78056	8.21951	8.38523	8.25655
51155	JPT1	Jupiter microtubule associated homolog 1	1600.39	1205.68	1995.1	1.64979	0.722282	0.00500348	0.0436259	16.6658	13.8453	16.2551	24.2843	18.1094	26.1104
367	AR	androgen receptor	403.24	686.836	119.644	0.174369	-2.51978	0.00500898	0.0436501	2.56339	2.42663	2.24874	0.00270131	0.446927	0.682805
83394	PITPNM3	PITPNM family member 3	82.051	125.308	38.7941	0.307673	-1.70053	0.00501968	0.0437194	1.1117	0.522676	0.635649	0.377622	0.107533	0.119095
51170	HSD17B11	hydroxysteroid 17-beta dehydrogenase 11	778.094	982.8	573.387	0.581813	-0.781372	0.00503112	0.0437951	28.9999	17.7166	20.1993	8.9828	12.7391	12.5383
55534	MAML3	mastermind like transcriptional coactivator 3	120.325	180.042	60.6078	0.336902	-1.5696	0.00504355	0.0438795	1.4596	0.893517	0.915187	0.105572	0.424522	0.43931
22999	RIMS1	regulating synaptic membrane exocytosis 1	26.6671	10.9543	42.3799	3.85722	1.94756	0.00504869	0.0438923	0.0650121	0.0563463	0.0308364	0.0670962	0.1379	0.317761
9819	TSC22D2	TSC22 domain family member 2	1363.83	1846.42	881.243	0.477425	-1.06665	0.00505054	0.0438923	7.74597	24.2941	13.5378	5.78046	5.9803	8.1205
222	ALDH3B2	aldehyde dehydrogenase 3 family member B2	7.35781	11.779	2.93664	0.259534	-1.94601	0.00508504	0.044152	0.242993	0.212358	0.105651	0.0241983	0.0497337	0.0494867
59286	UBL5	ubiquitin like 5	1554.78	1189.48	1920.07	1.61023	0.687265	0.00508595	0.044152	82.6357	81.6946	77.2461	121.431	104.212	120.402
4212	MEIS2	Meis homeobox 2	1319.31	1738.93	899.686	0.516244	-0.953875	0.00510001	0.04423	16.6863	18.3438	9.07472	8.76207	4.05821	7.34287
51278	IER5	immediate early response 5	1112.68	1373.95	851.406	0.618239	-0.693763	0.00510048	0.04423	27.5973	24.8255	22.1988	13.8501	11.9487	15.1138
10544	PROCR	protein C receptor	587.493	419.979	755.006	1.79367	0.842913	0.00511729	0.0443455	15.8875	12.0335	8.39141	16.0919	19.6456	21.6104
123036	TC2N	tandem C2 domains, nuclear	14.9267	23.8118	6.04153	0.261158	-1.937	0.00511935	0.0443455	0.12524	0.257171	0.142416	0.0115126	0.0532381	0.0565052
28999	KLF15	Kruppel like factor 15	44.2254	68.6464	19.8043	0.286939	-1.80119	0.00512778	0.0443944	1.27231	1.0074	1.18139	0.20616	0.569363	0.105402
345651	ACTBL2	actin, beta like 2	5.19013	1.16252	9.21774	7.19213	2.84642	0.00513193	0.0444062	0.0194884	0	0.0338935	0.0698667	0.0478647	0.257185
9718	ECE2	endothelin converting enzyme 2	63.1136	32.2756	93.9516	2.8881	1.53012	0.00515479	0.0445751	0.20806	0.221696	0.47892	0.972601	0.661306	0.735786
3872	KRT17	keratin 17	15.3999	4.12315	26.6767	6.33921	2.6643	0.00515704	0.0445751	0.172969	0.164904	0	1.28154	0.148688	0.456529
4701	NDUFA7	NADH:ubiquinone oxidoreductase subunit A7	276.458	182.202	370.714	2.02964	1.02123	0.00516339	0.0446059	8.29061	8.21003	6.23261	15.5003	11.3306	14.0913
652968	CASTOR1	cytosolic arginine sensor for mTORC1 subunit 1	116.401	65.0459	167.757	2.56533	1.35914	0.00519252	0.0448333	2.6856	1.44022	1.0801	4.19219	4.20495	3.21599
51053	GMNN	geminin, DNA replication inhibitor	245.994	343.197	148.792	0.431944	-1.21108	0.00521798	0.0450287	8.10966	5.80655	12.4921	4.19291	2.49989	3.46224
23308	ICOSLG	inducible T-cell costimulator ligand	6.70442	11.4012	2.00769	0.177065	-2.49765	0.0052286	0.045096	0.227763	0.0434288	0.145243	0.0453634	0.00932334	0.00742162
100131315	LOC100131315	uncharacterized LOC100131315	50.1785	23.0325	77.3245	3.3348	1.7376	0.00525928	0.0453231	1.11693	1.06486	2.75192	3.0032	3.82914	8.14341
6792	CDKL5	cyclin dependent kinase like 5	433.482	304.034	562.93	1.84924	0.886933	0.00526062	0.0453231	1.14659	1.37725	1.03659	1.78065	1.73991	2.36513
100132288	TEKT4P2	tektin 4 pseudogene 2	293.101	490.212	95.9892	0.196436	-2.34787	0.00526797	0.0453422	6.21567	8.68696	4.31519	0.0404785	0.748744	2.62414
79774	GRTP1	growth hormone regulated TBC protein 1	54.457	80.0025	28.9116	0.362717	-1.46308	0.0052713	0.0453422	1.67643	1.08682	1.43836	0.280471	0.439192	0.62274
5887	RAD23B	RAD23 homolog B, nucleotide excision repair protein	9868.64	12499.2	7238.12	0.578153	-0.790477	0.00527433	0.0453422	102.846	142.378	108.449	60.8651	65.1509	57.2002
92565	FANK1	fibronectin type III and ankyrin repeat domains 1	58.2285	29.1014	87.3557	2.9899	1.5801	0.00527514	0.0453422	1.4705	0.96133	0.474954	1.58154	3.27628	2.75175
79444	BIRC7	baculoviral IAP repeat containing 7	4.50297	1.25613	7.74981	5.90058	2.56086	0.00527704	0.0453422	0	0.0662563	0.0302165	0.228386	0.10668	0.220792
92737	DNER	delta/notch like EGF repeat containing	52.2618	18.488	86.0355	4.60439	2.20301	0.00531112	0.0456105	0.183055	0.0951929	0.434131	0.815354	0.204361	1.96026
2923	PDIA3	protein disulfide isomerase family A member 3	15060.7	11315.4	18806	1.65765	0.729138	0.0053172	0.0456317	170.555	147.356	153.164	223.406	229.261	240.327
81035	COLEC12	collectin subfamily member 12	2005.2	2684.83	1325.57	0.492609	-1.02148	0.00531932	0.0456317	55.6146	31.1074	24.2638	8.29456	17.5489	22.0367
26118	WSB1	WD repeat and SOCS box containing 1	2889.42	2087.38	3691.46	1.76172	0.816984	0.00533116	0.0457088	30.4761	14.7565	15.9651	31.8798	31.8231	30.1588
55034	MOCOS	molybdenum cofactor sulfurase	471.322	751.109	191.535	0.255217	-1.97021	0.00534051	0.0457643	5.47102	11.9167	16.7207	0.22668	3.82518	3.93305
5292	PIM1	Pim-1 proto-oncogene, serine/threonine kinase	935.586	644.403	1226.77	1.90205	0.927555	0.00534476	0.0457762	6.85406	11.8809	10.9415	12.178	23.6096	15.2374
1846	DUSP4	dual specificity phosphatase 4	100.335	152.157	48.5133	0.318931	-1.64868	0.0053494	0.0457913	1.48346	0.735435	0.483748	0.0975019	0.346131	0.304532
3115	HLA-DPB1	major histocompatibility complex, class II, DP beta 1	65.3465	100.117	30.5755	0.305062	-1.71282	0.00536031	0.0458601	0.112501	0.09605	0.181057	0.014046	0.0628914	0.0295455
101927359	LOC101927359	uncharacterized LOC101927359	1.61626	0	3.23252	27.6759	4.79056	0.005385	0.0460466	0	0	0	0.0345868	0.0473898	0.0471544
3752	KCND3	potassium voltage-gated channel subfamily D member 3	178.878	300.727	57.0295	0.190125	-2.39498	0.00540694	0.0462095	0.545921	7.84557	5.15163	0.289948	1.75051	0.345892
24140	FTSJ1	FtsJ RNA methyltransferase homolog 1	1028.2	716.837	1339.57	1.86187	0.896755	0.00541963	0.0462931	10.2258	10.9026	18.1144	29.0898	17.8458	18.4732
29767	TMOD2	tropomodulin 2	698.21	909.975	486.445	0.534098	-0.904825	0.00543076	0.0463634	4.73715	4.42019	3.44911	1.13007	2.24977	2.61097
1173	AP2M1	adaptor related protein complex 2 mu 1 subunit	13646.6	10065.7	17227.5	1.70847	0.772705	0.00543812	0.0464014	156.593	193.3	174.548	241.149	294.718	266.492
345778	MTX3	metaxin 3	804.522	995.187	613.857	0.615281	-0.700682	0.00548364	0.0467635	5.42172	4.99228	5.49046	2.86226	2.87392	2.96866
140458	ASB5	ankyrin repeat and SOCS box containing 5	10.0704	2.56075	17.5801	6.75695	2.75637	0.00548642	0.0467635	0	0.0856914	0.015632	0.451124	0.0883024	0.105437
220042	DDIAS	DNA damage induced apoptosis suppressor	132.892	192.03	73.7529	0.383204	-1.38382	0.00550909	0.0469148	2.7508	1.4424	2.71099	0.894862	0.441026	0.993447
85349	KRT87P	keratin 87 pseudogene	6.12906	2.03227	10.2259	4.83987	2.27497	0.00551005	0.0469148	0.0406045	0.0774226	0.0706178	0.218353	0.324113	0.317541
1075	CTSC	cathepsin C	2042.46	2897.47	1187.44	0.408042	-1.29321	0.0055231	0.0470009	14.2918	9.08889	4.97547	5.71594	2.9799	1.30374
255480	TBX5-AS1	TBX5 antisense RNA 1	421.71	636.771	206.649	0.324144	-1.62529	0.00553238	0.0470547	10.7015	4.75169	7.18438	0.795927	0.827107	4.8502
63898	SH2D4A	SH2 domain containing 4A	2665.67	1965.49	3365.85	1.70889	0.773061	0.00554092	0.0471022	23.5491	27.712	19.6534	40.8471	32.2882	34.7964
4738	NEDD8	neural precursor cell expressed, developmentally down-regulated 8	1333.47	1024.72	1642.22	1.59885	0.677037	0.00554414	0.0471045	71.352	70.7662	65.6829	99.5299	93.0254	103.049
8532	CPZ	carboxypeptidase Z	333.165	488.485	177.845	0.363787	-1.45884	0.0055811	0.0473703	4.98699	9.52656	6.15155	1.66646	4.24156	0.866668
1636	ACE	angiotensin I converting enzyme	701.122	1093.05	309.197	0.281749	-1.82752	0.00558136	0.0473703	21.5131	3.48135	3.22073	0.685727	4.04866	1.96328
2645	GCK	glucokinase	18.308	28.3636	8.25242	0.297969	-1.74677	0.00559503	0.0474611	0.54929	0.422322	0.215714	0.084698	0.0543988	0.164551
338645	LUZP2	leucine zipper protein 2	24.0577	11.3272	36.7882	3.22807	1.69067	0.00559939	0.0474728	0.0704406	0.0959376	0.0962561	0.138292	0.339834	0.290191
132660	LIN54	lin-54 DREAM MuvB core complex component	532.537	672.878	392.196	0.581121	-0.783089	0.0056118	0.0475528	4.99608	3.60796	4.48162	2.16203	2.27272	2.29186
221037	JMJD1C	jumonji domain containing 1C	1713.28	2117.29	1309.28	0.616781	-0.697169	0.00562876	0.0476712	8.29118	7.65177	8.71536	4.32918	5.02025	4.18212
26147	PHF19	PHD finger protein 19	786.621	990.079	583.163	0.58705	-0.768446	0.00564544	0.0477853	9.96631	6.32781	7.94281	4.55634	3.25775	4.71871
3838	KPNA2	karyopherin subunit alpha 2	2312.03	2896.14	1727.91	0.594646	-0.749898	0.00564822	0.0477853	47.6242	36.7326	51.3823	26.7523	22.5725	22.2372
5167	ENPP1	ectonucleotide pyrophosphatase/phosphodiesterase 1	790.287	1116.67	463.904	0.414908	-1.26914	0.00567099	0.0479525	3.92905	5.3014	9.49912	1.51263	1.23994	4.31645
55529	PIP4P2	phosphatidylinositol-4,5-bisphosphate 4-phosphatase 2	489.971	624.337	355.605	0.567812	-0.816516	0.00567577	0.0479602	13.9809	9.37567	9.95063	5.53752	5.53747	5.57087
253738	EBF3	early B-cell factor 3	482.722	293.453	671.992	2.28585	1.19273	0.00567792	0.0479602	2.99898	2.75326	2.69371	2.87591	10.3968	3.89678
2039	DMTN	dematin actin binding protein	30.7979	47.6369	13.9589	0.29446	-1.76386	0.00571235	0.0482255	0.760587	0.166422	0.498756	0.0894013	0.107183	0.164547
23463	ICMT	isoprenylcysteine carboxyl methyltransferase	3118.97	3890.93	2347	0.601208	-0.734063	0.00577282	0.0487102	39.8513	30.1013	33.1691	21.5005	15.9425	17.2839
26471	NUPR1	nuclear protein 1, transcriptional regulator	3169.21	4051.05	2287.37	0.563762	-0.826843	0.00578315	0.0487717	138.895	174.066	166.926	64.2114	109.21	69.0409
2023	ENO1	enolase 1	29085.1	21383.7	36786.5	1.71659	0.779544	0.00579604	0.0488123	241.542	259.779	312.645	355.562	438.865	457.178
1050	CEBPA	CCAAT/enhancer binding protein alpha	37.5913	13.6173	61.5654	4.46379	2.15827	0.0057961	0.0488123	0.269045	0.177578	0.21596	0.717221	1.75364	0.151733
29968	PSAT1	phosphoserine aminotransferase 1	6364.25	8461.56	4266.95	0.503712	-0.98933	0.00579715	0.0488123	100.647	174.742	191.958	52.638	103.546	56.7552
1272	CNTN1	contactin 1	48.7368	74.4845	22.9892	0.306139	-1.70774	0.0058061	0.0488402	0.536459	0.291241	0.479453	0.151365	0.160122	0.0400593
3952	LEP	leptin	4.81519	8.27791	1.35247	0.177617	-2.49316	0.00580658	0.0488402	0.0794435	0.166627	0.0552661	0.00949361	0.0195118	0.0155319
85442	KNDC1	kinase non-catalytic C-lobe domain containing 1	14.3703	22.5715	6.16916	0.276204	-1.85619	0.00582117	0.0489371	0.141108	0.0366897	0.055775	0.0127747	0.0210042	0.0208999
100505783	OSER1-AS1	OSER1 antisense RNA 1 (head to head)	102.908	148.394	57.4232	0.385282	-1.37601	0.00583633	0.0490387	3.7207	2.10387	3.1462	0.873927	1.46528	0.702347
6513	SLC2A1	solute carrier family 2 member 1	1700.3	1085	2315.6	2.12851	1.08984	0.00586926	0.0492822	6.43912	8.93959	21.4039	19.8665	25.1161	26.1281
29941	PKN3	protein kinase N3	138.174	197.583	78.7646	0.398377	-1.32779	0.00587149	0.0492822	3.0453	2.01115	2.31712	0.464374	1.09075	1.03882
115677	NOSTRIN	nitric oxide synthase trafficking	16.1922	25.3511	7.03324	0.283962	-1.81623	0.00589047	0.0494004	0.475072	0.330982	0.286002	0.0218353	0.112193	0.133963
89891	WDR34	WD repeat domain 34	630.668	791.094	470.243	0.592404	-0.755346	0.00589176	0.0494004	22.0738	14.5627	19.0126	9.95008	9.48938	9.64719
9635	CLCA2	chloride channel accessory 2	21.0668	36.0043	6.12926	0.170577	-2.55151	0.00589644	0.0494136	1.00477	0.0491241	0.112016	0.0692717	0.0553666	0.0377771
3216	HOXB6	homeobox B6	244.787	381.486	108.089	0.282717	-1.82257	0.0059179	0.0495674	14.3599	5.79207	9.3512	2.50416	0.339123	4.44624
135293	PM20D2	peptidase M20 domain containing 2	176.595	277.051	76.1392	0.274651	-1.86433	0.00592883	0.049633	2.73871	2.10424	2.6428	0.0897602	1.24169	0.497034
3015	H2AFZ	H2A histone family member Z	3008.89	3801.69	2216.09	0.581002	-0.783385	0.00593366	0.0496378	169.159	123.832	216.447	89.6334	81.0242	92.6008
51334	PRR16	proline rich 16	905.616	1144.16	667.076	0.581757	-0.781511	0.00593563	0.0496378	20.9942	25.2248	17.4017	13.5465	9.30016	10.0974
64785	GINS3	GINS complex subunit 3	99.853	144.466	55.2396	0.381165	-1.39151	0.00595014	0.049733	3.23379	1.32439	3.20811	0.884463	0.769068	0.946125
960	CD44	CD44 molecule (Indian blood group)	21253.6	27210.4	15296.7	0.560472	-0.835286	0.00597629	0.0499255	242.169	143.296	137.712	76.8488	108.587	71.0869
57153	SLC44A2	solute carrier family 44 member 2	4136.5	3074.34	5198.65	1.68675	0.75425	0.00599035	0.0500119	32.2471	36.6204	40.2155	60.9005	54.9567	48.5436
55902	ACSS2	acyl-CoA synthetase short chain family member 2	705.817	883.355	528.279	0.5966	-0.745164	0.00599291	0.0500119	13.1479	11.8521	10.2024	5.81812	7.17255	5.61785
100996511	LINC01355	long intergenic non-protein coding RNA 1355	40.133	21.2765	58.9896	2.75074	1.45982	0.00600552	0.0500878	0.32568	0.221782	0.229262	0.528189	0.809413	0.553352
25792	CIZ1	CDKN1A interacting zinc finger protein 1	2452.46	3053.15	1851.77	0.604878	-0.725283	0.00600827	0.0500878	37.9548	27.4746	28.9636	14.6075	18.6649	17.1485
57221	ARFGEF3	ARFGEF family member 3	26.3221	42.1117	10.5324	0.255552	-1.96831	0.00603011	0.0502436	0.0365882	0.191853	0.117721	0.0174894	0.0179726	0.0447083
23052	ENDOD1	endonuclease domain containing 1	989.698	705.625	1273.77	1.80028	0.848218	0.00603917	0.0502928	6.0217	7.28956	5.66012	14.3712	7.23098	8.7957
100499466	LINC00674	long intergenic non-protein coding RNA 674	1791.44	2227.65	1355.23	0.607107	-0.719977	0.00605581	0.0504051	8.99483	8.2508	8.02903	3.6479	5.43335	4.56049
5581	PRKCE	protein kinase C epsilon	405.511	526.857	284.164	0.537576	-0.89546	0.00609068	0.0506532	5.67194	3.18806	3.44826	1.87428	1.93212	1.9864
11037	STON1	stonin 1	495.768	648.278	343.259	0.527702	-0.922205	0.00609197	0.0506532	6.71812	4.53411	3.55561	2.89941	1.66188	2.27728
54813	KLHL28	kelch like family member 28	539.795	686.28	393.31	0.572155	-0.805522	0.0061032	0.0507202	3.65349	4.62641	4.39359	2.00625	2.35129	2.14131
23400	ATP13A2	ATPase 13A2	750.741	556.666	944.816	1.69359	0.760085	0.00611176	0.0507649	4.84879	5.82212	6.18788	8.78552	7.41089	9.39014
4288	MKI67	marker of proliferation Ki-67	3055.73	3918.51	2192.94	0.557422	-0.843158	0.00613115	0.0508994	16.7688	8.9698	14.5136	7.49897	4.58356	7.6551
54885	TBC1D8B	TBC1 domain family member 8B	962.066	735.511	1188.62	1.6124	0.68921	0.00616227	0.0511312	4.7198	5.24146	4.7883	7.54613	6.7143	6.9503
100506258	LOC100506258	uncharacterized LOC100506258	12.8686	20.5854	5.15177	0.260477	-1.94077	0.00616775	0.05115	0.193688	0.288527	0.0947406	0.0144663	0.0445978	0.0710021
10008	KCNE3	potassium voltage-gated channel subfamily E regulatory subunit 3	32.6948	49.8181	15.5716	0.314213	-1.67019	0.00617241	0.0511621	0.336991	0.642557	1.03336	0.127171	0.228698	0.216726
654320	SNORA8	small nucleolar RNA, H/ACA box 8	19.8656	8.60231	31.1289	3.6001	1.84804	0.0062141	0.0514599	0.391731	3.73467	3.40642	7.25592	10.1022	7.85015
727866	FAM156B	family with sequence similarity 156 member B	19.9556	9.69484	30.2163	3.09022	1.62771	0.00621479	0.0514599	0.0413758	0.0315574	0.0215878	0.0593336	0.106703	0.0930274
83643	CCDC3	coiled-coil domain containing 3	8.85248	14.3698	3.33518	0.243843	-2.03598	0.00623724	0.051619	0.100014	0.122594	0.248487	0.0170741	0.0263187	0.0558676
6304	SATB1	SATB homeobox 1	359.914	510.689	209.139	0.409352	-1.28859	0.00625424	0.0517328	3.04903	2.59052	1.86196	0.299272	1.3378	1.08635
285313	IGSF10	immunoglobulin superfamily member 10	391.156	641.306	141.007	0.218973	-2.19117	0.0062938	0.0520331	7.95532	1.23767	0.631323	0.198516	1.30334	0.294708
84515	MCM8	minichromosome maintenance 8 homologous recombination repair factor	274.08	376.018	172.143	0.456092	-1.1326	0.0063072	0.0521169	4.15738	2.16299	4.51098	1.70733	0.978909	1.67236
57584	ARHGAP21	Rho GTPase activating protein 21	5562.75	6918.8	4206.7	0.606644	-0.721077	0.00631117	0.0521227	47.1723	40.4821	35.3649	18.7935	24.6681	22.6517
196740	VSTM4	V-set and transmembrane domain containing 4	1438.12	1877.49	998.759	0.531214	-0.912636	0.00632775	0.0522326	12.9743	11.7032	4.99551	3.44456	5.50762	4.94578
23514	SPIDR	scaffolding protein involved in DNA repair	909.936	1127.21	692.664	0.613176	-0.705627	0.00636276	0.0524945	14.9001	12.6914	11.5502	5.85251	8.15562	7.26098
11332	ACOT7	acyl-CoA thioesterase 7	730.104	533.165	927.042	1.73287	0.793162	0.00641692	0.0528955	9.96019	8.67008	9.71165	18.2624	10.622	14.6716
23594	ORC6	origin recognition complex subunit 6	180.938	259.617	102.259	0.392187	-1.35039	0.00641801	0.0528955	5.97995	3.23733	8.98904	2.78304	1.47609	2.07095
120892	LRRK2	leucine rich repeat kinase 2	369.213	579.554	158.872	0.27377	-1.86896	0.00645637	0.053157	4.14401	2.18926	1.81718	0.0740706	1.37011	0.504926
30850	CDR2L	cerebellar degeneration related protein 2 like	1338.47	1029.53	1647.4	1.59608	0.674531	0.00645639	0.053157	12.3604	11.887	12.6649	17.7914	15.5386	19.1412
2624	GATA2	GATA binding protein 2	310.686	196.532	424.841	2.15716	1.10913	0.0064791	0.0533164	3.14138	2.22595	1.21819	2.88314	4.87427	4.70309
253461	ZBTB38	zinc finger and BTB domain containing 38	5223.95	6515.64	3932.25	0.602249	-0.731568	0.00652547	0.0536703	28.823	33.6213	35.4385	16.6321	16.645	19.5383
9618	TRAF4	TNF receptor associated factor 4	481.243	339.216	623.271	1.83198	0.873402	0.00654416	0.0537736	4.39057	4.82984	5.51483	9.77608	6.10605	8.23546
51429	SNX9	sorting nexin 9	4986.87	6428.65	3545.08	0.54998	-0.862549	0.00654711	0.0537736	89.0421	61.578	42.2734	28.9559	40.5472	23.3329
9837	GINS1	GINS complex subunit 1	187.487	266.066	108.909	0.408205	-1.29264	0.00654814	0.0537736	3.49185	2.14336	4.28431	1.40999	0.665733	1.51189
3454	IFNAR1	interferon alpha and beta receptor subunit 1	2000.47	2468.68	1532.25	0.619229	-0.691455	0.0065545	0.0537752	19.0407	17.0115	15.4775	8.79833	9.72721	9.77824
10381	TUBB3	tubulin beta 3 class III	1206.97	856.91	1557.03	1.80832	0.854646	0.00655796	0.0537752	27.8496	10.0667	17.5848	31.4804	29.3001	26.4149
85460	ZNF518B	zinc finger protein 518B	982.427	757.962	1206.89	1.58852	0.667686	0.00655845	0.0537752	4.73381	4.49813	4.6216	6.02753	6.7966	6.76476
8503	PIK3R3	phosphoinositide-3-kinase regulatory subunit 3	71.9391	104.81	39.0685	0.37229	-1.4255	0.0065672	0.0538182	0.785617	0.579115	0.626816	0.300037	0.114379	0.237518
79683	ZDHHC14	zinc finger DHHC-type containing 14	170.78	235.61	105.95	0.449043	-1.15507	0.00657044	0.0538182	3.2555	2.37034	1.99478	0.820752	1.07115	1.12122
50862	RNF141	ring finger protein 141	1362.19	953.062	1771.32	1.8526	0.889551	0.00657524	0.0538299	10.6128	10.9061	8.0925	24.6559	10.5687	13.2939
84168	ANTXR1	anthrax toxin receptor 1	9949.59	7062.88	12836.3	1.81383	0.859036	0.00658834	0.0539095	38.665	41.5411	44.9496	50.5262	53.3584	99.8424
401548	SNX30	sorting nexin family member 30	1197.34	926.801	1467.88	1.57956	0.65952	0.00659182	0.0539103	5.89177	4.81171	4.82457	6.93382	7.16055	7.62798
55806	HR	HR, lysine demethylase and nuclear receptor corepressor	380.137	236.312	523.962	2.21611	1.14803	0.00659846	0.053937	1.96441	2.16456	1.30477	2.04079	2.82451	5.90081
80709	AKNA	AT-hook transcription factor	641.766	832.948	450.583	0.53991	-0.88921	0.00660562	0.0539582	7.02238	5.74392	6.45867	1.82354	4.3543	3.04614
6695	SPOCK1	SPARC/osteonectin, cwcv and kazal like domains proteoglycan 1	11014.6	7146.38	14882.9	2.07409	1.05248	0.00660782	0.0539582	50.0625	48.3199	87.9105	182.968	73.7934	87.8309
55065	SLC52A1	solute carrier family 52 member 1	7.02585	11.3475	2.70423	0.246717	-2.01907	0.00661175	0.0539627	0.266915	0.195746	0.0892708	0.0368039	0.0378207	0.0401417
728215	FAM155A	family with sequence similarity 155 member A	72.5663	19.1975	125.935	6.48963	2.69814	0.00662034	0.0540052	0.29631	0.0538086	0.294476	0.0337234	2.20926	1.46208
3074	HEXB	hexosaminidase subunit beta	2441.85	3095.89	1787.81	0.575709	-0.796589	0.00665323	0.0542457	77.7099	43.6468	42.7056	23.0426	32.8161	26.7559
79694	MANEA	mannosidase endo-alpha	598.631	751.94	445.323	0.590792	-0.759279	0.00667051	0.0543352	8.70549	6.4215	5.73402	3.43249	3.38971	4.04167
134429	STARD4	StAR related lipid transfer domain containing 4	1523.53	1951.81	1095.26	0.560013	-0.836468	0.00667101	0.0543352	11.645	14.1228	15.6287	6.09098	9.81746	4.85236
136	ADORA2B	adenosine A2b receptor	105.71	57.7302	153.69	2.65197	1.40706	0.0066942	0.0544963	1.27099	1.54221	1.055	4.67739	2.35897	2.07546
286826	LIN9	lin-9 DREAM MuvB core complex component	133.65	190.458	76.842	0.402089	-1.31441	0.00670751	0.0545768	2.71625	1.24241	3.07197	0.759892	0.867651	0.867178
50507	NOX4	NADPH oxidase 4	76.2669	121.409	31.1245	0.2569	-1.96072	0.00673778	0.0547951	0.357183	0.595927	1.78595	0.0652115	0.310698	0.266721
100463482	MTRNR2L6	MT-RNR2-like 6	37.6252	20.435	54.8153	2.66349	1.41332	0.00676537	0.054952	0.58549	0.520979	0.746727	1.44598	1.31817	1.65979
9532	BAG2	BCL2 associated athanogene 2	2015.57	2610.76	1420.39	0.543602	-0.879376	0.00676605	0.054952	51.4255	75.9957	32.7891	24.3693	29.0018	24.4999
79603	CERS4	ceramide synthase 4	20.2343	32.917	7.55155	0.229161	-2.12557	0.0067674	0.054952	1.07942	0.200101	1.06901	0.0537466	0.312979	0.102587
79143	MBOAT7	membrane bound O-acyltransferase domain containing 7	1832.41	1372.98	2291.83	1.66449	0.735081	0.00678534	0.0550512	23.5408	15.2112	15.2515	21.5669	28.3867	29.1482
5099	PCDH7	protocadherin 7	364.232	215.375	513.088	2.38364	1.25317	0.00678652	0.0550512	0.289125	0.917606	0.648393	0.972879	1.11655	1.96355
57593	EBF4	early B-cell factor 4	39.9209	60.7076	19.1342	0.315435	-1.66459	0.00680955	0.0551894	1.52818	0.329544	0.80682	0.217405	0.20107	0.30233
27152	INTU	inturned planar cell polarity protein	188.352	108.118	268.586	2.47841	1.30941	0.00681257	0.0551894	0.980942	1.80701	1.33012	4.56975	2.21529	2.38916
55615	PRR5	proline rich 5	200.442	277.638	123.246	0.442685	-1.17565	0.00681658	0.0551894	4.74291	3.34707	2.95016	1.11945	2.04166	1.13848
55165	CEP55	centrosomal protein 55	879.13	1114.53	643.731	0.575517	-0.79707	0.00681875	0.0551894	19.6239	11.5914	19.5265	9.26912	6.40571	10.1224
10765	KDM5B	lysine demethylase 5B	2760.38	2076.68	3444.07	1.65538	0.727161	0.00682085	0.0551894	9.01651	10.1121	7.78723	12.5151	14.5259	12.662
81565	NDEL1	nudE neurodevelopment protein 1 like 1	1677.34	1267.53	2087.15	1.64253	0.715923	0.00685366	0.0554105	19.2021	22.6168	23.7817	36.4928	28.459	31.416
100628315	DNM3OS	DNM3 opposite strand/antisense RNA	1322.25	923.95	1720.55	1.85629	0.89242	0.00685512	0.0554105	4.17176	2.17884	3.53306	3.43553	7.89897	4.82056
392	ARHGAP1	Rho GTPase activating protein 1	3177.57	2180.54	4174.59	1.91052	0.933969	0.00686097	0.0554297	16.1961	31.1531	31.3555	57.4218	32.6476	45.8986
10554	AGPAT1	1-acylglycerol-3-phosphate O-acyltransferase 1	1638.3	1253.33	2023.27	1.60999	0.687056	0.00687963	0.0555523	3.28819	3.26954	3.02503	5.28766	3.92505	4.4972
256714	MAP7D2	MAP7 domain containing 2	18.6888	29.8296	7.54802	0.252619	-1.98497	0.00688746	0.0555874	0.631706	0.165324	0.10771	0.0592077	0.0912652	0.0423789
57619	SHROOM3	shroom family member 3	2884.03	1890.52	3877.54	2.0506	1.03605	0.00690107	0.0556691	6.01383	10.7084	4.75684	9.36858	9.71844	20.7303
221150	SKA3	spindle and kinetochore associated complex subunit 3	247.079	336.528	157.63	0.467018	-1.09845	0.00691457	0.0557378	5.61481	3.30785	5.80714	2.14	1.47753	2.46172
5799	PTPRN2	protein tyrosine phosphatase, receptor type N2	22.012	35.0201	9.00385	0.257418	-1.95781	0.00691658	0.0557378	0.608035	0.0899512	0.200555	0.0438472	0.0901173	0.0614877
128344	PIFO	primary cilia formation	5.47824	9.56623	1.39025	0.169313	-2.56224	0.00692214	0.0557458	0.346231	0.110029	0.080287	0	0	0.0676912
100128191	TMPO-AS1	TMPO antisense RNA 1	43.7821	63.6925	23.8718	0.374051	-1.41869	0.00692725	0.0557458	1.1369	0.558368	0.898752	0.319068	0.243268	0.286262
3008	HIST1H1E	histone cluster 1 H1 family member e	9.46913	15.2045	3.73372	0.260641	-1.93987	0.00692804	0.0557458	0.763002	0.661297	1.0254	0.0828907	0.0851809	0.372934
9463	PICK1	protein interacting with PRKCA 1	203.313	131.76	274.867	2.07911	1.05597	0.00695127	0.0559045	2.28261	1.89921	2.20145	3.80645	3.92436	4.057
5570	PKIB	cAMP-dependent protein kinase inhibitor beta	9.76047	2.76666	16.7543	5.75746	2.52543	0.00701976	0.0564268	0.0904495	0.0215581	0.0393266	0.0540442	0.555374	0.176837
11013	TMSB15A	thymosin beta 15a	22.4009	10.4811	34.3207	3.25001	1.70044	0.00704597	0.056609	1.14461	0.623566	0.28438	1.27012	1.95782	2.59746
4303	FOXO4	forkhead box O4	339.271	454.813	223.729	0.491071	-1.026	0.00705301	0.056637	5.51827	4.58882	4.32699	1.25569	3.022	2.00797
60385	TSKS	testis specific serine kinase substrate	20.6821	9.51437	31.8498	3.28535	1.71605	0.00706071	0.0566704	0.4207	0.114596	0.156786	0.843889	0.424377	0.705005
54821	ERCC6L	ERCC excision repair 6 like, spindle assembly checkpoint helicase	182.21	260.299	104.121	0.39868	-1.3267	0.00706534	0.056679	2.96391	1.44371	3.50027	1.10588	0.532457	1.14503
23174	ZCCHC14	zinc finger CCHC-type containing 14	1326.22	1653.63	998.812	0.601797	-0.732651	0.00707228	0.0567052	14.3552	7.35374	9.18073	5.475	4.96834	5.81879
58538	MPP4	membrane palmitoylated protein 4	53.6029	88.7724	18.4334	0.207983	-2.26546	0.00707571	0.0567052	0.287981	0.612467	3.54445	0.370614	0.136019	0.335652
684959	SNORA25	small nucleolar RNA, H/ACA box 25	12.1587	5.62018	18.6972	3.2634	1.70638	0.00710662	0.0569243	2.06252	1.57309	1.79353	5.42244	5.06568	5.44376
4351	MPI	mannose phosphate isomerase	550.646	409.168	692.124	1.68687	0.754351	0.00712728	0.0570611	6.15078	4.75293	4.63077	6.9344	8.35838	7.87184
7342	UBP1	upstream binding protein 1	2624.99	2004.88	3245.09	1.6145	0.691085	0.0071365	0.0571063	19.7227	18.5677	19.3628	27.4061	26.6088	28.7991
5272	SERPINB9	serpin family B member 9	151.145	63.63	238.66	3.74896	1.90649	0.00714215	0.0571229	0.787237	0.813077	0.353693	0.297907	2.74719	3.49508
23313	KIAA0930	KIAA0930	2144.22	2660.41	1628.03	0.610235	-0.712563	0.00716767	0.057287	21.3831	17.3039	14.2852	10.272	9.26885	8.9667
57615	ZNF492	zinc finger protein 492	19.5912	28.9572	10.2252	0.355742	-1.4911	0.00717527	0.057287	0.269367	0.269037	0.32347	0.0766422	0.0945117	0.100312
407009	MIR224	microRNA 224	5.23983	1.60414	8.87551	5.19852	2.3781	0.00718319	0.057287	2.01669	0.640887	0	2.00831	5.77863	4.59994
26010	SPATS2L	spermatogenesis associated serine rich 2 like	2544.26	3185.05	1903.48	0.596426	-0.745586	0.00718319	0.057287	14.9147	18.529	20.3289	9.16074	9.35994	10.2645
[truncated: 450 more rows]
