# Supplementary material for: Characterization of Burn Eschar Pericytes
Source: J Clin Med. 2020 Feb 24;9(2):606. doi: 10.3390/jcm9020606 (PMC7074206; doi:10.3390/jcm9020606)
Supplement: Supplementary file 1 [file jcm-09-00606-s001.zip › Supplemental Data S2.xls]

## Sheet: BS_vs_NS.significant.gene.fdr0.
geneid	symbol	name	baseMean	baseMeanNS	baseMeanBS	foldChange	log2FoldChange	pval	padj	LS1	LS2	LS3	LS4	LS5	LS6
5055	SERPINB2	serpin family B member 2	1280.35	102.08	2458.61	24.0291	4.58671	3.8428e-27	6.01129e-23	0.960952	2.78664	1.36058	42.6134	40.6111	24.8323
3485	IGFBP2	insulin like growth factor binding protein 2	347.995	683.63	12.3594	0.0184151	-5.76296	1.42056e-20	1.11109e-16	12.0341	4.37237	17.3616	0.133521	0.152456	0.254853
147495	APCDD1	APC down-regulated 1	201.282	401.394	1.16888	0.00340074	-8.19994	7.82017e-17	4.0777e-13	11.7418	1.99805	2.90875	0	0.0130498	0.0311639
5549	PRELP	proline and arginine rich end leucine rich repeat protein	633.059	1146.92	119.201	0.103691	-3.26964	2.63291e-14	1.02967e-10	9.14799	7.18392	4.19959	0.477732	0.959547	0.461847
343637	RSPO4	R-spondin 4	102.598	204.3	0.896032	0.00520401	-7.58616	9.9823e-14	3.12306e-10	1.14526	5.7112	1.31293	0	0.0123416	0.0196485
10371	SEMA3A	semaphorin 3A	953.654	1697.67	209.634	0.123752	-3.01447	1.1021e-11	2.87337e-08	7.25205	11.0912	14.2522	0.586416	0.862571	2.12103
79625	NDNF	neuron derived neurotrophic factor	748.778	1278.7	218.86	0.171089	-2.54718	1.41215e-11	3.15574e-08	20.9698	11.9621	14.9724	1.39385	3.09764	2.81806
58189	WFDC1	WAP four-disulfide core domain 1	93.0305	177.732	8.32925	0.0468077	-4.41711	1.82289e-11	3.56443e-08	3.1594	2.19775	3.62819	0.213042	0.0938265	0.0622403
84695	LOXL3	lysyl oxidase like 3	1178.91	485.175	1872.65	3.85764	1.94772	5.17085e-11	8.98751e-08	4.41763	4.7894	3.76001	18.605	12.0778	13.5378
7128	TNFAIP3	TNF alpha induced protein 3	1201.1	255.818	2146.38	8.38325	3.06751	1.15279e-10	1.63425e-07	0.927745	1.93282	2.31873	17.9255	4.65805	15.5149
3553	IL1B	interleukin 1 beta	275.473	10.9005	540.045	48.3921	5.5967	1.23952e-10	1.63425e-07	0.0524327	0.204014	0.542702	10.2295	2.41043	22.048
253738	EBF3	early B-cell factor 3	431.053	69.7147	792.391	11.3081	3.49928	1.25366e-10	1.63425e-07	0.649788	0.320367	0.737052	2.87591	10.3968	3.89678
51339	DACT1	dishevelled binding antagonist of beta catenin 1	2753.12	1056.32	4449.91	4.20802	2.07314	1.43309e-10	1.72445e-07	6.59251	5.33794	3.49004	16.9284	23.263	17.5919
105373869	LINC01614	long intergenic non-protein coding RNA 1614	234.24	49.5164	418.963	8.42839	3.07526	1.5557e-10	1.73828e-07	0.796301	0.704177	0.967819	7.88627	4.93029	5.58034
131583	FAM43A	family with sequence similarity 43 member A	1186.39	250.995	2121.79	8.44741	3.07851	3.75659e-10	3.91762e-07	2.28515	3.10957	3.25273	41.7312	9.72708	12.4057
2660	MSTN	myostatin	131.882	260.85	2.9146	0.0115674	-6.43379	4.13015e-10	4.038e-07	7.87114	0.704677	1.21364	0.0230824	0.0474402	0.0283227
93649	MYOCD	myocardin	1499.16	244.284	2754.04	11.267	3.49403	5.12291e-10	4.71398e-07	0.674101	1.08842	1.33691	20.4348	3.04899	6.97046
80243	PREX2	phosphatidylinositol-3,4,5-trisphosphate dependent Rac exchange factor 2	25.9684	51.9369	0	0.00238347	-8.71272	1.61752e-09	1.40571e-06	0.31415	0.128149	0.0320497	0	0	0
9388	LIPG	lipase G, endothelial type	72.1294	7.24911	137.01	18.675	4.22304	1.955e-09	1.60958e-06	0.0753784	0.0549927	0.0568896	1.6158	0.441181	1.07273
170690	ADAMTS16	ADAM metallopeptidase with thrombospondin type 1 motif 16	18.7099	1.31545	36.1043	24.5119	4.61541	4.38325e-09	3.42836e-06	0	0.0153513	0.0136121	0.169962	0.241834	0.283411
3875	KRT18	keratin 18	2677.97	507.009	4848.93	9.54409	3.25461	6.61401e-09	4.92681e-06	2.73477	18.7976	6.6776	66.7185	116.992	53.1189
25924	MYRIP	myosin VIIA and Rab interacting protein	37.8676	73.5242	2.21095	0.0319013	-4.97024	6.93732e-09	4.93275e-06	0.300607	0.919011	0.228417	0.0177882	0.00609322	0.0145511
2627	GATA6	GATA binding protein 6	1152.17	400.957	1903.38	4.74386	2.24606	9.13374e-09	6.21213e-06	2.04889	5.48339	4.00097	21.6093	9.79276	16.6549
3383	ICAM1	intercellular adhesion molecule 1	1298.22	349.666	2246.77	6.42671	2.68408	1.03962e-08	6.77617e-06	5.2871	2.20077	4.10116	17.43	9.81581	39.3306
1282	COL4A1	collagen type IV alpha 1 chain	27263	10767.7	43758.2	4.06091	2.0218	1.41999e-08	8.88514e-06	61.0209	40.226	54.496	273.341	158.587	125.861
4232	MEST	mesoderm specific transcript	1088.54	158.667	2018.41	12.6877	3.66536	1.56934e-08	9.44198e-06	1.58575	0.73511	3.12022	38.1178	17.1703	4.86103
6783	SULT1E1	sulfotransferase family 1E member 1	25.0577	0	50.1153	403.742	8.65729	2.41017e-08	1.39638e-05	0	0	0	0.182779	2.17881	0.328936
60529	ALX4	ALX homeobox 4	235.676	454.717	16.6345	0.0374581	-4.73858	3.32437e-08	1.85725e-05	1.61658	4.22832	3.19154	0.0119044	0.0305832	0.253188
3778	KCNMA1	potassium calcium-activated channel subfamily M alpha 1	453.857	733.663	174.05	0.236791	-2.07831	3.48211e-08	1.8783e-05	0.807747	0.864599	1.43037	0.205314	0.255267	0.186612
100505633	LINC01133	long intergenic non-protein coding RNA 1133	534.812	189.496	880.128	4.63852	2.21367	5.12265e-08	2.67112e-05	7.00548	6.88166	4.01841	27.8746	31.2888	14.4295
4619	MYH1	myosin heavy chain 1	33.1568	63.5288	2.78481	0.0438034	-4.51281	5.40434e-08	2.7271e-05	0.384893	0.564775	0.185686	0.0324265	0.0111075	0
1958	EGR1	early growth response 1	1838.31	2897.5	779.116	0.268744	-1.8957	5.60466e-08	2.7398e-05	33.6618	20.5748	45.7986	10.4472	5.72506	7.50214
5521	PPP2R2B	protein phosphatase 2 regulatory subunit Bbeta	7.08583	14.1717	0	0.00868316	-6.84756	5.85643e-08	2.77612e-05	0.103181	0.12353	0.0821512	0	0	0
63895	PIEZO2	piezo type mechanosensitive ion channel component 2	184.582	348.664	20.5006	0.0588833	-4.086	9.08785e-08	4.18121e-05	1.54048	1.95865	0.348746	0.0234472	0.123917	0.0548006
2922	GRP	gastrin releasing peptide	44.5748	88.455	0.694713	0.00881052	-6.82656	1.02372e-07	4.57544e-05	0.385831	5.68333	0.665588	0.0456626	0	0
6616	SNAP25	synaptosome associated protein 25	10.6364	20.7271	0.545694	0.0357659	-4.80527	1.08352e-07	4.7082e-05	0.185713	0.192694	0.331048	0	0	0.0167805
100131390	SP9	Sp9 transcription factor	25.613	50.9532	0.272847	0.00851631	-6.87556	1.15262e-07	4.87309e-05	2.72611	0.157532	0.838111	0	0	0.0182914
1687	DFNA5	DFNA5, deafness associated tumor suppressor	1479.78	726.281	2233.27	3.07366	1.61996	1.28607e-07	5.2942e-05	8.17914	11.4426	11.0578	29.6415	18.4641	35.2188
687	KLF9	Kruppel like factor 9	2289.47	1004.92	3574.01	3.55284	1.82897	1.43468e-07	5.75452e-05	10.1724	4.70185	5.82773	24.9632	23.6371	16.7819
346171	ZFP57	ZFP57 zinc finger protein	13.0623	25.3061	0.818542	0.0413271	-4.59677	2.09588e-07	8.19647e-05	0.102212	0.0303801	0.0636723	0	0	0.00577225
56670	SUCNR1	succinate receptor 1	315.549	14.5075	616.591	42.2134	5.39963	2.22406e-07	8.4856e-05	0.037572	0.274109	0.0648145	11.9524	0.855629	1.06303
92154	MTSS1L	MTSS1L, I-BAR domain containing	2988.42	4593.83	1383	0.300749	-1.73337	3.04918e-07	0.000113567	49.4669	25.2989	24.1546	9.05374	9.54571	7.91948
6328	SCN3A	sodium voltage-gated channel alpha subunit 3	509.528	3.91393	1015.14	253.912	7.98818	3.55749e-07	0.00012829	0.0333592	0	0.0107901	9.68646	0.347896	0.0706465
9353	SLIT2	slit guidance ligand 2	2459.09	3686.19	1231.99	0.333834	-1.5828	3.60848e-07	0.00012829	14.7658	14.549	19.1741	3.04827	5.61897	5.68566
157869	SBSPON	somatomedin B and thrombospondin type 1 domain containing	721.204	39.0718	1403.34	35.8131	5.16241	3.73694e-07	0.000129904	0.372248	0.311809	0.428103	31.7722	2.1215	0.784824
64641	EBF2	early B-cell factor 2	99.011	9.41913	188.603	19.4756	4.28359	3.96309e-07	0.000134771	0.0161216	0.0705695	0.125149	0.828057	2.49791	0.360534
83481	EPPK1	epiplakin 1	94.162	17.6697	170.654	9.58658	3.26102	4.56129e-07	0.000151813	0.0834324	0.0620621	0.0931293	1.14656	0.300826	0.578708
5321	PLA2G4A	phospholipase A2 group IVA	412.855	103.965	721.745	6.92496	2.7918	4.90635e-07	0.000159896	0.643805	1.48736	1.73533	14.3783	3.73386	5.25371
1264	CNN1	calponin 1	1667.05	809.979	2524.12	3.11304	1.63832	5.76717e-07	0.000181702	7.98449	14.4969	18.0431	43.6239	28.2662	38.9293
586	BCAT1	branched chain amino acid transaminase 1	8019.32	4145.37	11893.3	2.86474	1.51841	5.80776e-07	0.000181702	11.835	14.6576	17.4386	27.6005	45.4247	38.2619
7022	TFAP2C	transcription factor AP-2 gamma	174.078	308.311	39.8451	0.129736	-2.94635	6.46632e-07	0.000198339	5.00325	3.01346	3.5588	0.147627	0.595151	0.594517
27092	CACNG4	calcium voltage-gated channel auxiliary subunit gamma 4	14.0955	26.8267	1.36424	0.0610251	-4.03445	7.27137e-07	0.000218742	0.263341	0.189337	0.395028	0	0	0.0387958
9568	GABBR2	gamma-aminobutyric acid type B receptor subunit 2	64.6444	115.795	13.4941	0.119216	-3.06835	7.91382e-07	0.000233577	0.787071	0.594013	0.778369	0.0449684	0.0462108	0.133346
55790	CSGALNACT1	chondroitin sulfate N-acetylgalactosaminyltransferase 1	318.273	101.319	535.228	5.26254	2.39576	8.97338e-07	0.000259131	0.81164	0.601908	0.824835	2.50317	5.87669	2.06943
59277	NTN4	netrin 4	5815.06	924.341	10705.8	11.5804	3.53361	9.11093e-07	0.000259131	4.50526	5.91672	11.079	173.377	25.634	16.3288
10231	RCAN2	regulator of calcineurin 2	968.707	1728.17	209.241	0.121042	-3.04642	1.02213e-06	0.00028552	25.3882	5.94927	15.0371	0.342127	2.19318	2.51213
399947	C11orf87	chromosome 11 open reading frame 87	677.272	1186.92	167.623	0.141164	-2.82456	1.05086e-06	0.000288397	14.6518	2.09121	4.53018	1.16723	0.81655	0.703788
115265	DDIT4L	DNA damage inducible transcript 4 like	251.549	469.099	33.9999	0.0729847	-3.77626	1.0995e-06	0.000296543	8.1556	8.13633	2.80352	0.0370554	0.482336	0.727488
2065	ERBB3	erb-b2 receptor tyrosine kinase 3	121.266	24.925	217.608	8.67758	3.11729	1.12495e-06	0.000298264	0.100319	0.177949	0.127249	1.77462	0.874144	0.447898
1123	CHN1	chimerin 1	1720.29	2838.86	601.728	0.2117	-2.23991	1.25037e-06	0.000325994	32.6057	14.0554	38.0155	1.9756	6.93032	7.05934
8128	ST8SIA2	ST8 alpha-N-acetyl-neuraminide alpha-2,8-sialyltransferase 2	68.142	125.076	11.2084	0.0907653	-3.46172	1.34266e-06	0.000338949	0.505707	0.472504	1.33153	0.0165374	0.0849716	0.0811675
3856	KRT8	keratin 8	894.731	193.127	1596.33	8.23503	3.04177	1.3434e-06	0.000338949	1.39503	4.19436	1.92036	4.83291	38.9278	11.0486
55450	CAMK2N1	calcium/calmodulin dependent protein kinase II inhibitor 1	953.491	1600.66	306.327	0.191579	-2.38399	1.38462e-06	0.000342516	16.22	20.0026	37.8791	1.6468	3.01485	7.91286
55806	HR	hair growth associated	1339.43	2061.72	617.135	0.299502	-1.73936	1.40133e-06	0.000342516	14.7235	13.6573	11.9074	2.04079	2.82451	5.90081
654	BMP6	bone morphogenetic protein 6	356.67	150.752	562.588	3.72221	1.89616	1.64925e-06	0.000396912	1.30769	1.04994	1.96045	4.5999	4.6298	4.97956
6518	SLC2A5	solute carrier family 2 member 5	45.2983	7.76565	82.8309	10.4715	3.38839	1.68274e-06	0.000398836	0.115472	0.0112325	0.119519	0.52614	0.884744	0.923389
731220	RFX8	RFX family member 8, lacking RFX DNA binding domain	106.146	181.168	31.1232	0.172345	-2.53663	1.91604e-06	0.000447351	3.15722	3.6898	4.50604	0.696229	0.406075	0.615707
79623	GALNT14	polypeptide N-acetylgalactosaminyltransferase 14	9.86389	19.0271	0.700675	0.0402803	-4.63378	1.96563e-06	0.000452181	0.225252	0.0666861	0.21963	0	0.0166751	0
30818	KCNIP3	potassium voltage-gated channel interacting protein 3	156.99	286.071	27.9081	0.0984948	-3.34381	2.15001e-06	0.000487428	4.85532	1.31686	4.03071	0.0862701	0.277043	0.529279
1759	DNM1	dynamin 1	902.175	1360.68	443.668	0.326074	-1.61673	2.31288e-06	0.000516862	12.8435	8.51748	10.0821	1.84316	3.10659	4.19198
101060391	LOC101060391	uncharacterized LOC101060391	16.7105	2.81404	30.607	10.6086	3.40717	2.4155e-06	0.000530191	0.209172	0.101735	0.0902095	1.12636	1.73623	1.0277
387755	INSC	inscuteable homolog (Drosophila)	21.6761	39.3491	4.00301	0.106073	-3.23687	2.44031e-06	0.000530191	0.235515	0.469645	0.57895	0.0292665	0.0300751	0.0558613
3036	HAS1	hyaluronan synthase 1	44.9777	10.2028	79.7526	7.78679	2.96103	2.55514e-06	0.000547535	0.168249	0.150024	0.0725605	0.743383	1.25331	0.72212
5179	PENK	proenkephalin	2551.71	128.705	4974.71	38.4902	5.26642	2.78634e-06	0.000589009	7.4929	1.13442	1.50885	3.79208	299.04	50.6396
23012	STK38L	serine/threonine kinase 38 like	2056.03	1113.66	2998.4	2.69166	1.4285	2.93153e-06	0.000611438	8.67747	9.04814	5.80293	22.5176	14.3024	19.3233
6695	SPOCK1	SPARC/osteonectin, cwcv and kazal like domains proteoglycan 1	11375	5241.69	17508.3	3.33913	1.73947	3.06047e-06	0.000629933	30.1111	45.4826	42.0561	182.968	73.7934	87.8309
147372	CCBE1	collagen and calcium binding EGF domains 1	2624.58	3754.13	1495.04	0.397853	-1.32969	3.41728e-06	0.000694241	26.6561	19.6988	18.1597	6.97987	8.19281	7.65257
57528	KCTD16	potassium channel tetramerization domain containing 16	282.04	62.317	501.763	8.0608	3.01092	3.48168e-06	0.000698255	0.772864	0.235858	0.274492	4.28104	0.948239	4.01545
5806	PTX3	pentraxin 3	37663.1	14935.4	60390.8	4.0358	2.01286	3.58582e-06	0.000704635	378.334	125.525	325.925	979.161	1412.95	575.647
8140	SLC7A5	solute carrier family 7 member 5	3853.35	2255.53	5451.17	2.4142	1.27154	3.60358e-06	0.000704635	18.4506	19.3985	15.5573	37.1202	41.4194	35.7404
25805	BAMBI	BMP and activin membrane bound inhibitor	525.697	265.935	785.458	2.94823	1.55985	3.79708e-06	0.000733304	4.032	6.58114	6.11062	14.8708	14.7193	13.909
5618	PRLR	prolactin receptor	34.5195	61.6127	7.4262	0.125474	-2.99454	3.87532e-06	0.000736617	0.187449	0.173372	0.159031	0.0127287	0.00784824	0.0354019
116159	CYYR1	cysteine and tyrosine rich 1	15.0594	28.37	1.74871	0.0623903	-4.00253	3.90902e-06	0.000736617	0.297209	0.124842	0.0990458	0.00559591	0.0230021	0
2890	GRIA1	glutamate ionotropic receptor AMPA type subunit 1	76.5444	148.385	4.70369	0.0326402	-4.9372	3.9555e-06	0.000736617	2.01627	0.0440038	0.529537	0.0160612	0.0275082	0.0306562
7448	VTN	vitronectin	63.3027	14.2773	112.328	7.89212	2.98041	4.01897e-06	0.000739632	0.538616	0.227797	0.141393	2.01765	1.63479	2.76137
176	ACAN	aggrecan	39162.2	7707.64	70616.8	9.15739	3.19494	4.18307e-06	0.000752334	9.68475	76.4162	8.32664	361.263	222.367	175.691
285084	LINC01305	long intergenic non-protein coding RNA 1305	121.565	235.269	7.85999	0.0342326	-4.86849	4.18417e-06	0.000752334	6.67953	0.232489	1.05245	0.0312632	0.074963	0.136394
79789	CLMN	calmin	20.4948	38.0317	2.95796	0.083848	-3.57608	4.25175e-06	0.000755798	0.138607	0.0449431	0.138151	0.00255173	0.00524447	0.0146116
59	ACTA2	actin, alpha 2, smooth muscle, aorta	11385.1	3671.32	19098.8	5.20234	2.37916	4.36908e-06	0.000767927	36.7934	66.2287	75.5865	540.637	112.064	156.336
5669	PSG1	pregnancy specific beta-1-glycoprotein 1	297.057	507.558	86.5551	0.170916	-2.54864	4.49452e-06	0.000781198	6.3869	2.03932	2.80353	0.753958	0.283628	0.671819
2571	GAD1	glutamate decarboxylase 1	30.9843	58.0712	3.89735	0.0730286	-3.77539	4.57197e-06	0.000785926	0.516738	0.625945	0.412068	0	0.00830027	0.085894
154141	MBOAT1	membrane bound O-acyltransferase domain containing 1	178.019	309.669	46.3698	0.15069	-2.73035	4.6472e-06	0.00078747	1.37302	3.14882	3.27835	0.165724	0.270936	0.59772
79572	ATP13A3	ATPase 13A3	14472	5510.27	23433.7	4.25321	2.08855	4.68163e-06	0.00078747	25.6169	24.2461	31.4885	185.764	41.0893	76.4679
1003	CDH5	cadherin 5	16.577	30.3913	2.7626	0.0970025	-3.36583	5.06283e-06	0.00084253	0.398124	0.23974	0.14717	0.00785291	0.0242096	0.0321192
9536	PTGES	prostaglandin E synthase	986.593	545.237	1427.95	2.61619	1.38746	5.70839e-06	0.000939961	11.0982	13.7671	8.01822	26.126	28.962	21.1333
1284	COL4A2	collagen type IV alpha 2 chain	29180.6	15621	42740.2	2.73369	1.45085	5.77562e-06	0.000941125	106.806	71.5091	81.909	269.222	199.282	160.993
2321	FLT1	fms related tyrosine kinase 1	766.162	264.673	1267.65	4.78781	2.25937	6.34806e-06	0.00102374	0.513257	1.03264	0.783667	6.07697	1.22943	2.45205
5608	MAP2K6	mitogen-activated protein kinase kinase 6	21.7865	40.3795	3.19341	0.0816902	-3.61369	6.78723e-06	0.00108339	0.124424	0.0473606	0.128318	0	0.0138164	0.00733217
4915	NTRK2	neurotrophic receptor tyrosine kinase 2	152.957	280.676	25.2382	0.0909828	-3.45826	6.8745e-06	0.00108624	0.253919	0.510584	0.710979	0.00470947	0.0322639	0.0809012
80731	THSD7B	thrombospondin type 1 domain containing 7B	77.8202	11.9845	143.656	11.9155	3.57476	6.97562e-06	0.0010912	0.0967453	0.0752865	0.0389416	1.1755	0.916964	0.139866
23508	TTC9	tetratricopeptide repeat domain 9	18.1422	32.4053	3.87918	0.122298	-3.03153	7.08457e-06	0.00109727	0.203248	0.285578	0.181802	0.0311813	0.0192257	0.0204055
164781	DAW1	dynein assembly factor with WD repeats 1	11.7985	1.66606	21.931	12.2065	3.60957	7.32467e-06	0.00112333	0.035621	0	0.0460866	0.191814	0.257764	0.506932
55589	BMP2K	BMP2 inducible kinase	935.027	1323.52	546.532	0.412641	-1.27704	7.87233e-06	0.0011956	11.0341	9.14198	11.4989	3.08549	4.1264	4.3816
131578	LRRC15	leucine rich repeat containing 15	3201.4	4929.12	1473.67	0.29909	-1.74135	8.03528e-06	0.00120861	21.5336	38.8383	29.5283	6.58908	4.19326	13.0516
2273	FHL1	four and a half LIM domains 1	15314.3	6005.64	24623	4.0941	2.03355	8.40389e-06	0.00124711	61.1781	48.151	40.6358	258.291	224.326	59.245
8839	WISP2	WNT1 inducible signaling pathway protein 2	528.754	967.47	90.0369	0.0932431	-3.42286	8.45064e-06	0.00124711	33.8163	2.00978	6.26517	1.10989	0.838242	1.59705
3745	KCNB1	potassium voltage-gated channel subfamily B member 1	16.5461	29.5604	3.53183	0.123	-3.02326	8.67757e-06	0.00126863	0.0961333	0.109636	0.0629037	0.0109849	0.00846632	0.00898588
83891	SNX25	sorting nexin 25	1263.03	660.617	1865.45	2.82201	1.49672	9.00804e-06	0.00130475	6.5946	7.59894	7.29869	27.3945	12.325	13.6313
785	CACNB4	calcium voltage-gated channel auxiliary subunit beta 4	81.402	15.4757	147.328	9.47759	3.24452	1.01128e-05	0.00144745	0.102382	0.0331971	0.0441542	0.724484	0.639181	0.153219
101927230	LOC101927230	uncharacterized LOC101927230	29.5723	5.60556	53.539	9.44807	3.24002	1.01784e-05	0.00144745	0.604187	0.419798	0.29779	6.57843	1.83701	2.74913
4603	MYBL1	MYB proto-oncogene like 1	613.406	1018.51	208.298	0.204748	-2.28808	1.02823e-05	0.00144906	2.21598	9.10132	9.17581	1.34986	0.585687	1.7422
1404	HAPLN1	hyaluronan and proteoglycan link protein 1	4568.77	7259.36	1878.17	0.258706	-1.95062	1.04845e-05	0.00146436	26.2934	75.9949	66.5598	8.03281	8.76218	21.8407
140597	TCEAL2	transcription elongation factor A like 2	14.1651	25.915	2.41525	0.100976	-3.30791	1.07964e-05	0.00149459	1.24843	0.659247	0.615325	0	0.0910995	0.120863
2825	GPR1	G protein-coupled receptor 1	707.107	373.955	1040.26	2.77712	1.47359	1.18293e-05	0.00162066	4.27829	6.23559	4.10701	12.9526	14.6657	8.24521
353322	ANKRD37	ankyrin repeat domain 37	85.8945	25.2996	146.489	5.7565	2.52519	1.19143e-05	0.00162066	0.749627	1.25583	0.898029	7.10724	4.57362	3.07627
3689	ITGB2	integrin subunit beta 2	165.966	283.81	48.1218	0.170848	-2.54922	1.23959e-05	0.00167163	2.8905	3.7305	2.24777	0.216835	0.310018	0.817467
146	ADRA1D	adrenoceptor alpha 1D	173.682	308.498	38.8661	0.126765	-2.97977	1.34686e-05	0.00180076	1.20792	5.17284	6.26396	0.20746	0.388762	0.8086
6542	SLC7A2	solute carrier family 7 member 2	60.4753	8.8408	112.11	12.6108	3.65659	1.37157e-05	0.00181826	0.0600032	0.0389117	0.0215646	0.998325	0.166018	0.182984
57419	SLC24A3	solute carrier family 24 member 3	307.606	19.6345	595.578	30.1915	4.91607	1.45599e-05	0.00191395	0.242358	0.117876	0.182913	13.151	0.137551	1.10179
10129	FRY	FRY microtubule binding protein	502.606	197.075	808.137	4.09145	2.03261	1.5531e-05	0.0020246	0.421414	0.559639	1.02092	4.00725	1.61911	1.52725
5358	PLS3	plastin 3	17520.1	10326.8	24713.5	2.39117	1.25772	1.59752e-05	0.00206529	73.3495	94.5154	89.1921	219.974	165.96	155.833
3099	HK2	hexokinase 2	1345.65	740.243	1951.06	2.63309	1.39676	1.61613e-05	0.00207222	4.53459	4.2171	2.46423	6.25189	10.78	9.30156
27123	DKK2	dickkopf WNT signaling pathway inhibitor 2	139.054	259.626	18.4823	0.0718602	-3.79866	1.67833e-05	0.00213052	3.98444	2.28979	1.35979	0.286255	0	0.197574
283120	H19	H19, imprinted maternally expressed transcript (non-protein coding)	1671.76	59.8292	3283.69	54.5476	5.76944	1.68883e-05	0.00213052	0.917573	0.690247	0.390444	2.38182	94.8637	0.339929
100996609	LINC01436	long intergenic non-protein coding RNA 1436	132.56	227.293	37.8278	0.167177	-2.58055	1.77678e-05	0.00222353	8.94775	4.0133	2.98035	0.49133	0.878096	1.01353
4642	MYO1D	myosin ID	2710.58	3846.89	1574.27	0.408761	-1.29067	1.82331e-05	0.00226366	25.9614	15.8348	24.6379	6.43817	9.05156	8.62844
9363	RAB33A	RAB33A, member RAS oncogene family	59.4081	17.9025	100.914	5.61844	2.49017	1.91427e-05	0.00235787	0.602551	0.620604	0.519722	3.43551	1.68978	3.57895
5649	RELN	reelin	1331.88	321.321	2342.44	7.27674	2.86329	1.94132e-05	0.00237251	0.751664	0.0902684	1.91833	5.62744	4.95604	7.07064
3552	IL1A	interleukin 1 alpha	62.2559	3.92232	120.589	29.5248	4.88385	2.03932e-05	0.00247296	0.0133943	0.0521168	0.0808716	0.110964	0.330686	3.55821
6505	SLC1A1	solute carrier family 1 member 1	1184	704.145	1663.86	2.35945	1.23845	2.08915e-05	0.00250041	7.4679	5.06766	7.80027	15.2971	15.3352	11.8015
54843	SYTL2	synaptotagmin like 2	393.076	613.552	172.599	0.281272	-1.82996	2.09393e-05	0.00250041	4.71588	2.06495	4.53696	1.15758	0.720599	0.937816
8029	CUBN	cubilin	124.426	205.386	43.4649	0.212558	-2.23407	2.13907e-05	0.00253496	0.53315	0.745913	0.581924	0.0736139	0.117674	0.15835
7148	TNXB	tenascin XB	5900.02	2968.02	8832.03	2.97215	1.57151	2.15843e-05	0.00253867	1.6907	0.730537	0.924475	3.47305	3.34897	2.01703
6092	ROBO2	roundabout guidance receptor 2	118.068	205.742	30.3935	0.147422	-2.76198	2.3181e-05	0.00270521	1.17594	0.857912	0.318777	0.107857	0.150167	0.0512299
9645	MICAL2	microtubule associated monooxygenase, calponin and LIM domain containing 2	13110.5	6420.18	19800.8	3.08355	1.62459	2.33461e-05	0.00270521	16.9298	20.0956	32.0257	90.5139	33.4368	62.7904
4693	NDP	NDP, norrin cystine knot growth factor	5.17487	9.99941	0.350337	0.0436033	-4.51942	2.37109e-05	0.00272727	0.156932	0.11449	0.270719	0	0.0167001	0
9891	NUAK1	NUAK family kinase 1	2266.75	1319.61	3213.9	2.43346	1.28301	2.40957e-05	0.00274757	5.42359	7.14635	8.40758	19.3796	11.8324	13.6835
266727	MDGA1	MAM domain containing glycosylphosphatidylinositol anchor 1	585.098	256.732	913.465	3.54957	1.82764	2.42386e-05	0.00274757	0.462959	1.2781	1.39952	4.40151	3.18307	2.16629
2307	FOXS1	forkhead box S1	24.262	1.97164	46.5523	21.845	4.44923	2.52582e-05	0.00284255	0.0595935	0	0.102803	2.66596	0.279035	0.383661
1000	CDH2	cadherin 2	12507.1	6968.81	18045.5	2.58825	1.37198	2.60898e-05	0.00289404	44.5396	78.5317	46.21	122.376	103.087	162.649
1620	BRINP1	BMP/retinoic acid inducible neural specific 1	87.7003	172.288	3.11294	0.0188794	-5.72704	2.63886e-05	0.00289404	5.41896	0.167341	0.0741914	0.0101798	0.0418442	0.0416363
11199	ANXA10	annexin A10	39.9172	4.41789	75.4165	16.2004	4.01796	2.64467e-05	0.00289404	0	0.0792017	0.257505	3.53002	0.531424	0.864447
285704	RGMB	repulsive guidance molecule family member b	3764.98	5455.52	2074.45	0.379749	-1.39688	2.64558e-05	0.00289404	45.7117	26.3825	56.7421	16.5443	15.4466	11.1627
6444	SGCD	sarcoglycan delta	2796.33	4431.7	1160.97	0.262132	-1.93164	2.70492e-05	0.00293841	18.263	9.30857	19.0185	3.77374	1.26987	5.80074
467	ATF3	activating transcription factor 3	137.031	41.4222	232.64	5.59553	2.48427	2.86333e-05	0.00308674	0.484521	0.15991	0.335826	1.6916	2.26131	0.926416
84886	C1orf198	chromosome 1 open reading frame 198	7707.35	4174.67	11240	2.69071	1.42799	2.88093e-05	0.00308674	23.0583	43.4911	37.436	113.367	65.37	66.874
284756	C20orf197	chromosome 20 open reading frame 197	12.3559	22.9602	1.75169	0.0766367	-3.70582	3.01697e-05	0.0032105	0.0740564	0.230521	0.166079	0	0.0315232	0
64129	TINAGL1	tubulointerstitial nephritis antigen like 1	1465.25	644.85	2285.66	3.53842	1.8231	3.13524e-05	0.00331382	4.06323	17.6856	8.96962	20.6961	41.9494	33.3112
8913	CACNA1G	calcium voltage-gated channel subunit alpha1 G	40.5515	73.3981	7.70501	0.108763	-3.20074	3.51107e-05	0.00368615	0.463142	0.184638	0.108055	0.00943488	0.0161593	0.0463075
2185	PTK2B	protein tyrosine kinase 2 beta	522.391	220.463	824.319	3.72698	1.89801	3.57227e-05	0.0037254	1.28434	1.68388	1.88531	2.22052	9.1207	4.69785
2069	EREG	epiregulin	90.3077	8.64048	171.975	19.5341	4.28792	3.61089e-05	0.00374074	0.0339431	0.0742901	0.0951508	3.051	0.325088	0.115013
56925	LXN	latexin	332.667	121.718	543.616	4.45242	2.15459	3.70465e-05	0.00381262	5.48965	2.25923	3.97621	9.73706	27.0224	9.75367
54855	FAM46C	family with sequence similarity 46 member C	48.9022	84.1927	13.6117	0.163803	-2.60996	3.78211e-05	0.0038669	0.611052	0.280501	0.698792	0.0398151	0.0818303	0.107014
158471	PRUNE2	prune homolog 2	793.47	1323.85	263.092	0.199051	-2.32879	3.85967e-05	0.00392057	6.3819	2.19944	1.56509	0.299707	0.392203	1.13389
5540	NPY4R	neuropeptide Y receptor Y4	12.2686	2.43939	22.0979	8.81922	3.14065	3.98098e-05	0.00401771	0.0602333	0.0390609	0.0346357	0.149699	0.393134	0.544252
10763	NES	nestin	1660.03	2490.73	829.333	0.33277	-1.5874	4.15828e-05	0.00416974	8.23322	21.4966	19.0124	7.11347	3.3632	3.71168
115207	KCTD12	potassium channel tetramerization domain containing 12	8032.33	3569.38	12495.3	3.49901	1.80695	4.66788e-05	0.00465093	8.43749	20.4881	33.5804	89.4611	39.8554	61.5146
117248	GALNT15	polypeptide N-acetylgalactosaminyltransferase 15	650.708	1051.61	249.804	0.237437	-2.07438	4.77572e-05	0.00472826	7.70159	1.44906	3.1178	0.597487	1.01236	1.0066
249	ALPL	alkaline phosphatase, liver/bone/kidney	147.178	25.0076	269.348	10.6369	3.411	4.80969e-05	0.00473194	0.241396	0.117408	0.689706	0.624945	6.80744	2.48451
10846	PDE10A	phosphodiesterase 10A	264.919	65.9653	463.873	7.00816	2.80904	5.07342e-05	0.00496022	0.0802146	0.633404	0.146516	1.36033	2.81592	1.14156
1591	CYP24A1	cytochrome P450 family 24 subfamily A member 1	131.922	259.441	4.40267	0.0176975	-5.82031	5.38044e-05	0.00517076	7.92417	0.0818773	0.342263	0	0.0409473	0.0896366
3897	L1CAM	L1 cell adhesion molecule	228.754	449.243	8.26503	0.0185261	-5.7543	5.38675e-05	0.00517076	2.9892	0.0352024	5.98064	0.131913	0.00616172	0.00490489
1523	CUX1	cut like homeobox 1	3729.75	2335.91	5123.58	2.19152	1.13193	5.38793e-05	0.00517076	4.83471	6.32437	4.75547	11.5028	9.81751	9.50522
10154	PLXNC1	plexin C1	230.498	380.58	80.4165	0.211314	-2.24254	5.45676e-05	0.00520488	3.1101	1.37423	0.865923	0.27866	0.418525	0.315622
84561	SLC12A8	solute carrier family 12 member 8	424.089	178.723	669.455	3.74011	1.90308	5.50783e-05	0.00522175	2.012	1.3224	2.00747	9.98293	4.56459	3.0218
143686	SESN3	sestrin 3	2279.81	945.62	3614	3.82123	1.93404	5.72681e-05	0.00538337	3.42452	3.77041	3.1916	23.3383	5.98047	5.45114
3384	ICAM2	intercellular adhesion molecule 2	6.59249	1.10143	12.0835	10.5951	3.40532	5.74713e-05	0.00538337	0.0451404	0.0219549	0	0.186981	0.172932	0.305907
27086	FOXP1	forkhead box P1	3127.17	1927.67	4326.66	2.24181	1.16466	5.93823e-05	0.00552927	9.47375	7.15722	6.45572	14.2264	17.8984	13.8714
481	ATP1B1	ATPase Na+/K+ transporting subunit beta 1	1053.94	1564.14	543.738	0.347478	-1.52501	6.04836e-05	0.00559849	42.7709	16.7566	16.4595	8.42942	7.34017	7.82692
84675	TRIM55	tripartite motif containing 55	38.7385	73.1014	4.37556	0.0603547	-4.05039	6.3348e-05	0.00582913	0.165298	0.308186	2.3525	0.0912932	0.0351808	0.0186699
2643	GCH1	GTP cyclohydrolase 1	290.32	91.308	489.333	5.352	2.42008	6.43495e-05	0.00588666	0.971296	0.554173	0.813612	0.897507	3.80053	6.53165
6414	SELENOP	selenoprotein P	128.225	245.908	10.5418	0.0432891	-4.52985	6.55567e-05	0.00596223	10.0471	0.259324	0.675461	0.0552136	0.226956	0.146789
401474	SAMD12	sterile alpha motif domain containing 12	310.589	87.7705	533.407	6.06606	2.60076	6.59981e-05	0.00596768	0.158379	0.115547	0.204912	1.87135	0.328655	0.338091
9242	MSC	musculin	535.054	212.107	858.001	4.043	2.01542	6.77407e-05	0.00606719	6.50719	1.46644	3.04501	7.74634	14.0037	18.2858
5139	PDE3A	phosphodiesterase 3A	408.456	145.757	671.154	4.6006	2.20182	6.78743e-05	0.00606719	0.392205	1.17968	0.502986	5.06189	1.67827	1.61572
81606	LBH	limb bud and heart development	8117.25	12496.7	3737.81	0.298886	-1.74234	6.9562e-05	0.00618272	83.1425	198.823	180.414	17.9727	38.5885	65.937
4969	OGN	osteoglycin	91.6558	172.773	10.5389	0.0616095	-4.0207	7.06313e-05	0.00624229	3.70036	0.144703	0.473141	0.0385116	0.118727	0.0819084
57526	PCDH19	protocadherin 19	21.5368	37.4306	5.64308	0.158099	-2.6611	7.782e-05	0.00683898	0.110782	0.180886	0.116029	0.00655543	0.0134731	0.0348561
57493	HEG1	heart development protein with EGF like domains 1	23033.2	13400.5	32665.8	2.43662	1.28488	7.95553e-05	0.00695243	64.4885	40.5882	52.5678	147.216	81.9953	110.88
1805	DPT	dermatopontin	1957.12	3846.22	68.0235	0.0176491	-5.82426	8.1506e-05	0.00708333	228.315	0.884296	4.39103	0.225935	2.86352	0.67767
81035	COLEC12	collectin subfamily member 12	3433.93	5305.99	1561.88	0.294113	-1.76556	8.21203e-05	0.00709728	104.734	36.6048	39.5157	8.29456	17.5489	22.0367
50937	CDON	cell adhesion associated, oncogene regulated	343.13	608.936	77.3241	0.126836	-2.97896	8.62838e-05	0.00741614	5.60696	1.55247	0.528835	0.11632	0.521963	0.244223
25849	PARM1	prostate androgen-regulated mucin-like protein 1	40.7479	3.21119	78.2846	23.7334	4.56885	8.95613e-05	0.0076263	0.046623	0.00755869	0.0134047	0.0257496	1.23044	0.226434
79630	C1orf54	chromosome 1 open reading frame 54	133.541	53.3597	213.723	3.99404	1.99785	8.9704e-05	0.0076263	2.526	1.71536	2.75429	10.2658	6.32964	8.13921
6509	SLC1A4	solute carrier family 1 member 4	1525.75	869.173	2182.33	2.50782	1.32643	9.51303e-05	0.00804391	2.54402	4.93961	4.54845	12.3094	7.91285	6.23775
104472717	LINC01224	long intergenic non-protein coding RNA 1224	10.1108	18.0077	2.21393	0.128856	-2.95617	9.6596e-05	0.00812393	0.123974	0.254588	0.308915	0.0228233	0.0234539	0.0280048
5680	PSG11	pregnancy specific beta-1-glycoprotein 11	7.18402	13.472	0.896032	0.0786573	-3.66828	0.000102691	0.00859036	0.137797	0.44042	0.152814	0	0.0167586	0.0266806
9060	PAPSS2	3'-phosphoadenosine 5'-phosphosulfate synthase 2	6909.82	4373.28	9446.37	2.15844	1.10999	0.000104722	0.00871365	32.5741	45.5587	44.6556	72.9794	68.3576	92.9625
1612	DAPK1	death associated protein kinase 1	65.2251	119.161	11.2888	0.0958567	-3.38298	0.000105964	0.00877032	1.40632	0.173998	0.409655	0.0102198	0.089268	0.0710597
11341	SCRG1	stimulator of chondrogenesis 1	159.572	33.854	285.289	8.40471	3.0712	0.000109818	0.0090415	1.93078	1.35227	0.26646	3.26306	18.607	4.94595
25927	CNRIP1	cannabinoid receptor interacting protein 1	1741.26	896.838	2585.67	2.88269	1.52742	0.000112332	0.00920001	12.7736	16.6884	12.4389	61.2557	18.8859	25.9923
11173	ADAMTS7	ADAM metallopeptidase with thrombospondin type 1 motif 7	1135.88	644.748	1627.01	2.52179	1.33445	0.000113513	0.00924837	5.88157	2.58736	4.07932	12.0959	8.00418	7.96201
3569	IL6	interleukin 6	1501.62	387.682	2615.55	6.74784	2.75443	0.000116009	0.00940274	10.1401	5.75112	19.5436	29.9078	12.7379	170.405
342979	PALM3	paralemmin 3	17.1622	29.1273	5.19708	0.180001	-2.47393	0.000120723	0.00973437	0.364918	0.507101	0.524592	0.100771	0.0591743	0.0588804
81029	WNT5B	Wnt family member 5B	1158.53	1682.67	634.393	0.376629	-1.40878	0.000124976	0.0100257	9.4152	11.9246	27.8783	5.29593	5.02982	5.938
9758	FRMPD4	FERM and PDZ domain containing 4	84.3161	15.8869	152.745	9.5955	3.26236	0.000127046	0.0101397	0.157738	0.00902578	0.0320129	0.591888	0.872865	0.25152
30811	HUNK	hormonally up-regulated Neu-associated kinase	215.704	379.919	51.4902	0.135799	-2.88046	0.000130452	0.0103587	3.73311	1.10699	0.623808	0.0572715	0.321432	0.291906
114757	CYGB	cytoglobin	616.646	253.983	979.31	3.84566	1.94323	0.00013696	0.010778	6.36404	3.1041	3.09648	10.8749	26.3331	5.86096
288	ANK3	ankyrin 3	201.446	24.1642	378.728	15.617	3.96505	0.00013711	0.010778	0.0538798	0.042332	0.041111	1.73223	0.0529262	0.0912831
100287569	LINC00173	long intergenic non-protein coding RNA 173	7.0588	12.8772	1.24041	0.107687	-3.21509	0.000144378	0.0112925	0.309229	0.188	0.183371	0.0320223	0	0.0261948
1757	SARDH	sarcosine dehydrogenase	69.3692	22.2738	116.465	5.18162	2.3734	0.000146408	0.0113944	0.191791	0.219486	0.282199	1.66365	1.0565	0.451084
7010	TEK	TEK receptor tyrosine kinase	354.696	175.465	533.927	3.03782	1.60304	0.000147471	0.011395	1.5077	1.09413	1.23853	4.59965	3.60617	2.10295
358	AQP1	aquaporin 1 (Colton blood group)	606.244	981.813	230.676	0.234808	-2.09045	0.000148532	0.011395	5.96831	5.17213	11.2486	3.14829	0.680741	0.748587
100130476	LOC100130476	uncharacterized LOC100130476	7.38469	1.6901	13.0793	7.21914	2.85183	0.000148602	0.011395	0.019996	0.0389018	0.0344946	0.248482	0.170232	0.216814
182	JAG1	jagged 1	3521.65	775.615	6267.69	8.08422	3.01511	0.00014954	0.011411	4.82784	4.47291	4.68472	86.567	6.15954	5.66774
1513	CTSK	cathepsin K	1482.36	2069.72	894.998	0.432152	-1.21039	0.000152088	0.0115147	43.438	31.9332	48.1904	9.72443	16.4212	21.3206
8490	RGS5	regulator of G-protein signaling 5	259.608	108.322	410.894	3.7797	1.91827	0.000152371	0.0115147	0.284543	0.629061	0.638115	2.2887	1.89388	0.96064
221458	KIF6	kinesin family member 6	15.3051	27.1529	3.45732	0.131235	-2.92978	0.000165908	0.0122874	0.0700662	0.170391	0.423043	0.0217671	0.0223685	0.0296766
22999	RIMS1	regulating synaptic membrane exocytosis 1	211.154	372.383	49.9258	0.134705	-2.89212	0.000165983	0.0122874	0.23871	2.52936	1.6435	0.0670962	0.1379	0.317761
2583	B4GALNT1	beta-1,4-N-acetyl-galactosaminyltransferase 1	139.767	233.633	45.9003	0.197875	-2.33734	0.000166074	0.0122874	1.27588	3.2532	1.70077	0.288271	0.156347	0.641931
23213	SULF1	sulfatase 1	47737.1	25745.6	69728.7	2.70573	1.43602	0.000167228	0.0122874	86.3713	218.117	138.644	214.154	368.341	479.748
51363	CHST15	carbohydrate sulfotransferase 15	139.819	51.1162	228.522	4.46289	2.15798	0.000167301	0.0122874	0.329178	0.285897	0.207876	1.76284	0.910776	0.569644
25791	NGEF	neuronal guanine nucleotide exchange factor	52.2627	96.5595	7.96593	0.0849565	-3.55713	0.00016731	0.0122874	0.136876	1.98608	0.93465	0.0661465	0.00971057	0.146867
3709	ITPR2	inositol 1,4,5-trisphosphate receptor type 2	1411.43	954.241	1868.62	1.95669	0.968412	0.00017152	0.0125378	2.89945	2.60486	2.67856	4.91264	4.41334	4.85832
5673	PSG5	pregnancy specific beta-1-glycoprotein 5	8454.41	12239.1	4669.77	0.381592	-1.3899	0.000172594	0.0125576	184.017	290.637	175.767	72.0306	40.2912	107.856
2637	GBX2	gastrulation brain homeobox 2	9.7564	17.181	2.3318	0.149588	-2.74093	0.000174445	0.0126335	0.283632	0.318347	0.43283	0.0361496	0	0.0887131
9865	TRIL	TLR4 interactor with leucine rich repeats	237.001	420.525	53.4778	0.12713	-2.97562	0.000177072	0.0127647	7.14745	0.853963	0.790721	0.302498	0.46959	0.236919
9077	DIRAS3	DIRAS family GTPase 3	185.831	346.421	25.2415	0.0737045	-3.7621	0.00017819	0.0127843	1.15448	15.0638	2.84999	0.0494698	0.220292	0.971213
5675	PSG6	pregnancy specific beta-1-glycoprotein 6	10.5123	18.7674	2.25729	0.136037	-2.87792	0.000178978	0.0127843	0.426176	0.393831	0.275695	0.0176531	0	0.101084
10863	ADAM28	ADAM metallopeptidase domain 28	19.7221	35.3918	4.05233	0.122408	-3.03023	0.000191849	0.0136413	0.203226	0.207329	0.0684057	0	0.0126594	0.0369498
54331	GNG2	G protein subunit gamma 2	1440.8	2347.61	533.998	0.227738	-2.13455	0.000193507	0.0136923	8.2088	37.3934	19.4452	2.69532	1.66187	8.77181
51705	EMCN	endomucin	290.602	524.255	56.9478	0.109367	-3.19275	0.000194317	0.0136923	5.87574	6.77541	1.25862	0.0644729	0.190481	1.11413
64866	CDCP1	CUB domain containing protein 1	185.207	318.146	52.2681	0.165149	-2.59816	0.00019569	0.0137272	0.810772	0.949859	3.48639	0.151985	0.125955	0.481265
9244	CRLF1	cytokine receptor like factor 1	8678.05	4514.33	12841.8	2.84029	1.50604	0.00019689	0.0137498	37.3782	86.5465	149.427	198.724	264.595	216.954
55107	ANO1	anoctamin 1	12.9989	1.6901	24.3077	13.2706	3.73016	0.000207914	0.0144551	0.0066484	0.0129344	0.011469	0.0440625	0.316959	0.0315384
8291	DYSF	dysferlin	64.0425	104.418	23.6672	0.226756	-2.14079	0.000209386	0.0144931	0.464056	0.698106	0.386303	0.0715243	0.151595	0.0877624
4684	NCAM1	neural cell adhesion molecule 1	256.881	453.277	60.4839	0.133737	-2.90253	0.000212962	0.0146756	1.00875	3.08265	1.6766	0.0152637	0.298023	0.371459
51778	MYOZ2	myozenin 2	89.8525	12.9546	166.75	12.7569	3.67321	0.000220143	0.0151039	0.151221	0.205939	0.182607	5.34936	0.205982	0.481654
8516	ITGA8	integrin subunit alpha 8	1012.22	364.686	1659.76	4.55212	2.18654	0.000222677	0.0152111	2.96021	1.17923	1.46875	16.3491	2.72652	3.43134
3911	LAMA5	laminin subunit alpha 5	418.542	98.135	738.948	7.51231	2.90926	0.000223844	0.0152243	0.144294	0.27738	0.515617	4.95234	0.763375	0.367859
1296	COL8A2	collagen type VIII alpha 2 chain	632.381	993.505	271.256	0.272475	-1.87581	0.000236837	0.0160383	9.13047	8.37478	5.73893	0.509459	3.31572	1.83485
285043	LOC285043	uncharacterized LOC285043	42.9909	76.2029	9.77886	0.131714	-2.92452	0.000240618	0.0162241	5.50491	3.42269	2.88807	0	0.483143	0.884567
388	RHOB	ras homolog family member B	4700.18	2808.34	6592.01	2.34457	1.22932	0.000249702	0.0167643	35.2009	63.8625	28.7063	83.4411	102.597	79.2025
7681	MKRN3	makorin ring finger protein 3	7.17815	13.1099	1.24637	0.106107	-3.2364	0.000254143	0.0169896	0.231609	0.211214	0.0749141	0	0.0246469	0.0196196
316	AOX1	aldehyde oxidase 1	1552.32	2463.38	641.25	0.259866	-1.94416	0.000258267	0.0171918	33.9541	6.67541	12.6279	1.89285	6.29632	4.2729
8324	FZD7	frizzled class receptor 7	5018.44	3079.88	6957	2.25675	1.17425	0.000261527	0.017335	32.6231	21.1393	32.5543	75.5198	52.9675	43.4282
54908	SPDL1	spindle apparatus coiled-coil protein 1	1367.14	1831.4	902.879	0.492808	-1.0209	0.000273235	0.0180347	9.9545	10.4289	10.5224	5.49273	3.36267	4.59707
25789	TMEM59L	transmembrane protein 59 like	433.005	220.517	645.494	2.91962	1.54578	0.000275091	0.0180809	2.44996	4.45961	7.95058	12.9415	11.4818	13.6768
23604	DAPK2	death associated protein kinase 2	238.017	431.347	44.6873	0.104212	-3.26241	0.000280695	0.0183674	9.7732	3.98297	3.78952	0.01238	0.470715	1.16461
152273	FGD5	FYVE, RhoGEF and PH domain containing 5	28.0386	51.3273	4.75002	0.096936	-3.36682	0.000281799	0.0183674	0.606031	0.272082	0.0459538	0.00551715	0.0226783	0.0496444
57381	RHOJ	ras homolog family member J	360.327	141.691	578.963	4.08257	2.02948	0.000283975	0.0184325	2.17033	1.00281	1.02023	8.81914	4.42516	1.89732
8614	STC2	stanniocalcin 2	15994	7300.84	24687.2	3.38288	1.75825	0.00029195	0.0188293	37.9858	55.161	54.9346	243.55	40.2917	155.873
135112	NCOA7	nuclear receptor coactivator 7	1268.66	717.111	1820.21	2.53749	1.3434	0.000292497	0.0188293	4.40299	2.16985	2.96358	10.8422	4.74548	5.82931
7225	TRPC6	transient receptor potential cation channel subfamily C member 6	27.2948	48.1491	6.44047	0.135855	-2.87986	0.000298174	0.0191161	0.749338	0.091114	0.271753	0.0564347	0.0362462	0.0403941
9518	GDF15	growth differentiation factor 15	227.515	105.291	349.739	3.31947	1.73095	0.000299767	0.0191398	3.03173	2.89447	2.17915	4.72089	8.69892	10.5771
133418	EMB	embigin	201.537	332.041	71.0334	0.213583	-2.22713	0.000311998	0.0198398	1.11191	4.53916	2.72782	0.845643	0.457781	0.259407
9547	CXCL14	C-X-C motif chemokine ligand 14	48.2134	83.1536	13.2733	0.161764	-2.62804	0.000328734	0.0207728	2.508	0.716401	1.28765	0.0494698	0.288074	0.310249
11145	PLA2G16	phospholipase A2 group XVI	165.146	64.3727	265.919	4.10689	2.03805	0.000329326	0.0207728	0.688985	1.06736	2.8173	4.98906	5.2138	6.32924
55228	PNMAL1	paraneoplastic Ma antigen family like 1	165.409	266.851	63.9661	0.240184	-2.05779	0.000333864	0.0209745	1.87778	0.956412	3.10723	0.240354	0.42538	0.595305
728392	LOC728392	uncharacterized LOC728392	1604.56	654.36	2554.75	3.90585	1.96564	0.00034209	0.0214053	9.28537	24.6148	13.613	97.5385	13.1674	51.8731
5552	SRGN	serglycin	2755.57	751.672	4759.47	6.33392	2.6631	0.000353455	0.0220283	4.85386	23.7845	25.6347	215.722	14.2529	67.6166
443	ASPA	aspartoacylase	29.3758	51.4121	7.33948	0.144962	-2.78626	0.0003651	0.0226637	2.048	0.240812	0.854121	0.130511	0.134117	0.137264
146227	BEAN1	brain expressed, associated with NEDD4, 1	30.0688	49.9297	10.208	0.208025	-2.26517	0.000373763	0.0230555	0.214359	0.417032	0.388913	0.073483	0.0251711	0.0851566
387763	C11orf96	chromosome 11 open reading frame 96	82.2797	23.7293	140.83	5.92572	2.56699	0.000374843	0.0230555	1.03503	0.517793	0.357102	6.29623	2.56793	1.16236
5167	ENPP1	ectonucleotide pyrophosphatase/phosphodiesterase 1	2022.81	3499.41	546.205	0.15613	-2.67918	0.000375833	0.0230555	1.30872	18.0742	32.2715	1.51263	1.23994	4.31645
7227	TRPS1	transcriptional repressor GATA binding 1	1153.87	1579.3	728.448	0.461483	-1.11565	0.000391801	0.0238862	5.83744	5.797	4.90017	2.1416	1.47042	3.16525
145581	LRFN5	leucine rich repeat and fibronectin type III domain containing 5	9.3652	16.8205	1.90993	0.131687	-2.92482	0.000392427	0.0238862	0.138648	0.0674344	0.11361	0	0	0.0328857
9314	KLF4	Kruppel like factor 4	1115.45	681.091	1549.81	2.27154	1.18367	0.000395387	0.023973	5.932	4.07229	4.09326	9.56569	12.8407	6.00183
10439	OLFM1	olfactomedin 1	95.4481	159.987	30.9089	0.194214	-2.36428	0.000406788	0.0245691	1.52591	1.47564	0.908224	0.0443553	0.311469	0.320504
283310	OTOGL	otogelin like	33.244	53.2419	13.2462	0.249348	-2.00377	0.0004097	0.0246498	0.247789	0.207951	0.255635	0.0442757	0.0661804	0.0460961
23025	UNC13A	unc-13 homolog A	54.5621	11.0604	98.0638	8.7095	3.12259	0.000416866	0.0249848	0.00798376	0.0698952	0.0447609	0.257949	0.635502	0.0541044
4958	OMD	osteomodulin	35.9068	64.3504	7.46331	0.118484	-3.07724	0.000421631	0.025174	2.05476	0.150282	0.479721	0.0639941	0.0920671	0.125636
6000	RGS7	regulator of G-protein signaling 7	42.4313	14.1042	70.7584	4.98453	2.31746	0.000437055	0.0259956	0.152454	0.281767	0.157797	1.46507	0.441281	0.702542
5670	PSG2	pregnancy specific beta-1-glycoprotein 2	22.0926	36.0766	8.1087	0.226383	-2.14316	0.000443044	0.0261595	1.07194	0.639853	0.693444	0.201828	0.145183	0.132079
59285	CACNG6	calcium voltage-gated channel auxiliary subunit gamma 6	18.1365	4.34505	31.9279	7.09185	2.82616	0.000443154	0.0261595	0	0.160934	0.0891882	0.908022	0.281694	0.406427
441531	PGAM4	phosphoglycerate mutase family member 4	29.7178	51.4356	8.00006	0.159561	-2.64782	0.000455552	0.026762	1.84893	1.11554	0.302804	0.155111	0.0796985	0.222047
11221	DUSP10	dual specificity phosphatase 10	341.884	508.712	175.056	0.34435	-1.53805	0.000456782	0.026762	3.84402	7.98076	8.37563	1.49721	1.77058	2.86746
3037	HAS2	hyaluronan synthase 2	3771.91	5491.95	2051.87	0.373294	-1.42162	0.0004652	0.0270818	50.8439	41.1644	90.0574	9.46732	19.8049	31.0103
3576	CXCL8	C-X-C motif chemokine ligand 8	922.863	110.644	1735.08	15.6905	3.97182	0.000465703	0.0270818	4.72187	0.403301	1.78805	3.56831	2.07856	93.4219
7058	THBS2	thrombospondin 2	12809.6	6150.15	19469	3.16226	1.66095	0.000468459	0.0271411	70.6511	18.2401	22.5728	131.693	113.7	69.551
6909	TBX2	T-box 2	301.347	142.349	460.345	3.22653	1.68998	0.000473386	0.0272503	0.813328	1.70664	2.06449	6.43954	2.90812	3.60627
4212	MEIS2	Meis homeobox 2	1676.11	2293.55	1058.66	0.46158	-1.11535	0.000473827	0.0272503	18.7619	14.399	16.2031	8.76207	4.05821	7.34287
51673	TPPP3	tubulin polymerization promoting protein family member 3	25.5904	41.4754	9.70541	0.234861	-2.09012	0.00048996	0.0280025	0.853	1.75907	1.29491	0.282664	0.290474	0.231224
222658	KCTD20	potassium channel tetramerization domain containing 20	9304.12	5309.04	13299.2	2.50467	1.32462	0.000490487	0.0280025	26.2303	38.6095	37.545	119.572	41.1865	64.2448
2589	GALNT1	polypeptide N-acetylgalactosaminyltransferase 1	3691.49	2260.95	5122.03	2.26446	1.17917	0.000493168	0.0280532	20.6695	22.8831	20.0612	64.6623	29.7051	32.4734
27295	PDLIM3	PDZ and LIM domain 3	363.258	70.2686	656.247	9.32612	3.22128	0.000507287	0.0286609	0.0516738	1.57079	0.902555	11.5905	0.868831	8.09799
90293	KLHL13	kelch like family member 13	128.279	37.2355	219.322	5.86543	2.55224	0.000507517	0.0286609	0.188917	0.154365	0.436701	0.500821	0.611157	2.97019
9052	GPRC5A	G protein-coupled receptor class C group 5 member A	548.882	311.321	786.443	2.51866	1.33266	0.000511111	0.0287601	3.48382	3.65675	4.6796	6.37688	13.7743	6.17757
1718	DHCR24	24-dehydrocholesterol reductase	2349.69	3326.54	1372.85	0.412044	-1.27913	0.000532477	0.029855	19.2787	24.003	41.121	5.47304	13.2299	12.0216
4487	MSX1	msh homeobox 1	664.207	940.756	387.658	0.411737	-1.28021	0.000548007	0.0305141	12.8542	26.96	12.6961	4.60221	7.5946	6.96606
57600	FNIP2	folliculin interacting protein 2	1272.4	780.957	1763.85	2.25621	1.1739	0.000548134	0.0305141	2.69634	5.17857	3.55722	10.5752	6.85479	5.23358
56603	CYP26B1	cytochrome P450 family 26 subfamily B member 1	136.717	234.983	38.4515	0.163511	-2.61254	0.000552117	0.0306268	3.61173	1.5009	0.364313	0.228514	0.418286	0.157721
64220	STRA6	stimulated by retinoic acid 6	51.333	17.6075	85.0584	4.78379	2.25815	0.000579442	0.032029	0.0743406	0.0920362	0.163219	0.660658	0.172605	0.563331
8076	MFAP5	microfibrillar associated protein 5	13350.1	8509.04	18191.2	2.13456	1.09394	0.000583141	0.0320527	115.986	106.272	82.8512	184.265	253.329	140.053
3624	INHBA	inhibin beta A subunit	15799.1	6179.49	25418.7	4.11514	2.04094	0.000583968	0.0320527	20.9896	30.8183	59.2733	245.19	25.9959	126.956
64332	NFKBIZ	NFKB inhibitor zeta	918.39	523.86	1312.92	2.50573	1.32523	0.000587284	0.032122	7.50447	3.04921	2.78447	8.79063	9.48756	11.6614
50861	STMN3	stathmin 3	192.122	320.461	63.7839	0.198558	-2.33237	0.000591657	0.0322484	1.63409	7.18579	3.14508	0.279699	1.33366	0.485055
387496	RASL11A	RAS like family 11 member A	81.7416	30.0613	133.422	4.41893	2.1437	0.000597714	0.0324654	0.624954	0.753819	0.689979	4.94957	1.55356	1.54161
11279	KLF8	Kruppel like factor 8	45.5878	75.6482	15.5273	0.206658	-2.27468	0.000600972	0.0325294	0.223166	0.172679	0.129055	0.00840362	0.0518148	0.0360902
158405	KIAA1958	KIAA1958	226.23	338.24	114.219	0.33764	-1.56644	0.000612054	0.033015	0.96954	0.979385	0.712557	0.190108	0.324787	0.283809
10435	CDC42EP2	CDC42 effector protein 2	873.673	574.698	1172.65	2.03712	1.02653	0.00062064	0.0333632	11.3953	7.93113	11.3359	17.1599	21.964	16.221
140738	TMEM37	transmembrane protein 37	16.8683	30.1525	3.58413	0.126078	-2.98761	0.000634454	0.0339889	0.977729	0.76992	0.160634	0	0.0792733	0.126207
4325	MMP16	matrix metallopeptidase 16	899.55	422.192	1376.91	3.26108	1.70535	0.000651605	0.0347886	1.25844	4.26338	1.70037	11.807	3.35654	5.47403
2115	ETV1	ETS variant 1	398.897	614.91	182.884	0.298146	-1.74591	0.000672034	0.0357089	2.4063	3.56108	2.74076	0.323728	0.485876	1.50178
83604	TMEM47	transmembrane protein 47	10291.2	14751.1	5831.28	0.395277	-1.33906	0.000673408	0.0357089	73.72	188.633	132.637	39.7413	28.5348	69.7516
2949	GSTM5	glutathione S-transferase mu 5	189.1	286.992	91.2076	0.317852	-1.65358	0.000676029	0.0357268	9.08012	4.33114	6.23534	1.61637	2.02305	1.91553
80000	GREB1L	growth regulation by estrogen in breast cancer 1 like	107.13	195.994	18.2656	0.0948628	-3.39801	0.000683654	0.0360081	1.51888	0.155524	0.562505	0.0139424	0.0107457	0.165375
84649	DGAT2	diacylglycerol O-acyltransferase 2	57.7169	20.5566	94.8773	4.57068	2.19241	0.000706047	0.0370627	0.33607	0.155671	0.414104	0.609858	2.07086	1.01944
9890	PLPPR4	phospholipid phosphatase related 4	404.292	130.021	678.563	5.20548	2.38003	0.000711538	0.0371911	0.312801	1.27034	1.24109	8.24055	3.74146	0.773723
103344930	LINC01391	long intergenic non-protein coding RNA 1391	9.36836	16.1261	2.6106	0.177135	-2.49708	0.00071463	0.0371911	0.122101	0.161963	0.210633	0	0.0188997	0.0526562
1756	DMD	dystrophin	347.073	156.03	538.115	3.44528	1.78462	0.000715961	0.0371911	0.331727	0.334461	0.373845	2.02802	0.52359	0.589087
83660	TLN2	talin 2	1796.03	2379.02	1213.05	0.509316	-0.973367	0.000718002	0.0371911	7.35278	6.44072	8.28159	2.29298	3.85738	3.8268
4345	CD200	CD200 molecule	29.8376	2.9281	56.7472	19.0053	4.24833	0.000736013	0.0378778	0.102576	0	0.0126394	0.0121398	1.08534	0.943404
4739	NEDD9	neural precursor cell expressed, developmentally down-regulated 9	1139.82	800.942	1478.7	1.84433	0.883098	0.000736102	0.0378778	4.99913	4.65969	5.18362	8.32761	7.85793	8.04034
11033	ADAP1	ArfGAP with dual PH domains 1	89.6892	35.0717	144.307	4.09299	2.03315	0.00074155	0.038033	0.211216	0.753348	0.4008	1.10821	2.36156	1.47908
7351	UCP2	uncoupling protein 2	50.5459	81.7804	19.3114	0.238452	-2.06823	0.000751604	0.0384227	0.954365	1.76387	2.6959	0.316254	0.243744	0.56591
4060	LUM	lumican	9039.71	12565.4	5514.03	0.438365	-1.18979	0.000756897	0.0385672	326.76	172.214	136.743	78.1538	91.1363	79.6406
8850	KAT2B	lysine acetyltransferase 2B	476.039	654.058	298.02	0.455326	-1.13503	0.000779398	0.0395848	4.29844	4.78312	5.59646	1.56468	2.12078	2.22886
6813	STXBP2	syntaxin binding protein 2	311.827	171.032	452.621	2.64365	1.40253	0.00078525	0.039753	3.07475	3.40286	2.15978	4.72843	8.40148	7.18689
115677	NOSTRIN	nitric oxide synthase trafficking	23.6325	38.9742	8.29079	0.217851	-2.19858	0.000794635	0.0400983	0.448071	0.57687	0.386478	0.0218353	0.112193	0.133963
79776	ZFHX4	zinc finger homeobox 4	2624.74	1808.08	3441.39	1.90047	0.926358	0.000827672	0.0416311	4.34137	4.22303	5.45308	6.69899	9.33685	7.52962
6272	SORT1	sortilin 1	1487.71	923.215	2052.2	2.22061	1.15096	0.000832399	0.0417346	2.62864	4.25143	6.54846	11.2013	6.42763	8.50864
3959	LGALS3BP	galectin 3 binding protein	3109.74	2010.98	4208.5	2.08975	1.06333	0.000844231	0.0421927	27.0561	27.7215	41.6976	37.6451	69.3967	71.5043
151195	CCNYL1	cyclin Y like 1	2856.8	1009.85	4703.74	4.65874	2.21994	0.000847293	0.0422109	8.02872	8.22471	9.53197	85.7375	10.1737	8.62628
2022	ENG	endoglin	8625	5313.55	11936.5	2.24234	1.16501	0.000859724	0.0426942	27.6138	57.7522	47.7531	66.008	123.5	73.7965
1465	CSRP1	cysteine and glycine rich protein 1	10401.6	6741.38	14061.7	2.08435	1.0596	0.000890258	0.0439357	71.5636	105.337	123.453	237.599	152.413	159.837
948	CD36	CD36 molecule	407.467	66.7672	748.166	11.1236	3.47555	0.000890342	0.0439357	0.12523	0.438539	0.599486	0.17118	10.5119	0.712873
58985	IL22RA1	interleukin 22 receptor subunit alpha 1	17.0638	29.2197	4.90799	0.173961	-2.52316	0.000903852	0.0444142	0.238656	0.554581	0.274466	0	0.0790123	0.0808661
8322	FZD4	frizzled class receptor 4	1777.48	986.049	2568.92	2.60244	1.37986	0.000905717	0.0444142	7.30842	4.70674	2.24481	13.5216	13.0723	6.44652
5737	PTGFR	prostaglandin F receptor	1271.8	1995.91	547.681	0.273875	-1.86841	0.000917902	0.0447149	26.9937	6.31652	5.73813	1.54556	5.26342	2.84712
100505702	LINC01094	long intergenic non-protein coding RNA 1094	37.6804	60.0809	15.2799	0.257053	-1.95986	0.000918075	0.0447149	0.633275	0.334407	0.522814	0.0674526	0.123229	0.14714
55966	AJAP1	adherens junctions associated protein 1	35.229	4.36756	66.0905	14.5935	3.86725	0.000920425	0.0447149	0.0118397	0.0806184	0.0510607	0.0392338	1.74374	0.120352
65012	SLC26A10	solute carrier family 26 member 10	50.4103	81.5285	19.2922	0.24029	-2.05715	0.000931323	0.0448516	1.64653	1.14177	0.843678	0.135054	0.1943	0.441908
7048	TGFBR2	transforming growth factor beta receptor 2	7858.18	10501	5215.39	0.496292	-1.01074	0.000932156	0.0448516	74.8617	77.118	89.5423	25.3401	32.8008	48.2537
60312	AFAP1	actin filament associated protein 1	7534.48	4901.93	10167	2.07233	1.05125	0.000934431	0.0448516	16.9371	20.1628	31.4192	51.5571	35.3655	37.7938
2044	EPHA5	EPH receptor A5	375.92	134.285	617.555	4.59623	2.20045	0.000938948	0.0448516	0.658019	0.346397	0.417328	0.291805	1.74648	3.84808
344148	NCKAP5	NCK associated protein 5	142.589	53.8338	231.345	4.27646	2.09642	0.000940023	0.0448516	0.201687	0.110671	0.45944	1.56804	0.510704	0.816572
55198	APPL2	adaptor protein, phosphotyrosine interacting with PH domain and leucine zipper 2	4206.07	5613.88	2798.26	0.498106	-1.00548	0.000940442	0.0448516	40.6058	57.429	70.1883	20.4352	21.9875	31.6031
79839	CCDC102B	coiled-coil domain containing 102B	33.4752	54.0142	12.9362	0.242364	-2.04475	0.000944257	0.0448967	0.861054	0.798321	0.324927	0.122604	0.137445	0.164115
783	CACNB2	calcium voltage-gated channel auxiliary subunit beta 2	49.52	83.5143	15.5257	0.186967	-2.41915	0.000956821	0.0453562	0.833238	0.360233	0.114792	0.0814923	0.0738916	0.062741
130576	LYPD6B	LY6/PLAUR domain containing 6B	159.193	252.334	66.0516	0.262389	-1.93022	0.000973084	0.0459878	2.2896	6.40582	6.56408	1.44518	0.538352	1.52206
196740	VSTM4	V-set and transmembrane domain containing 4	1936.26	2695.89	1176.64	0.435949	-1.19777	0.000984778	0.0464003	18.2162	6.57592	10.8927	3.44456	5.50762	4.94578
84978	FRMD5	FERM domain containing 5	40.921	69.4334	12.4087	0.181287	-2.46365	0.000990814	0.0464976	0.0816115	0.125696	0.451688	0.0169026	0.0289493	0.0576109
10457	GPNMB	glycoprotein nmb	1979.92	2575.84	1384.01	0.536908	-0.897252	0.000992788	0.0464976	27.4699	32.3214	37.5862	13.0593	14.7271	18.4672
407006	MIR221	microRNA 221	28.4686	45.5828	11.3544	0.252115	-1.98785	0.000995914	0.0465047	16.4229	17.7117	10.47	1.77462	4.25517	3.87112
4314	MMP3	matrix metallopeptidase 3	5498.57	10403	594.165	0.056979	-4.13342	0.000999947	0.0465541	354.768	222.034	2.98572	0.238974	19.383	10.3468
5087	PBX1	PBX homeobox 1	3327.64	4793.67	1861.61	0.387905	-1.36622	0.0010083	0.046779	30.3107	10.6991	13.6224	3.57337	7.60419	7.85064
6857	SYT1	synaptotagmin 1	148.465	259.307	37.6236	0.146352	-2.77249	0.00101076	0.046779	0.495056	1.56852	3.05003	0.11132	0.0361248	0.508028
100128054	PLCE1-AS1	PLCE1 antisense RNA 1	47.6162	13.9885	81.2438	5.75584	2.52503	0.00103796	0.0478964	0.251029	0.488373	0.336812	3.99751	0.712362	0.737176
3084	NRG1	neuregulin 1	1193.31	1971.69	414.94	0.210137	-2.2506	0.00104813	0.0482231	6.83865	4.19717	7.72066	0.080198	1.74246	1.69866
5788	PTPRC	protein tyrosine phosphatase, receptor type C	47.2726	77.5937	16.9514	0.221709	-2.17326	0.0010608	0.0486632	0.216361	0.662189	0.250343	0.0480893	0.049418	0.12159
683	BST1	bone marrow stromal cell antigen 1	1003.85	666.809	1340.89	2.00831	1.00598	0.00109951	0.0502913	16.0803	13.9126	18.7221	38.2941	26.3854	21.5249
6526	SLC5A3	solute carrier family 5 member 3	1196.39	1598.67	794.114	0.496778	-1.00933	0.00110403	0.050351	5.47708	5.35408	3.98394	2.648	1.44975	2.42486
5327	PLAT	plasminogen activator, tissue type	1413.14	741.207	2085.07	2.81227	1.49173	0.00114448	0.0520441	9.69306	5.3608	9.78035	38.8577	10.0996	12.3526
10580	SORBS1	sorbin and SH3 domain containing 1	54.955	89.9081	20.0018	0.224701	-2.15392	0.00119807	0.0543229	0.200443	0.404225	0.615655	0.0283508	0.0790784	0.132523
57670	KIAA1549	KIAA1549	446.347	649.276	243.419	0.375275	-1.41398	0.00122363	0.0553213	1.01681	0.845512	1.81772	0.310792	0.265276	0.644614
79870	BAALC	brain and acute leukemia, cytoplasmic	522.503	782.613	262.393	0.334929	-1.57807	0.00127234	0.0573248	5.7895	5.99372	18.2031	4.54503	1.98324	2.22328
3790	KCNS3	potassium voltage-gated channel modifier subfamily S member 3	44.0511	69.8179	18.2842	0.265255	-1.91455	0.00127527	0.0573248	0.862109	1.06324	1.03573	0.102029	0.222803	0.365146
53905	DUOX1	dual oxidase 1	40.2245	65.0945	15.3544	0.23853	-2.06776	0.00129069	0.0578516	0.615464	0.437243	0.172977	0.0572893	0.0941955	0.107787
8642	DCHS1	dachsous cadherin-related 1	1158.46	1747.38	569.532	0.326136	-1.61645	0.00129592	0.0579012	6.00452	7.30372	4.19052	0.498951	1.26164	3.35426
4792	NFKBIA	NFKB inhibitor alpha	1073.03	712.191	1433.86	2.01305	1.00938	0.0012992	0.0579012	16.2402	15.383	17.4881	25.2263	20.1625	42.3751
1429	CRYZ	crystallin zeta	938.721	1235.21	642.234	0.519489	-0.944835	0.00132495	0.058881	15.6713	20.1873	22.254	6.59734	9.62502	10.493
121512	FGD4	FYVE, RhoGEF and PH domain containing 4	836.167	387.357	1284.98	3.31716	1.72995	0.00134663	0.0596752	1.01252	1.80087	1.72109	8.7496	1.19019	3.19252
822	CAPG	capping actin protein, gelsolin like	2386.79	3276.15	1497.43	0.456551	-1.13115	0.00140392	0.0620384	34.962	80.1888	74.569	16.1373	29.0339	31.3355
64919	BCL11B	B-cell CLL/lymphoma 11B	89.7697	151.663	27.8761	0.184294	-2.43992	0.00142121	0.062517	0.906028	0.699613	0.326289	0.0116071	0.186868	0.120268
1191	CLU	clusterin	1368.12	2203.67	532.562	0.241382	-2.05061	0.00142275	0.062517	55.6206	9.19476	5.74304	3.31946	6.87295	5.24544
222223	KIAA1324L	KIAA1324 like	239.941	411.673	68.2082	0.166441	-2.58692	0.00144624	0.0633711	1.04027	2.38119	0.693348	0.0180798	0.145538	0.448619
7813	EVI5	ecotropic viral integration site 5	1323.22	911.156	1735.28	1.90325	0.928462	0.00145437	0.0635493	4.37824	4.42843	4.42781	9.91877	5.72812	6.57832
80339	PNPLA3	patatin like phospholipase domain containing 3	86.159	138.026	34.2922	0.250619	-1.99643	0.00149466	0.0651013	1.73609	1.75687	1.8235	0.115988	0.333739	0.730579
5641	LGMN	legumain	3325.85	2271.5	4380.21	1.92623	0.945779	0.0015011	0.0651013	39.3985	38.869	34.3876	79.2199	66.5442	45.9228
645369	TMEM200C	transmembrane protein 200C	31.1546	8.42575	53.8834	6.34737	2.66616	0.00150237	0.0651013	0.0357344	0.220149	0.0205482	0.927587	0.243374	0.379392
3196	TLX2	T-cell leukemia homeobox 2	31.7387	51.4164	12.0611	0.235879	-2.08388	0.00153915	0.0665109	0.474477	0.976342	1.14906	0.0604733	0.279648	0.197873
8870	IER3	immediate early response 3	2040.24	1117.05	2963.42	2.6527	1.40746	0.00154874	0.0667409	9.32713	2.22843	4.50283	13.285	8.15616	16.6802
149111	CNIH3	cornichon family AMPA receptor auxiliary protein 3	92.9605	146.489	39.4321	0.269996	-1.88899	0.00156099	0.0670839	0.470616	1.04975	1.78467	0.228549	0.200325	0.35192
857	CAV1	caveolin 1	18681.4	25307.3	12055.5	0.475878	-1.07134	0.00157197	0.0672701	156.749	215.764	326.135	125.371	93.6019	72.374
8537	BCAS1	breast carcinoma amplified sequence 1	57.4267	101.759	13.0942	0.129763	-2.94605	0.00157561	0.0672701	2.64192	0.173496	0.23076	0.0923492	0.142351	0.120869
677	ZFP36L1	ZFP36 ring finger protein like 1	8321.92	11951.1	4692.74	0.391985	-1.35113	0.00157822	0.0672701	97.5186	42.6234	61.9488	10.0166	33.4493	27.4647
1030	CDKN2B	cyclin dependent kinase inhibitor 2B	682.262	347.459	1017.07	2.92836	1.55009	0.00158745	0.0674795	2.81887	2.45339	3.07121	9.47119	1.8277	10.3144
5332	PLCB4	phospholipase C beta 4	766.131	1070.09	462.173	0.431886	-1.21128	0.00161292	0.0683763	4.6574	7.09613	8.78871	3.70888	1.34727	2.72819
4005	LMO2	LIM domain only 2	330.936	37.1183	624.755	16.8114	4.07137	0.00163763	0.069055	0.337158	0.931427	0.104692	19.0269	0.0688877	1.04189
9369	NRXN3	neurexin 3	174.967	49.2302	300.703	6.08161	2.60445	0.00163776	0.069055	0.022398	0.0490218	0.120745	0.731779	0.053629	0.228629
3675	ITGA3	integrin subunit alpha 3	4252.16	5976.37	2527.96	0.422707	-1.24227	0.00165256	0.069492	16.6058	52.587	60.2797	15.4111	13.4398	19.1874
80036	TRPM3	transient receptor potential cation channel subfamily M member 3	10.2141	3.40424	17.024	4.84074	2.27523	0.00167901	0.0702526	0.00571397	0.0333493	0.0147855	0.113608	0.0486447	0.0735726
146760	RTN4RL1	reticulon 4 receptor like 1	71.282	110.55	32.0143	0.289374	-1.78899	0.00167963	0.0702526	1.37588	1.1803	0.719523	0.215402	0.415037	0.212911
5837	PYGM	phosphorylase, glycogen, muscle	20.7703	6.46892	35.0717	5.40095	2.43321	0.00168695	0.0703706	0.110134	0.0267831	0.0237488	0.220496	0.429737	0.130613
253558	LCLAT1	lysocardiolipin acyltransferase 1	1043.17	1358.44	727.895	0.535256	-0.901699	0.00169512	0.0705235	7.01885	10.2955	8.7567	3.20154	4.70085	4.44981
7292	TNFSF4	tumor necrosis factor superfamily member 4	123.155	194.183	52.1264	0.268701	-1.89593	0.00171573	0.0711915	1.40333	1.03664	3.23993	0.629364	0.233549	0.471929
1832	DSP	desmoplakin	19989.1	9176.89	30801.2	3.3574	1.74735	0.00172311	0.0712871	13.0861	46.378	29.1145	171.48	30.491	57.0758
162494	RHBDL3	rhomboid like 3	5.82083	10.2463	1.39539	0.139335	-2.84337	0.00172715	0.0712871	0.134811	0.0491761	0.0508723	0.0139604	0.0143461	0
55691	FRMD4A	FERM domain containing 4A	2285.82	1275.76	3295.89	2.58238	1.3687	0.00175075	0.0720711	2.94956	5.19595	6.89808	20.0454	6.06202	7.77045
4071	TM4SF1	transmembrane 4 L six family member 1	807.462	409.65	1205.27	2.93651	1.5541	0.00176437	0.0724412	2.41532	13.3514	10.6569	12.6406	28.3325	27.4009
100874203	COL4A2-AS1	COL4A2 antisense RNA 1	5.45381	1.33796	9.56966	6.46527	2.69271	0.00177497	0.0726857	0.0728611	0.070875	0.125691	0.965777	0.372173	0.345636
84206	MEX3B	mex-3 RNA binding family member B	1507.12	656.758	2357.49	3.59142	1.84455	0.00178075	0.0727317	2.79244	12.2505	5.15302	35.1613	5.01976	23.3946
1368	CPM	carboxypeptidase M	773.767	1289.79	257.745	0.199789	-2.32345	0.00180615	0.0735772	16.2579	1.10099	2.81363	0.49528	1.38359	1.7858
256309	CCDC110	coiled-coil domain containing 110	67.8116	26.8051	108.818	4.04005	2.01437	0.00181435	0.0737193	0.230534	0.422117	0.350901	2.12329	0.496423	0.946559
83716	CRISPLD2	cysteine rich secretory protein LCCL domain containing 2	2398.59	3738.26	1058.92	0.28286	-1.82184	0.00182864	0.0741072	54.2827	17.3568	15.1616	1.75824	10.4475	9.99835
10481	HOXB13	homeobox B13	24.2796	6.89851	41.6606	5.925	2.56681	0.00187813	0.0759162	0.0776129	0.100663	0.066944	0.396502	0.836939	0.0701289
1396	CRIP1	cysteine rich protein 1	1419.87	1952.45	887.289	0.45423	-1.13851	0.00189061	0.0762239	74.0255	234.804	134.573	49.2103	54.5568	74.0513
9229	DLGAP1	DLG associated protein 1	41.5945	13.4517	69.7372	5.12991	2.35893	0.00189582	0.0762374	0.0345011	0.0767101	0.0722706	0.538977	0.0671355	0.223787
57018	CCNL1	cyclin L1	2261.2	1593.45	2928.95	1.83624	0.876753	0.00190981	0.0762492	21.6785	15.8817	18.9884	35.1691	30.5722	26.1672
864	RUNX3	runt related transcription factor 3	172.936	283.694	62.1791	0.219761	-2.186	0.00191375	0.0762492	2.89982	1.72381	1.03585	0.661248	0.0685751	0.372188
10769	PLK2	polo like kinase 2	1556.66	2101.05	1012.27	0.481607	-1.05407	0.00191498	0.0762492	14.6514	20.8426	34.959	10.4941	7.00394	12.3313
1183	CLCN4	chloride voltage-gated channel 4	162.488	60.5805	264.396	4.35178	2.1216	0.00191561	0.0762492	0.0636407	0.61906	0.289433	1.81653	0.945674	0.940976
3685	ITGAV	integrin subunit alpha V	14137.9	9894.11	18381.8	1.85687	0.892869	0.00193599	0.0768646	51.0265	49.1216	47.9634	94.937	63.9688	84.43
6335	SCN9A	sodium voltage-gated channel alpha subunit 9	542.099	277.199	806.999	2.90461	1.53834	0.00195223	0.0773132	0.342022	1.07638	1.68674	1.47006	2.89803	3.57216
27063	ANKRD1	ankyrin repeat domain 1	3131.48	558.699	5704.26	10.2151	3.35262	0.00195949	0.0773806	1.09421	15.7335	14.1398	240.005	3.26883	28.5823
3486	IGFBP3	insulin like growth factor binding protein 3	243695	146762	340629	2.31934	1.21371	0.00196382	0.0773806	1090.28	2419.43	1513.35	5164.16	2999.94	2050.24
7296	TXNRD1	thioredoxin reductase 1	25380.7	17612.6	33148.8	1.87937	0.910252	0.00201865	0.0793412	93.4185	117.204	123.788	141.394	229.292	185.355
26137	ZBTB20	zinc finger and BTB domain containing 20	1642.24	2145.9	1138.59	0.530516	-0.914531	0.00203485	0.0797773	3.04505	2.43596	2.58396	0.963006	1.07587	1.76944
11063	SOX30	SRY-box 30	16.6601	4.50413	28.816	6.23614	2.64065	0.00204694	0.0800507	0.0565718	0.0440237	0.0390362	0.103106	0.597199	0.0920101
10642	IGF2BP1	insulin like growth factor 2 mRNA binding protein 1	842.281	508.609	1175.95	2.30965	1.20768	0.00209938	0.0818969	1.21368	2.09109	3.00919	6.38152	2.66126	3.71484
10631	POSTN	periostin	114254	54509.9	173999	3.18861	1.67293	0.00212616	0.0827351	944.03	526.368	251.557	2571.8	1798.85	504.444
85439	STON2	stonin 2	27.5055	46.1152	8.89581	0.193688	-2.3682	0.00214425	0.0832321	0.216212	0.0315477	0.0909141	0.0156729	0.0299109	0.0128207
57801	HES4	hes family bHLH transcription factor 4	112.412	27.369	197.455	7.18574	2.84514	0.00215209	0.0833296	0.287557	0.839157	0.425192	8.40591	0.786876	0.515019
57604	KIAA1456	KIAA1456	412.878	620.037	205.718	0.331614	-1.59242	0.0021818	0.0842714	1.23429	4.26644	1.12823	0.411586	0.802959	0.733869
79817	MOB3B	MOB kinase activator 3B	70.3977	123.616	17.1799	0.14111	-2.82511	0.00221063	0.0851745	1.3181	0.193204	0.508754	0.00498615	0.0666108	0.183544
9455	HOMER2	homer scaffolding protein 2	151.12	240.595	61.6457	0.25723	-1.95887	0.00221917	0.0852936	1.87099	5.22337	5.39009	0.325501	0.796415	1.71171
2737	GLI3	GLI family zinc finger 3	1068.05	1395.41	740.694	0.530433	-0.914758	0.00224036	0.0858933	7.9271	4.72055	5.62499	2.38445	3.0568	3.18823
22875	ENPP4	ectonucleotide pyrophosphatase/phosphodiesterase 4 (putative)	26.3115	46.828	5.79507	0.127669	-2.96952	0.00224576	0.0858933	0.889497	0.122441	0.0434278	0.0208555	0.0357196	0.0625541
6276	S100A5	S100 calcium binding protein A5	14.0193	22.6313	5.40734	0.241938	-2.04729	0.00225533	0.0860492	0.77438	1.0223	1.66983	0.0916468	0.376716	0.262391
84541	KBTBD8	kelch repeat and BTB domain containing 8	73.1275	31.8162	114.439	3.57229	1.83685	0.00226592	0.0862428	0.0838789	0.367166	0.289395	0.9242	0.756931	0.648011
80760	ITIH5	inter-alpha-trypsin inhibitor heavy chain family member 5	59.6456	100.593	18.6982	0.186885	-2.41977	0.00229637	0.0871192	1.0526	0.151149	0.155642	0.0996593	0.0597408	0.067936
1295	COL8A1	collagen type VIII alpha 1 chain	5744.46	7849.14	3639.79	0.46331	-1.10995	0.00230009	0.0871192	45.358	90.0228	141.533	42.6708	32.9035	36.7911
5097	PCDH1	protocadherin 1	39.2556	9.43632	69.075	7.17726	2.84343	0.00238487	0.0901125	0.0301668	0.0489074	0.0520399	0.0874698	0.714812	0.0408869
348093	RBPMS2	RNA binding protein with multiple splicing 2	10.88	17.8868	3.87322	0.220017	-2.18431	0.00239682	0.0903457	0.187823	0.332188	0.324009	0.0990184	0.0145363	0.0462851
57556	SEMA6A	semaphorin 6A	18.852	29.6264	8.07755	0.279172	-1.84077	0.00241575	0.0908403	0.191242	0.1532	0.111586	0.0372783	0.0239426	0.0495533
22837	COBLL1	cordon-bleu WH2 repeat protein like 1	846.253	566.125	1126.38	1.98742	0.9909	0.00243123	0.0911434	1.12501	2.40956	1.84577	3.66816	2.80297	2.94001
254778	C8orf46	chromosome 8 open reading frame 46	29.7831	49.6843	9.88182	0.20478	-2.28785	0.00243546	0.0911434	0.215345	0.672525	0.674541	0.0469475	0.0289468	0.199701
79094	CHAC1	ChaC glutathione specific gamma-glutamylcyclotransferase 1	604.194	362.216	846.172	2.33534	1.22364	0.00244129	0.0911434	7.43988	3.57848	2.51004	9.12015	9.96812	9.16278
11034	DSTN	destrin, actin depolymerizing factor	20782.8	13439.1	28126.5	2.09209	1.06494	0.00245252	0.0913446	237.837	306.116	288.916	798.645	351.55	380.277
3990	LIPC	lipase C, hepatic type	65.4644	105.444	25.485	0.243518	-2.0379	0.00250445	0.0929206	4.52952	0.976475	1.4994	0.446235	0.396033	0.680281
100287082	GACAT2	gastric cancer associated transcript 2 (non-protein coding)	20.4083	33.7156	7.10105	0.21476	-2.2192	0.00250671	0.0929206	1.10423	0.653817	2.73308	0.35796	0.0817445	0.390424
6751	SSTR1	somatostatin receptor 1	1002.44	1394.64	610.243	0.436956	-1.19444	0.00252663	0.0934375	4.60356	17.4226	13.3569	4.73879	5.01775	3.80819
84293	FAM213A	family with sequence similarity 213 member A	34.3229	55.0002	13.6456	0.246995	-2.01745	0.00258322	0.0951145	0.830399	0.445662	0.889137	0.0830267	0.304717	0.0873224
100131897	FAM196B	family with sequence similarity 196 member B	770.66	1104.83	436.488	0.39514	-1.33957	0.00258414	0.0951145	7.17589	5.79316	5.52105	0.727934	2.16622	3.64308
2013	EMP2	epithelial membrane protein 2	1668.03	2194.43	1141.64	0.519836	-0.943871	0.00261582	0.0960548	15.385	13.3834	16.6998	4.07385	7.5586	9.38505
26011	TENM4	teneurin transmembrane protein 4	396.797	572.371	221.223	0.386827	-1.37024	0.00262452	0.096064	0.817445	1.6157	2.16773	0.398638	0.360296	0.80934
55636	CHD7	chromodomain helicase DNA binding protein 7	48.4799	76.0115	20.9482	0.277395	-1.84999	0.00262836	0.096064	0.311126	0.100882	0.285671	0.0415725	0.0569614	0.0725484
9990	SLC12A6	solute carrier family 12 member 6	1572.65	909.964	2235.33	2.45566	1.29611	0.00265393	0.0967725	3.52978	4.07571	3.63721	15.3205	4.6719	4.20284
7042	TGFB2	transforming growth factor beta 2	196.297	310.964	81.6305	0.262156	-1.9315	0.00266956	0.0971162	0.608469	1.75046	3.24946	0.73467	0.286557	0.254427
287	ANK2	ankyrin 2	466.57	707.588	225.552	0.318058	-1.65264	0.0026951	0.0976873	3.12911	0.60508	1.47429	0.333838	0.810453	0.339066
84627	ZNF469	zinc finger protein 469	1873.28	1293.52	2453.04	1.89515	0.922311	0.00269775	0.0976873	4.31895	2.54041	3.69704	7.42705	4.83663	5.44454
7291	TWIST1	twist family bHLH transcription factor 1	1557.55	2031.69	1083.4	0.53309	-0.90755	0.002717	0.0980585	42.7609	54.8718	33.894	15.5057	19.5664	27.2849
255167	LINC01018	long intergenic non-protein coding RNA 1018	35.7059	5.97867	65.4332	10.7444	3.42552	0.00272914	0.0980585	0.11016	0.0214315	0.0475087	0.0273784	1.58493	0.141841
9976	CLEC2B	C-type lectin domain family 2 member B	188.725	323.899	53.5511	0.165652	-2.59377	0.00272949	0.0980585	10.2709	1.78074	4.93645	0.047892	1.18116	1.30588
154796	AMOT	angiomotin	893.954	1318.14	469.773	0.355833	-1.49073	0.00273308	0.0980585	9.45381	3.31536	6.39775	0.634306	3.05093	2.42502
122402	TDRD9	tudor domain containing 9	33.0124	57.8831	8.14178	0.143462	-2.80126	0.00275945	0.0987782	0.313254	0.0962257	0.917234	0	0.0701795	0.09497
2556	GABRA3	gamma-aminobutyric acid type A receptor alpha3 subunit	17.1996	29.6865	4.71263	0.162424	-2.62217	0.00279512	0.0996766	0.451242	0.0823015	0.620308	0	0.0960388	0.0668932
4233	MET	MET proto-oncogene, receptor tyrosine kinase	1500.06	2071.66	928.456	0.448175	-1.15787	0.00279729	0.0996766	4.71265	13.9941	12.283	4.22167	2.54141	5.45448
9848	MFAP3L	microfibrillar associated protein 3 like	1152.39	623.594	1681.19	2.69701	1.43136	0.00280389	0.0996847	5.07885	2.16077	1.91132	12.3233	3.20381	6.40503
6853	SYN1	synapsin I	52.1293	23.5645	80.6941	3.39888	1.76506	0.00281671	0.0999135	0.137926	0.277277	0.182415	0.647493	0.814115	0.336491
26289	AK5	adenylate kinase 5	1276.72	1795.08	758.36	0.422251	-1.24383	0.00283034	0.0999461	5.72574	15.661	21.9654	7.2699	3.50608	5.21091
291	SLC25A4	solute carrier family 25 member 4	565.575	347.989	783.162	2.24855	1.169	0.00283041	0.0999461	1.79479	3.35344	3.40269	7.92755	3.44168	5.50945
